# Supplementary material for: Comprehensive profiling of extracellular vesicles in uveitis and scleritis enables biomarker discovery and mechanism exploration
Source: J Transl Med. 2023 Jun 15;21:388. doi: 10.1186/s12967-023-04228-x (PMC10273650; doi:10.1186/s12967-023-04228-x)
Supplement: Supplementary file 6 — Additional file 6: Table S1. Descriptive statistics of the discovery and validation cohorts and list of identified and quantifiable proteins. [file 12967_2023_4228_MOESM6_ESM.xlsx]

## Sheet: Sample information
Additional file 6: Table S1. Descriptive statistics of the discovery and validation cohorts.
Discovery cohort
Variables	HC (N=32)	Diseased groups
		AS (N=16)	BD (N=16)	SCL (N=16)	VKH (N=16)
Gender-no. (%)
Male	17(53.1)	13(81.3)	14(87.5)	8(50.0)	7(50.0)
Female	15(46.9)	3(18.8)	2(12.5)	8(50.0)	9(50.0)
p-value		0.068a	0.026a	1.000a	0.760a
Age-year
Mean ± SD.	39.3±10.3	41.9±9.7	35.9±10.2	40.8±16.3	49.3±13.2
Median (IQR)	38.0(31.8-43.0)	41.8(35.3-48.3)	33.5(29.0-45.3)	37.5(28.3-54.0)	48.5(39.0-61.8)
Range	25.0-68.0	24.0-62.0	21.0-56.0	17.0-69.0	24.0-69.0
p-value		0.212a	0.233a	0.930a	0.009a
BMI, kg/m2
Mean ± SD.	23.3±2.7	27.1±4.9	23.6±4.2	24.7±4.4	23.6±3.2
Median (IQR)	23.0(21.0-24.6)	27.3(24.3-30.6)	23.4(20.5-24.3)	24.4(20.9-28.4)	23.1(21.5-25.1)
Range	19.5-28.9	15.2-34.1	19.4-36.7	17.3-31.0	19.1-31.1
p-value		0.003a	0.710a	0.185a*	0.729a*
Additional library construction cohort
Variables	HC (N=12)
Gender-no. (%)
Male	6(50)
Female	6(50)
Age-year
Mean ± SD.	40.8±9.2
Median (IQR)	42.5(33.5-49.0)
Range	25.0-55.0
Validation cohort of biomarker panels
Variables	HC (N=18)	Diseased groups
		AS (N=18)	BD (N=18)	SCL (N=18)	VKH (N=18)
Gender-no. (%)
Male	11(61)	13(72)	14(78)	5(28)	10(50)
Female	7(39)	5(28)	4(22)	13(72)	10 (50)
p-value		0.480a	0.278a	0.044a	0.492a
Age-year
Mean ± SD.	42.5±10.3	38.4±6.5	33.1±14.2	39.2±24.2	49.7±18.5
Median (IQR)	45.0(32.0-49.3)	36.5(32.8-43.8)	30.5(27.3-44.5)	35.5(16.5-63.8)	57.0(30.8-65.5)
Range	25.0-58.0	30.0-49.0	11.0-60.0	9.0-74.0	19.0-76.0
p-value		0.110a	0.010a	0.169a	1.000a
Validation cohort of ECE1
Variables		Diseased groups
		AS (N=27)	BD (N=26)	SCL (N=20)	VKH (N=25)
Gender-no. (%)
Male		20(74)	22(85)	5(25)	15(60)
Female		7(26)	4(15)	15(75)	10 (40)
p-value		0.28b	0.049b	0.019b
Age-year
Mean ± SD.		39.0±10.3	34.3±13.0	40.7±23.3	49.8±16.9
Median (IQR)		38.0(32.0-46.0)	31.5(28.8-40.0)	38.0(17.3-62.3)	56.0(33.5-65.0)
Range		22.0-69.0	11.0-60.0	9.0-74.0	19.0-76.0
p-value		0.027b	0.002b	0.153b
OCT-ave (μm)
Mean ± SD.		304.4±24.1	305.4±34.3	281.3±53.5	351.1±46.4
Median (IQR)		305.0(291.3-322.5)	303.0(285.9-328.5)	274.8(189.3-479.1)	336.5(316.2-384.1)
Range		245.1-352.7	230.4-368.1	189.3-479.1	290.4-454.9
p-value		0.000b	0.000b	0.000b
Abbreviations: HC, healthy control; AS, ankylosing spondylitis-related acute anterior uveitis; BD, Behcet's disease uveitis; SCL, posterior scleritis; VKH, Vogt-Koyanagi-Harada syndrome; SD, standard deviation; IQR, interquartile range; ECE1, endothelin-converting enzyme 1. Statistical analyses were performed according to the Mann–Whitney rank test for two-group comparisons. *Significance was det…

## Sheet: Identified proteins
Additional file 6: Table S1. Related to Figure 1A. List of identified proteins in sEVs, lEVs and plasma.
Identified proteins in sEVs	Identified proteins in lEVs	Identified proteins in plasma
SYMBOL	SYMBOL	SYMBOL
A1BG	A1BG	A1BG
A2M	A2M	A2M
AAGAB	AARS1	AAGAB
AARS	ABAT	AARS
ABAT	ABCB11	ABAT
ABCB11	ABCB6	ABCB6
ABCB6	ABCB7	ABCB7
ABCB7	ABCC1	ABCC1
ABCC1	ABCC3	ABCC3
ABCC4	ABCC4	ABCC4
ABCD1	ABCD1	ABCD1
ABCD3	ABCD3	ABCD3
ABCE1	ABCE1	ABCE1
ABCF1	ABCF1	ABCF1
ABHD10	ABHD10	ABHD10
ABHD11	ABHD11	ABHD12
ABHD12	ABHD12	ABHD14B
ABHD16A	ABHD14B	ABHD16A
ABHD17B	ABHD16A	ABHD17B
ABI1	ABHD17B	ABI1
ABLIM1	ABI1	ABI3BP
ABLIM3	ABLIM1	ABLIM1
ABRACL	ABLIM3	ABRACL
ABRAXAS2	ABRACL	ABRAXAS2
ACAA1	ACAA1	ACAA1
ACAA2	ACAA2	ACAA2
ACACA	ACAD8	ACACA
ACAD8	ACAD9	ACAD8
ACAD9	ACADM	ACAD9
ACADM	ACADS	ACADM
ACADS	ACADSB	ACADVL
ACADSB	ACADVL	ACAP1
ACADVL	ACAP1	ACAP2
ACAP1	ACAP2	ACAT1
ACAP2	ACAT1	ACAT2
ACAT1	ACAT2	ACBD3
ACAT2	ACBD3	ACLY
ACBD3	ACKR1	ACO1
ACKR1	ACLY	ACO2
ACLY	ACO1	ACOT2
ACO1	ACO2	ACOT8
ACO2	ACOT13	ACOT9
ACOT2	ACOT2	ACOX1
ACOT7	ACOT7	ACP1
ACOT9	ACOT8	ACP2
ACOX1	ACOT9	ACP6
ACP1	ACOX1	ACSF2
ACP6	ACP1	ACSF3
ACSBG1	ACP2	ACSL1
ACSF2	ACP6	ACSL3
ACSF3	ACSF2	ACSL4
ACSL1	ACSL1	ACSL5
ACSL3	ACSL3	ACSS2
ACSL4	ACSL4	ACTB
ACSL5	ACSL5	ACTBL2
ACSS1	ACSS1	ACTL6A
ACSS2	ACSS2	ACTN1
ACTBL2	ACTB	ACTN4
ACTL6A	ACTBL2	ACTR10
ACTN1	ACTL6A	ACTR1A
ACTN4	ACTN1	ACTR2
ACTR10	ACTN4	ACTR3
ACTR1A	ACTR10	ACVR1
ACTR1B	ACTR1A	ACY1
ACTR2	ACTR1B	ADAM10
ACTR3	ACTR2	ADAMDEC1
ACVR1	ACTR3	ADAMTS13
ACY1	ACVR1	ADAMTSL4
ADAM10	ACY1	ADCY6
ADAMTS13	ADAM10	ADD1
ADCY6	ADAMDEC1	ADD3
ADD3	ADAMTS13	ADGRE2
ADGRE2	ADCY6	ADGRG6
ADGRG1	ADD1	ADH5
ADH1C	ADD3	ADIPOQ
ADH5	ADGRG1	ADK
ADIPOQ	ADH5	ADPGK
ADPGK	ADIPOQ	ADPRH
ADPRHL2	ADK	ADPRHL2
ADRM1	ADPGK	ADRM1
ADSL	ADPRH	ADSL
ADSS2	ADRM1	ADSS2
AFG3L2	ADSL	AFG3L2
AFM	ADSS2	AFM
AGFG1	AFG3L2	AGFG1
AGL	AFM	AGK
AGPAT1	AGAP2	AGL
AGPAT2	AGFG1	AGPAT1
AGPAT3	AGK	AGPAT2
AGPAT4	AGL	AGPAT3
AGPS	AGO1	AGPS
AGT	AGPAT1	AGRN
AGTRAP	AGPAT2	AGT
AHCY	AGPAT3	AGTRAP
AHCYL1	AGPAT4	AHCY
AHCYL2	AGPS	AHCYL1
AHNAK	AGRN	AHCYL2
AHSA1	AGT	AHNAK
AHSG	AGTRAP	AHSA1
AIDA	AHCY	AHSG
AIFM1	AHCYL1	AIDA
AIG1	AHCYL2	AIFM1
AIP	AHNAK	AIG1
AK1	AHSA1	AIP
AK2	AHSG	AK1
AKAP10	AIDA	AK2
AKAP2	AIFM1	AKAP10
AKR1A1	AIMP1	AKR1A1
AKR1B1	AIMP2	AKR1B1
AKR7A2	AIP	AKR7A2
AKT1	AK1	AKT1
AKT2	AK2	ALAD
ALAD	AK3	ALB
ALB	AKAP10	ALCAM
ALCAM	AKAP2	ALDH16A1
ALDH16A1	AKR1A1	ALDH1A1
ALDH18A1	AKR1B1	ALDH4A1
ALDH1A1	AKR7A2	ALDH6A1
ALDH4A1	AKT1	ALDH9A1
ALDH5A1	ALAD	ALDOA
ALDH6A1	ALB	ALDOB
ALDH9A1	ALCAM	ALDOC
ALDOA	ALDH16A1	ALG1
ALDOC	ALDH18A1	ALG10
ALG1	ALDH1A1	ALG11
ALG11	ALDH4A1	ALG2
ALG12	ALDH6A1	ALOX12
ALG2	ALDH9A1	ALPL
ALG6	ALDOA	AMBP
ALOX12	ALDOC	AMPD2
ALPL	ALG1	AMY1A
AMBP	ALG10	ANG
AMPD2	ALG11	ANGPT1
ANGPT1	ALG12	ANGPTL6
ANGPTL3	ALG2	ANK1
ANGPTL6	ALG5	ANKIB1
ANK1	ALG6	ANKRD10
ANKFY1	ALOX12	ANKRD13A
ANKIB1	AMBP	ANKRD28
ANKRD13A	AMPD2	ANKRD34B
ANKRD17	AMT	ANKS1A
ANKRD27	ANGPT1	ANO10
ANKRD28	ANGPTL6	ANO6
ANKS1A	ANK1	ANP32A
ANO6	ANKFY1	ANPEP
ANP32A	ANKIB1	ANXA1
ANPEP	ANKMY2	ANXA11
ANTXR2	ANKRD13A	ANXA2
ANXA1	ANKRD28	ANXA3
ANXA11	ANKS1A	ANXA4
ANXA2	ANO10	ANXA5
ANXA3	ANO6	ANXA6
ANXA4	ANP32A	ANXA7
ANXA5	ANPEP	AOC3
ANXA6	ANXA1	AP1G1
ANXA7	ANXA11	AP1M1
AP1B1	ANXA2	AP1S1
AP1G1	ANXA3	AP1S2
AP1M1	ANXA4	AP2A1
AP1S1	ANXA5	AP2A2
AP1S2	ANXA6	AP2M1
AP2A1	ANXA7	AP2S1
AP2A2	AP1B1	AP3D1
AP2B1	AP1G1	AP3M1
AP2M1	AP1M1	AP3S1
AP3B1	AP1S2	AP4E1
AP3D1	AP2A1	APAF1
AP3M1	AP2A2	APCS
AP3S1	AP2B1	APEH
AP4E1	AP2M1	APLP2
APAF1	AP2S1	APMAP
APCS	AP3B1	APOA1
APEH	AP3D1	APOA2
APIP	AP3M1	APOA4
APLP2	AP3S1	APOA5
APMAP	AP4B1	APOB
APOA1	AP4E1	APOBR
APOA2	APAF1	APOC1
APOA4	APCS	APOC2
APOA5	APEH	APOC3
APOB	APLP2	APOC4
APOBEC3C	APMAP	APOD
APOBR	APOA1	APOE
APOC1	APOA2	APOF
APOC2	APOA4	APOH
APOC3	APOA5	APOL1
APOC4	APOB	APOM
APOD	APOBEC3C	APOOL
APOE	APOBR	APP
APOF	APOC1	APPL1
APOH	APOC2	APPL2
APOL1	APOC3	APRT
APOM	APOC4	APTX
APOOL	APOD	AQP1
APP	APOE	ARAF
APPL1	APOF	ARAP1
APPL2	APOH	ARCN1
APRT	APOL1	ARF1
AQP1	APOM	ARF4
ARAF	APOOL	ARF5
ARAP1	APP	ARF6
ARCN1	APPL1	ARFGAP2
ARF1	APPL2	ARFGEF1
ARF4	APRT	ARFGEF2
ARF5	AQP1	ARFIP1
ARF6	ARAF	ARG1
ARFGAP2	ARAP1	ARHGAP1
ARFGEF1	ARCN1	ARHGAP10
ARFGEF2	ARF1	ARHGAP17
ARFIP1	ARF4	ARHGAP18
ARG1	ARF5	ARHGAP21
ARHGAP1	ARF6	ARHGAP25
ARHGAP10	ARFGAP2	ARHGAP35
ARHGAP17	ARFGEF1	ARHGAP4
ARHGAP18	ARFGEF2	ARHGAP45
ARHGAP21	ARFIP1	ARHGAP6
ARHGAP25	ARG1	ARHGDIA
ARHGAP4	ARGLU1	ARHGDIB
ARHGAP45	ARHGAP1	ARHGEF1
ARHGAP6	ARHGAP10	ARHGEF10
ARHGDIA	ARHGAP17	ARHGEF12
ARHGDIB	ARHGAP18	ARHGEF2
ARHGEF1	ARHGAP21	ARHGEF3
ARHGEF10	ARHGAP25	ARHGEF6
ARHGEF12	ARHGAP35	ARHGEF7
ARHGEF2	ARHGAP4	ARL15
ARHGEF3	ARHGAP45	ARL2
ARHGEF6	ARHGAP6	ARL3
ARHGEF7	ARHGDIA	ARL6IP5
ARL15	ARHGDIB	ARL8A
ARL2	ARHGEF1	ARL8B
ARL3	ARHGEF10	ARMC10
ARL6IP5	ARHGEF12	ARMC8
ARL8A	ARHGEF2	ARMCX3
ARL8B	ARHGEF3	ARMH3
ARMC10	ARHGEF7	ARMT1
ARMC8	ARL1	ARPC1A
ARMCX3	ARL15	ARPC1B
ARMH3	ARL2	ARPC2
ARMT1	ARL3	ARPC4
ARPC1A	ARL6IP5	ARPC5
ARPC1B	ARL8A	ARRB1
ARPC2	ARL8B	ARSA
ARPC3	ARMC10	ARSD
ARPC4	ARMC6	ASAH1
ARPC5	ARMC8	ASAP1
ARPC5L	ARMCX3	ASAP2
ARRB1	ARMH3	ASCC2
ARSA	ARMT1	ASL
ARV1	ARPC1A	ASMTL
ASAH1	ARPC1B	ASNA1
ASAP1	ARPC2	ASPSCR1
ASAP2	ARPC3	ATAD3A
ASCC2	ARPC4	ATE1
ASL	ARPC5	ATG2A
ASMTL	ARPC5L	ATG2B
ASNA1	ARRB1	ATG3
ASPH	ARSA	ATG4B
ASPRV1	ASAH1	ATG5
ASPSCR1	ASAP1	ATG7
ATAD1	ASAP2	ATG9A
ATAD3A	ASCC3	ATIC
ATE1	ASL	ATL1
ATG2A	ASMTL	ATL3
ATG2B	ASNA1	ATP10B
ATG3	ASPH	ATP11B
ATG4B	ASPRV1	ATP13A1
ATG7	ASPSCR1	ATP1A1
ATG9A	ATAD1	ATP1B3
ATIC	ATAD3A	ATP2A2
ATL1	ATE1	ATP2A3
ATOX1	ATG2A	ATP2B1
ATP10B	ATG3	ATP2C1
ATP11B	ATG4B	ATP5F1A
ATP13A1	ATG5	ATP5F1B
ATP13A2	ATG7	ATP5F1D
ATP1A1	ATG9A	ATP5MD
ATP1B3	ATIC	ATP5MF
ATP2A2	ATL1	ATP5MG
ATP2A3	ATL3	ATP5PB
ATP2B1	ATOX1	ATP5PD
ATP2B4	ATP10B	ATP5PF
ATP2C1	ATP11B	ATP5PO
ATP5F1A	ATP13A1	ATP6V0A1
ATP5F1B	ATP13A2	ATP6V0A2
ATP5F1C	ATP1A1	ATP6V0D1
ATP5F1D	ATP1B3	ATP6V1A
ATP5MD	ATP2A2	ATP6V1B2
ATP5ME	ATP2A3	ATP6V1C1
ATP5MG	ATP2B1	ATP6V1E1
ATP5PB	ATP2B4	ATP6V1G1
ATP5PD	ATP2C1	ATP6V1H
ATP5PF	ATP5F1A	ATP8A1
ATP5PO	ATP5F1B	ATP8B1
ATP6AP1	ATP5F1C	ATP9B
ATP6V0A1	ATP5F1D	ATPAF2
ATP6V0A2	ATP5MD	ATRN
ATP6V0D1	ATP5ME	ATXN10
ATP6V1A	ATP5MF	ATXN2
ATP6V1B2	ATP5MG	ATXN3
ATP6V1C1	ATP5PB	AUP1
ATP6V1E1	ATP5PD	AZGP1
ATP6V1G1	ATP5PF	B2M
ATP6V1H	ATP5PO	B4GALT1
ATP8A1	ATP6V0A1	BABAM1
ATP8B1	ATP6V0A2	BAG5
ATP9B	ATP6V0D1	BAG6
ATPAF1	ATP6V1A	BAIAP2L1
ATPAF2	ATP6V1B2	BAK1
ATRN	ATP6V1C1	BANF1
ATXN10	ATP6V1E1	BANK1
ATXN2	ATP6V1G1	BASP1
ATXN3	ATP6V1H	BAX
AUP1	ATP8A1	BCAM
AVPR1A	ATP8B1	BCAP29
AZGP1	ATP9B	BCAP31
B2M	ATPAF1	BCHE
B4GALT1	ATRN	BCKDK
BABAM1	ATXN10	BCL2L1
BACH1	ATXN2	BCL2L13
BAG2	ATXN3	BCR
BAG5	AUP1	BCS1L
BAG6	AZGP1	BDH1
BAIAP2	B2M	BET1
BAIAP2L1	B4GALT1	BICD2
BAK1	BABAM1	BID
BANF1	BABAM2	BIN2
BANK1	BACH1	BIRC6
BASP1	BAG2	BLMH
BAX	BAG5	BLOC1S4
BCAM	BAG6	BLOC1S6
BCAP31	BAK1	BLVRA
BCAS3	BANF1	BLVRB
BCAT2	BANK1	BMP1
BCHE	BASP1	BNIP2
BCL2L1	BAX	BOLA2
BCL2L13	BCAM	BORCS6
BCR	BCAP29	BPNT1
BDH1	BCAP31	BRK1
BDNF	BCAS3	BROX
BET1L	BCAT2	BSG
BICD2	BCHE	BST1
BIN2	BCKDK	BTBD11
BIRC2	BCL2L1	BTD
BIRC6	BCL2L13	BTK
BLMH	BCR	BTN3A1
BLOC1S3	BCS1L	BTN3A3
BLOC1S4	BDH1	BZW2
BLVRA	BET1	C11orf54
BLVRB	BET1L	C11orf68
BOLA2	BICD2	C12orf10
BORCS6	BID	C17orf75
BORCS8	BIN2	C19orf25
BPIFB1	BIRC6	C1GALT1
BPNT1	BLMH	C1orf198
BRCC3	BLOC1S3	C1orf50
BRK1	BLOC1S4	C1QA
BROX	BLOC1S6	C1QB
BSG	BLVRA	C1QC
BST1	BLVRB	C1R
BTBD11	BMP1	C1RL
BTK	BNIP2	C1S
BTN3A3	BOLA2	C2
BZW2	BORCS6	C20orf27
C11orf54	BORCS7	C2CD2L
C11orf68	BORCS8	C2CD5
C16orf54	BPIFB1	C2orf69
C16orf58	BPNT1	C2orf88
C1GALT1	BRCC3	C3
C1orf198	BRK1	C4A
C1QA	BROX	C4B
C1QB	BSDC1	C4BPA
C1QBP	BSG	C4BPB
C1QC	BST1	C5
C1R	BTBD11	C6
C1RL	BTF3L4	C7
C1S	BTK	C8A
C2	BTN3A2	C8B
C20orf27	BZW1	C8G
C2CD2L	BZW2	C9
C2CD5	C11orf54	C9orf64
C2orf88	C11orf68	CA1
C3	C12orf10	CA13
C4A	C16orf54	CA2
C4B	C17orf75	CABLES1
C4BPA	C1GALT1	CACNA2D1
C4BPB	C1orf198	CACYBP
C5	C1orf50	CAD
C5orf51	C1QA	CALD1
C6	C1QB	CALM3
C7	C1QBP	CALML3
C8A	C1QC	CALML5
C8B	C1R	CALR
C8G	C1RL	CALU
C9	C1S	CAMK1
C9orf64	C2	CAMK2D
CA1	C20orf27	CAMLG
CA13	C2CD2L	CAMP
CA2	C2CD5	CAND1
CA4	C2orf88	CANX
CAB39	C3	CAP1
CABLES1	C4A	CAPN1
CACYBP	C4B	CAPN2
CAD	C4BPA	CAPNS1
CALCOCO1	C4BPB	CAPRIN1
CALD1	C5	CAPZA1
CALHM5	C5orf51	CAPZA2
CALM3	C6	CAPZB
CALML3	C7	CARD6
CALML5	C8A	CARMIL1
CALR	C8B	CARS
CALU	C8G	CASKIN2
CAMK1	C9	CASP14
CAMK2G	C9orf64	CASP3
CAMLG	CA1	CASP4
CAMP	CA2	CASP6
CAND1	CAB39	CASP7
CANX	CACYBP	CASP9
CAP1	CAD	CASS4
CAPN1	CALCOCO1	CAST
CAPN2	CALD1	CAT
CAPN7	CALHM5	CAVIN2
CAPNS1	CALM3	CBFB
CAPRIN1	CALML3	CBL
CAPZA1	CALML5	CBR1
CAPZA2	CALR	CCDC124
CAPZB	CALU	CCDC126
CARD6	CAMK1	CCDC22
CARM1	CAMK2D	CCDC28B
CARMIL1	CAMLG	CCDC58
CARS	CAMP	CCDC6
CARS2	CAND1	CCDC88A
CASKIN2	CANX	CCDC88C
CASP14	CAP1	CCDC93
CASP3	CAPN1	CCL5
CASP4	CAPN2	CCM2
CASP6	CAPNS1	CCN2
CASP7	CAPZA1	CCNY
CASP8	CAPZA2	CCRL2
CASP9	CAPZB	CCS
CASS4	CARD6	CCT2
CAST	CARHSP1	CCT3
CAT	CARM1	CCT4
CAVIN2	CARMIL1	CCT5
CBL	CARS1	CCT6A
CBR1	CARS2	CCT7
CBWD1	CASC4	CCT8
CBX3	CASKIN2	CCZ1
CC2D1A	CASP14	CD109
CCDC124	CASP3	CD14
CCDC22	CASP4	CD163
CCDC47	CASP6	CD226
CCDC6	CASP8	CD300A
CCDC88A	CASP9	CD36
CCDC88C	CASS4	CD37
CCDC93	CAST	CD3E
CCL5	CAT	CD40LG
CCM2	CAVIN2	CD44
CCN2	CBFB	CD46
CCNY	CBL	CD47
CCR4	CBR1	CD55
CCRL2	CBWD1	CD58
CCS	CBX3	CD59
CCT2	CC2D1A	CD5L
CCT3	CC2D1B	CD68
CCT4	CCDC124	CD81
CCT5	CCDC22	CD82
CCT6A	CCDC28B	CD84
CCT7	CCDC47	CD9
CCT8	CCDC58	CD93
CD109	CCDC6	CD97
CD14	CCDC88A	CD99
CD151	CCDC88C	CDC23
CD226	CCDC93	CDC26
CD2AP	CCL5	CDC37
CD34	CCM2	CDC42
CD36	CCN2	CDC42BPA
CD37	CCNY	CDC42BPB
CD38	CCR4	CDH13
CD3E	CCRL2	CDH5
CD40	CCS	CDIPT
CD40LG	CCT2	CDK5
CD44	CCT3	CDK5RAP3
CD46	CCT4	CDS2
CD47	CCT5	CDSN
CD55	CCT6A	CDV3
CD58	CCT7	CELF2
CD5L	CCT8	CEP112
CD63	CCZ1	CEP170
CD68	CD109	CEP44
CD69	CD14	CEPT1
CD81	CD151	CERS2
CD82	CD226	CETN2
CD84	CD2AP	CETP
CD9	CD300A	CFB
CD93	CD34	CFD
CD97	CD36	CFH
CD99	CD37	CFHR2
CD99L2	CD38	CFHR4
CDC23	CD3E	CFHR5
CDC27	CD40	CFI
CDC37	CD40LG	CFL1
CDC42	CD44	CFP
CDC42BPA	CD46	CHCHD3
CDC42BPB	CD47	CHCHD4
CDC42SE2	CD55	CHID1
CDIPT	CD58	CHL1
CDK5	CD5L	CHMP3
CDKN1B	CD63	CHMP5
CDS2	CD68	CHMP6
CDV3	CD69	CHUK
CELF2	CD81	CIAO1
CEP131	CD82	CIAO2A
CEP170	CD84	CIB1
CEP41	CD9	CISD2
CERT	CD93	CKAP5
CETN2	CD99	CLASP1
CETP	CD99L2	CLASP2
CFB	CDC16	CLCN3
CFH	CDC23	CLCN4
CFHR1	CDC26	CLDN5
CFHR5	CDC37	CLDND1
CFI	CDC42	CLEC1B
CFL1	CDC42BPA	CLEC3B
CFL2	CDC42BPB	CLIC1
CFP	CDC42SE2	CLIC4
CHCHD2	CDIPT	CLINT1
CHCHD3	CDK2	CLIP1
CHCHD4	CDK5	CLIP2
CHID1	CDK5RAP3	CLPP
CHMP3	CDS2	CLPTM1
CHMP4A	CDSN	CLTA
CHMP4B	CDV3	CLTC
CHMP5	CELF2	CLU
CHMP6	CEP112	CMC2
CHMP7	CEP170	CMIP
CHORDC1	CEP41	CMPK1
CHP1	CEP44	CMTM6
CHST12	CEPT1	CNDP1
CHUK	CERS2	CNDP2
CIAO1	CERT1	CNN2
CIAO2B	CETP	CNNM4
CIAPIN1	CFB	CNOT1
CIRBP	CFH	CNPY2
CISD1	CFHR1	CNPY3
CISD2	CFHR5	CNST
CKAP4	CFI	CNTN1
CKAP5	CFL1	COA3
CLASP1	CFL2	COG1
CLCN3	CFP	COG2
CLCN4	CHCHD2	COG3
CLCN7	CHCHD3	COG8
CLDN3	CHCHD4	COL18A1
CLDN5	CHID1	COL1A1
CLDND1	CHKB	COL6A3
CLEC11A	CHMP2A	COLEC10
CLEC16A	CHMP3	COLEC11
CLEC1B	CHMP4A	COMMD3
CLEC2L	CHMP4B	COMP
CLEC3B	CHMP5	COMT
CLIC1	CHMP6	COPA
CLIC4	CHMP7	COPE
CLINT1	CHORDC1	COPG1
CLIP1	CHP1	COPG2
CLIP2	CHST12	COPS2
CLN6	CHUK	COPS4
CLNS1A	CIAO1	COPS5
CLPP	CIAO2A	COPS6
CLPTM1	CIAO2B	COPS7A
CLPTM1L	CIRBP	COPS7B
CLRN3	CISD1	COPZ1
CLTA	CISD2	CORO1A
CLTC	CKAP4	CORO1B
CLU	CKAP5	CORO1C
CMIP	CLASP1	COTL1
CMPK1	CLCC1	COX4I1
CMTM5	CLCN3	COX5A
CMTM6	CLCN4	COX5B
CNBP	CLDN3	COX6B1
CNDP1	CLDN5	COX6C
CNDP2	CLEC11A	CP
CNIH4	CLEC16A	CPB2
CNN2	CLEC1B	CPN1
CNNM4	CLEC2L	CPN2
CNOT1	CLEC3B	CPNE1
CNP	CLIC1	CPNE2
CNPY2	CLIC4	CPNE3
CNPY3	CLIC5	CPOX
CNST	CLINT1	CPPED1
COASY	CLIP1	CPT1A
COG1	CLIP2	CPT2
COG2	CLN6	CRABP2
COG3	CLNS1A	CRACR2A
COG5	CLPP	CRAD
COG7	CLPTM1	CRAT
COG8	CLPTM1L	CRELD1
COL14A1	CLTA	CRELD2
COL18A1	CLTC	CRK
COL6A1	CLU	CRKL
COL6A2	CMC2	CRLF3
COL6A3	CMIP	CRP
COLEC10	CMPK1	CRTAC1
COLEC11	CMTM5	CRTAP
COMMD3	CMTM6	CRTC2
COMP	CNBP	CRYZ
COMT	CNDP1	CS
COPA	CNDP2	CSDE1
COPB1	CNIH4	CSE1L
COPB2	CNN2	CSF1R
COPE	CNNM4	CSK
COPG1	CNOT1	CSNK1G1
COPG2	CNOT6	CSNK1G3
COPS2	CNP	CSNK2A1
COPS4	CNPY2	CSNK2A2
COPS5	CNPY3	CSNK2B
COPS7A	CNST	CSRP1
COPS7B	COA3	CST3
COPS8	COASY	CST6
COPZ1	COG2	CSTB
COQ9	COG3	CTBS
CORO1A	COG5	CTDSPL
CORO1B	COG6	CTIF
CORO1C	COG7	CTNND1
COTL1	COG8	CTPS1
COX4I1	COL14A1	CTPS2
COX5A	COL18A1	CTSA
COX5B	COL6A1	CTSB
COX6C	COL6A2	CTSC
COX7A2	COL6A3	CTSD
CP	COLEC10	CTSS
CPB2	COLEC11	CTSW
CPN1	COMP	CTSZ
CPN2	COMT	CTTN
CPNE1	COMTD1	CUL1
CPNE3	COPA	CUL2
CPOX	COPB1	CUL3
CPPED1	COPB2	CUL4A
CPT1A	COPE	CUL5
CPT2	COPG1	CUTA
CRABP2	COPG2	CXCL3
CRACR2A	COPS2	CXCL5
CRAD	COPS3	CXCR4
CRAT	COPS4	CYB5A
CRBN	COPS5	CYB5B
CREG1	COPS6	CYB5R1
CRELD1	COPS7A	CYB5R3
CRELD2	COPS7B	CYC1
CRKL	COPS8	CYCS
CRLF3	COPZ1	CYFIP1
CRP	COQ9	CYTH2
CRTAC1	CORO1A	DAAM1
CRTAP	CORO1B	DAB2
CRTC2	CORO1C	DAG1
CRYL1	COTL1	DAP
CRYZ	COX20	DAPP1
CRYZL1	COX4I1	DARS
CS	COX5A	DAZAP1
CSE1L	COX5B	DBH
CSK	COX6B1	DBI
CSNK1G1	COX6C	DBN1
CSNK2A1	COX7A2	DBNL
CSNK2A2	CP	DBT
CSNK2B	CPB2	DCBLD1
CSRP1	CPN2	DCD
CST3	CPNE1	DCK
CSTB	CPNE2	DCTD
CTDSPL	CPNE3	DCTN1
CTNNA1	CPOX	DCTN2
CTNND1	CPPED1	DCTN3
CTPS1	CPT1A	DCTN4
CTPS2	CPT2	DCTN6
CTSA	CRABP2	DCUN1D1
CTSC	CRACD	DCUN1D3
CTSD	CRACR2A	DDAH2
CTSW	CRAT	DDB1
CTTN	CRBN	DDOST
CUL1	CREG1	DDRGK1
CUL2	CRELD1	DDT
CUL3	CRELD2	DDX1
CUL4A	CRIP2	DDX19A
CUL5	CRK	DDX3X
CUTA	CRKL	DDX6
CXCL3	CRLF3	DECR1
CXCL5	CRP	DEFA1
CXCR4	CRTAC1	DEGS1
CYB5A	CRTAP	DENND3
CYB5B	CRTC2	DENND4A
CYB5R1	CRYL1	DENND4C
CYB5R3	CRYZ	DENR
CYBB	CRYZL1	DERA
CYBC1	CS	DGAT1
CYC1	CSDE1	DGKG
CYCS	CSE1L	DGKZ
CYFIP1	CSK	DGLUCY
CYLD	CSNK1A1	DHCR7
CYTH2	CSNK1G1	DHRS1
DAAM1	CSNK1G3	DHRS7
DAB2	CSNK2A1	DHRS7B
DAD1	CSNK2A2	DHX29
DAGLB	CSNK2B	DIABLO
DAP	CSRP1	DIAPH1
DAPP1	CST3	DICER1
DARS	CSTB	DIP2B
DARS2	CTBP1	DLD
DAZAP1	CTDSP1	DLG1
DBH	CTDSPL	DLG3
DBI	CTIF	DLGAP4
DBN1	CTNNA1	DLST
DBNL	CTNND1	DMBT1
DCAF7	CTPS1	DMKN
DCBLD1	CTPS2	DMTN
DCD	CTSA	DMXL1
DCTD	CTSB	DNAH6
DCTN1	CTSC	DNAJA1
DCTN2	CTSD	DNAJA2
DCTN3	CTSW	DNAJB1
DCTN4	CTTN	DNAJB11
DCTN5	CUL1	DNAJC11
DCUN1D1	CUL2	DNAJC13
DCUN1D3	CUL3	DNAJC3
DCXR	CUL4A	DNAJC7
DDAH2	CUL5	DNAJC9
DDB1	CUTA	DNASE1L1
DDOST	CXCL12	DNM1
DDRGK1	CXCL5	DNM1L
DDT	CXCR4	DNM2
DDX1	CYB5A	DNM3
DDX19A	CYB5B	DOCK10
DDX39A	CYB5R1	DOCK11
DDX3X	CYB5R3	DOCK2
DDX6	CYBB	DOCK5
DECR1	CYBC1	DOCK7
DEFA1	CYC1	DOK1
DENND2C	CYCS	DOK2
DENND3	CYFIP1	DOK3
DENND4A	CYLD	DOLK
DENND4C	CYP20A1	DPEP2
DENR	CYTH2	DPM1
DERA	CZIB	DPP3
DERL1	DAAM1	DPP4
DFFA	DAB2	DPP7
DGKG	DAD1	DPYD
DGKQ	DAG1	DPYSL2
DGLUCY	DAP	DRG2
DHCR7	DAPP1	DSC1
DHRS1	DARS1	DSG1
DHRS7	DARS2	DSP
DHRS7B	DAZAP1	DSTN
DHTKD1	DBI	DTX3L
DHX29	DBN1	DUSP19
DIABLO	DBNL	DUSP22
DIAPH1	DCAF7	DUSP3
DICER1	DCD	DUT
DLAT	DCK	DYNC1H1
DLD	DCP1A	DYNC1LI1
DLG3	DCTD	DYNC1LI2
DLGAP4	DCTN1	DYNLL1
DLST	DCTN2	DYNLL2
DMAC2L	DCTN3	DYNLRB1
DMBT1	DCTN4	DYSF
DMKN	DCTN5	ECE1
DMTN	DCTN6	ECHS1
DMXL1	DCUN1D1	ECI1
DNAH6	DCUN1D3	ECI2
DNAJA1	DCXR	ECM1
DNAJA2	DDAH2	ECM2
DNAJB1	DDB1	ECPAS
DNAJB11	DDI2	ECT2L
DNAJC10	DDOST	EDC4
DNAJC11	DDRGK1	EDF1
DNAJC13	DDT	EEA1
DNAJC16	DDX1	EEF1A1
DNAJC3	DDX17	EEF1B2
DNAJC7	DDX19A	EEF1D
DNAJC8	DDX39A	EEF1G
DNAJC9	DDX3X	EEF2
DNASE1L1	DDX58	EFEMP1
DNM1	DDX6	EFEMP2
DNM1L	DECR1	EFHD2
DNM2	DEFA1	EFNB1
DNM3	DEGS1	EFR3A
DNPEP	DENND2C	EGF
DOCK10	DENND2D	EHBP1L1
DOCK11	DENND3	EHD1
DOCK2	DENND4A	EIF1
DOCK5	DENND4C	EIF2AK2
DOCK7	DENR	EIF2B3
DOCK8	DERA	EIF2B4
DOK1	DERL1	EIF2B5
DOK2	DFFA	EIF2S1
DOK3	DGAT1	EIF2S2
DOLK	DGKG	EIF2S3
DPM1	DGKQ	EIF3A
DPP3	DGKZ	EIF3B
DPP4	DGLUCY	EIF3C
DPP7	DHCR7	EIF3D
DPY19L1	DHRS1	EIF3E
DPYD	DHRS4	EIF3F
DPYSL2	DHRS7	EIF3G
DRG1	DHRS7B	EIF3H
DRG2	DHX29	EIF3I
DSC1	DIABLO	EIF3L
DSG1	DIAPH1	EIF3M
DSP	DICER1	EIF4A1
DSTN	DIPK2A	EIF4E
DTD1	DLAT	EIF4EBP1
DTX3L	DLD	EIF4ENIF1
DTYMK	DLG1	EIF4G1
DUSP19	DLG3	EIF4G2
DUSP22	DLGAP4	EIF4G3
DUSP3	DLST	EIF5
DUT	DMTN	EIF5A
DYNC1H1	DMXL1	EIF5B
DYNC1LI1	DNAH6	ELMO1
DYNC1LI2	DNAJA1	ELOC
DYSF	DNAJA2	ELP1
EBAG9	DNAJB1	EMC1
ECE1	DNAJB11	EMC2
ECH1	DNAJB2	EMC4
ECHDC1	DNAJB4	EMC8
ECI2	DNAJC10	EMD
ECM1	DNAJC11	EMILIN1
ECPAS	DNAJC13	EML2
ECT2L	DNAJC3	EML3
EDC4	DNAJC7	EML4
EDF1	DNAJC8	EMP3
EEA1	DNAJC9	ENDOD1
EEF1A1	DNASE1L1	ENO1
EEF1B2	DNM1	ENO2
EEF1D	DNM1L	ENO3
EEF1G	DNM2	ENOPH1
EEF2	DNM3	ENPP2
EFEMP1	DNPEP	ENPP4
EFHD2	DNPH1	EPB41
EFNB1	DOCK10	EPB41L3
EFR3A	DOCK11	EPB42
EGF	DOCK2	EPDR1
EHBP1	DOCK5	EPHX1
EHBP1L1	DOCK7	EPHX2
EHD1	DOCK8	EPRS
EHD3	DOK1	EPS15
EHD4	DOK2	EPS15L1
EIF1	DOK3	EPS8
EIF2AK2	DOLK	ERAP1
EIF2B1	DPM1	ERAP2
EIF2B2	DPP3	ERBIN
EIF2B3	DPP4	ERC1
EIF2B4	DPY19L1	ERGIC1
EIF2B5	DPYD	ERGIC3
EIF2S1	DPYSL2	ERLEC1
EIF2S2	DRG1	ERLIN1
EIF2S3	DRG2	ERLIN2
EIF3A	DSC1	ERMAP
EIF3B	DSG1	ERO1A
EIF3C	DSP	ERP29
EIF3D	DSTN	ERP44
EIF3E	DTD1	ESAM
EIF3F	DTX3L	ESD
EIF3G	DTYMK	ESYT1
EIF3H	DUSP19	ESYT2
EIF3I	DUSP22	ETF1
EIF3K	DUSP3	ETFA
EIF3L	DUT	ETFB
EIF3M	DYNC1H1	EXOC1
EIF4A1	DYNC1LI1	EXOC3L2
EIF4A2	DYNC1LI2	EXOC3L4
EIF4E	DYNLL1	EXOC4
EIF4EBP1	DYNLL2	EXOC5
EIF4ENIF1	DYNLRB1	EXOC6
EIF4G1	DYNLT3	EXOC6B
EIF4G2	DYSF	EXOC7
EIF4G3	EBAG9	EXOC8
EIF4H	EBP	EXTL1
EIF5	ECE1	EZR
EIF5A	ECH1	F10
EIF6	ECHS1	F11
ELMO1	ECI1	F11R
ELMOD2	ECI2	F12
ELOB	ECM1	F13A1
ELOVL7	ECPAS	F13B
ELP1	ECT2L	F2
EMB	EDC4	F2R
EMC1	EDF1	F2RL3
EMC2	EEA1	F5
EMC4	EEF1A1	F7
EMD	EEF1B2	F8
EMILIN1	EEF1D	F9
EML2	EEF1G	FABP4
EML3	EEF2	FABP5
EML4	EFEMP1	FADD
ENDOD1	EFHD2	FAF2
ENO1	EFL1	FAH
ENO2	EFNB1	FAM114A2
ENO3	EFR3A	FAM117B
ENOPH1	EGF	FAM120A
ENPP4	EHBP1L1	FAM126A
ENSA	EHD1	FAM160B1
EPB41	EHD3	FAM162A
EPB41L2	EHD4	FAM20B
EPB41L3	EIF1	FAM234A
EPB42	EIF1AX	FAM3C
EPDR1	EIF2AK2	FAM49B
EPHX2	EIF2B1	FAM91A1
EPRS	EIF2B2	FAM98A
EPS15	EIF2B3	FARSA
EPS15L1	EIF2B4	FARSB
EPS8	EIF2B5	FASN
ERAP1	EIF2S1	FAU
ERAP2	EIF2S2	FBLN1
ERBIN	EIF2S3	FBN1
ERC1	EIF3A	FBXL20
ERGIC1	EIF3B	FBXO7
ERLEC1	EIF3C	FCGBP
ERLIN1	EIF3D	FCGR2A
ERMAP	EIF3E	FCGR3A
ERMP1	EIF3F	FCN2
ERO1A	EIF3G	FCN3
ERO1B	EIF3H	FDPS
ERP29	EIF3I	FER
ERP44	EIF3J	FERMT2
ESAM	EIF3K	FERMT3
ESD	EIF3L	FETUB
ESYT1	EIF3M	FGA
ESYT2	EIF4A1	FGB
ETF1	EIF4A2	FGD3
ETFA	EIF4B	FGD4
ETFB	EIF4E	FGFR1OP2
ETFDH	EIF4EBP1	FGG
ETHE1	EIF4G1	FH
EVA1B	EIF4G2	FHIT
EVI2B	EIF4G3	FHL1
EXOC1	EIF4H	FHL2
EXOC3	EIF5	FHOD1
EXOC3L2	EIF5A	FIBP
EXOC3L4	EIF5B	FKBP15
EXOC4	EIF6	FKBP1A
EXOC5	ELMO1	FKBP1B
EXOC6	ELMOD2	FKBP2
EXOC6B	ELOB	FKBP3
EXOC7	ELOC	FKBP4
EXOC8	ELOVL7	FKBP5
EXTL2	ELP1	FKBP8
EZR	EMB	FLG2
F11	EMC1	FLII
F11R	EMC2	FLNA
F12	EMC4	FLNB
F13A1	EMD	FLOT1
F13B	EMILIN1	FLOT2
F2	EML2	FN1
F2R	EML3	FNBP1L
F2RL3	EML4	FNTB
F5	EMP3	FRMD4B
F8	ENDOD1	FRMPD1
F8A1	ENO1	FRYL
F9	ENO2	FTL
FABP4	ENO3	FUCA1
FABP5	ENOPH1	FUCA2
FADD	ENPP4	FURIN
FAF1	ENSA	FUT8
FAF2	EPB41	FXR1
FAH	EPB41L2	FYB1
FAHD2A	EPB41L3	FYCO1
FAM107B	EPB42	FYN
FAM114A2	EPDR1	G6PD
FAM117A	EPHX1	GABARAPL2
FAM117B	EPHX2	GAK
FAM120A	EPN1	GALK1
FAM151A	EPRS1	GALK2
FAM160B1	EPS15	GALM
FAM162A	EPS15L1	GALNT4
FAM177A1	EPS8	GALT
FAM20B	ERAP1	GAMT
FAM234A	ERAP2	GAN
FAM241A	ERBIN	GANAB
FAM3C	ERC1	GAPDH
FAM49B	ERGIC1	GAPVD1
FAM91A1	ERGIC3	GARS1
FAM98A	ERLEC1	GAS2L1
FARSA	ERLIN1	GATD1
FARSB	ERLIN2	GATD3A
FASN	ERMAP	GATM
FASTKD5	ERMP1	GBA2
FAU	ERO1A	GBE1
FBLN1	ERO1B	GBF1
FBN1	ERP29	GC
FBXL20	ERP44	GCA
FBXL8	ESAM	GCDH
FBXO3	ESD	GCN1
FBXO40	ESYT1	GCSAML
FBXO7	ESYT2	GDI1
FCER1G	ETF1	GDI2
FCGBP	ETFA	GEMIN5
FCGR2A	ETFB	GET4
FCGR3A	ETHE1	GFM1
FCGRT	EVI2B	GFOD1
FCN1	EVI5L	GFPT1
FCN2	EXOC1	GGA3
FCN3	EXOC2	GGH
FDPS	EXOC3	GGPS1
FECH	EXOC3L2	GGT1
FER	EXOC3L4	GHDC
FERMT2	EXOC4	GIPC1
FERMT3	EXOC5	GIPC3
FES	EXOC6	GIT1
FETUB	EXOC6B	GK
FFAR4	EXOC7	GLA
FGA	EXOC8	GLB1
FGB	EXTL2	GLCE
FGD3	EZR	GLG1
FGD4	F11	GLIPR2
FGFR1OP2	F11R	GLO1
FGG	F12	GLOD4
FH	F13A1	GLRX3
FHIT	F13B	GLRX5
FHL1	F2	GLUD1
FHL2	F2R	GMFB
FHOD1	F2RL3	GMFG
FIBP	F5	GMIP
FKBP15	F8	GMPPA
FKBP1A	F8A1	GMPPB
FKBP2	F9	GMPR
FKBP3	FABP4	GMPR2
FKBP4	FABP5	GNA13
FKBP5	FADD	GNAI1
FKBP8	FAF2	GNAI2
FLG	FAH	GNAI3
FLG2	FAHD2A	GNAQ
FLII	FAM107B	GNAS
FLNA	FAM114A2	GNAZ
FLNB	FAM117B	GNB1
FLOT1	FAM120A	GNB2
FLOT2	FAM126A	GNB4
FMNL1	FAM151A	GNG10
FMO5	FAM160B1	GNG7
FN1	FAM162A	GNG8
FN3K	FAM177A1	GNL1
FNBP1L	FAM20B	GNPAT
FRMD4B	FAM210B	GNPDA2
FRMD8	FAM234A	GNPTG
FRMPD1	FAM3C	GNS
FRY	FAM49B	GOLGA2
FRYL	FAM91A1	GOLGA3
FSTL1	FAM98A	GOLGB1
FTH1	FARS2	GOLM1
FTL	FARSA	GOLPH3
FUCA2	FARSB	GOLPH3L
FURIN	FASN	GOSR2
FUT8	FASTKD5	GOT1
FXR1	FAU	GOT2
FYB1	FBLN1	GP1BA
FYCO1	FBN1	GP1BB
FYN	FBXL20	GP2
G3BP1	FBXO3	GP5
G6PC3	FBXO7	GP9
G6PD	FCER1G	GPD1L
GABARAPL2	FCGBP	GPD2
GAK	FCGR2A	GPI
GALK1	FCGR3A	GPLD1
GALM	FCHSD1	GPR107
GALT	FCN1	GPR180
GAMT	FCN2	GPRC5C
GAN	FCN3	GPSM3
GANAB	FDPS	GPX1
GAPDH	FECH	GPX3
GAPVD1	FER	GRAP2
GARS1	FERMT1	GRB2
GART	FERMT2	GRIPAP1
GAS2L1	FERMT3	GRK2
GATD1	FES	GRK3
GATD3A	FETUB	GRN
GATM	FFAR4	GRPEL1
GBA2	FGA	GSAP
GBE1	FGB	GSDMD
GBF1	FGD3	GSK3A
GBP2	FGD4	GSK3B
GC	FGFR1OP2	GSN
GCA	FGG	GSPT1
GCLM	FH	GSR
GCN1	FHIT	GSS
GCSAML	FHL1	GSTK1
GDAP1	FHL2	GSTM1
GDI1	FHOD1	GSTM2
GDI2	FIBP	GSTM3
GEMIN5	FIS1	GSTO1
GET4	FKBP15	GSTP1
GFOD1	FKBP1A	GSTZ1
GFPT1	FKBP1B	GTPBP2
GGA3	FKBP2	GUCY1A1
GGCT	FKBP3	GUCY1B1
GGH	FKBP4	GYG1
GGPS1	FKBP5	GYPA
GGT1	FKBP8	GYS1
GHDC	FLG	H2AC14
GID8	FLG2	H2BC14
GIGYF2	FLII	H4C1
GIPC1	FLNA	HABP2
GIPC3	FLNB	HACD1
GIT1	FLOT1	HACD3
GK	FLOT2	HACD4
GLA	FMNL1	HADH
GLB1	FMO5	HADHA
GLCCI1	FN1	HADHB
GLG1	FN3K	HBA1
GLIPR2	FNBP1L	HBB
GLO1	FNTA	HBD
GLOD4	FOCAD	HBG1
GLRX3	FRMD4B	HBS1L
GLS	FRMD8	HCLS1
GLUD1	FRMPD1	HDAC6
GMIP	FRY	HDGF
GMPPB	FRYL	HDHD2
GMPR	FSTL1	HDHD3
GMPR2	FTH1	HEATR5B
GMPS	FTL	HEBP1
GNA13	FUT8	HECTD1
GNA15	FXN	HECTD3
GNAI1	FXR1	HECTD4
GNAI2	FYB1	HEG1
GNAQ	FYCO1	HERC4
GNAS	FYN	HEXA
GNAZ	G6PC3	HEXIM1
GNB1	G6PD	HGD
GNB2	GAB3	HGFAC
GNB4	GABARAPL2	HGS
GNB5	GADD45GIP1	HIBADH
GNG10	GAK	HIBCH
GNG2	GALK1	HIF1AN
GNG7	GALK2	HINT2
GNG8	GALM	HK1
GNL1	GALNT1	HLA-A
GNPDA2	GALNT2	HLA-B
GNPTG	GALNT4	HLA-C
GNS	GALT	HLA-DRA
GOLGA2	GAMT	HLA-DRB5
GOLGA3	GAN	HLA-E
GOLGA4	GANAB	HLA-F
GOLGA5	GAPDH	HMGB1
GOLGB1	GAPVD1	HMGCL
GOLM1	GARS1	HNRNPA1L2
GOLPH3	GART	HNRNPA3
GOLT1B	GAS2L1	HNRNPDL
GOPC	GATD1	HNRNPF
GOSR2	GATD3A	HNRNPK
GOT1	GATM	HNRNPL
GOT2	GBA2	HOOK3
GP1BA	GBE1	HP
GP1BB	GBF1	HPCAL1
GP2	GBP2	HPR
GP5	GC	HPRT1
GP6	GCA	HPS1
GP9	GCLM	HPS4
GPCPD1	GCN1	HPSE
GPD2	GCSAML	HPX
GPI	GCSH	HRG
GPLD1	GDAP1	HS1BP3
GPR107	GDI1	HS2ST1
GPR155	GDI2	HSD17B10
GPRC5C	GEMIN5	HSD17B11
GPS1	GET4	HSD17B12
GPSM3	GFM1	HSD17B4
GPX1	GFOD1	HSD17B8
GPX3	GFPT1	HSDL1
GRAP2	GGA3	HSDL2
GRB2	GGCT	HSP90AA1
GRHPR	GGH	HSP90AB1
GRIPAP1	GGPS1	HSP90B1
GRK2	GGT1	HSPA1B
GRK3	GHDC	HSPA4
GRK5	GID8	HSPA5
GRK6	GIGYF2	HSPA8
GRN	GIPC1	HSPA9
GRPEL1	GIPC3	HSPB1
GSDMD	GIT1	HSPB11
GSK3A	GK	HSPD1
GSK3B	GLA	HSPE1
GSN	GLB1	HSPG2
GSPT1	GLCCI1	HSPH1
GSR	GLCE	HTATIP2
GSS	GLG1	HTT
GSTK1	GLIPR2	HUWE1
GSTM2	GLMN	HYI
GSTM3	GLO1	HYOU1
GSTO1	GLOD4	HYPK
GSTP1	GLRX3	IARS
GSTT2B	GLRX5	IARS2
GTPBP2	GLS	ICAM2
GUCY1A1	GLTP	ICOSLG
GUCY1B1	GLUD1	IDH1
GUSB	GMFB	IDH2
GYG1	GMFG	IDH3A
GYPA	GMIP	IDH3B
GYPC	GMPPA	IDH3G
GYS1	GMPPB	IGBP1
H2AFJ	GMPR	IGF2
H2BC14	GMPR2	IGF2R
H4-16	GNA13	IGFALS
HABP2	GNAI1	IGFBP2
HACD1	GNAI2	IGFBP3
HACD3	GNAI3	IGFBP4
HACD4	GNAQ	IGFBP6
HADH	GNAS	IGHA1
HADHA	GNAZ	IGHA2
HADHB	GNB1	IGHG2
HARS	GNB2	IGHG3
HBA1	GNB4	IGHG4
HBB	GNB5	IGHM
HBD	GNG10	IGHV1-18
HBG1	GNG2	IGHV1-2
HBS1L	GNG7	IGHV1-24
HCLS1	GNG8	IGHV1-3
HDAC5	GNL1	IGHV1-46
HDAC6	GNPAT	IGHV1-58
HDGF	GNPDA2	IGHV1-69D
HDGFL2	GNS	IGHV1-8
HDHD2	GOLGA2	IGHV2-26
HDHD3	GOLGA3	IGHV2-5
HDLBP	GOLGA4	IGHV2-70D
HEATR5B	GOLGA5	IGHV3-11
HECTD1	GOLGB1	IGHV3-13
HECTD3	GOLM1	IGHV3-15
HECTD4	GOLPH3	IGHV3-21
HEG1	GOLT1B	IGHV3-30-5
HERC4	GOPC	IGHV3-35
HEXA	GORASP2	IGHV3-38
HEXIM1	GOSR2	IGHV3-43
HGD	GOT1	IGHV3-48
HGS	GOT2	IGHV3-49
HIBCH	GP1BA	IGHV3-64
HIF1AN	GP1BB	IGHV3-66
HINT1	GP2	IGHV3-7
HINT2	GP5	IGHV3-72
HINT3	GP6	IGHV3-73
HK1	GP9	IGHV3-74
HLA-A	GPCPD1	IGHV3-9
HLA-B	GPD1L	IGHV4-28
HLA-C	GPD2	IGHV4-34
HLA-DRB5	GPI	IGHV4-4
HLA-E	GPLD1	IGHV5-10-1
HLA-H	GPR107	IGHV5-51
HMGCL	GPR155	IGHV6-1
HNRNPA1L2	GPS1	IGHV7-4-1
HNRNPA2B1	GPSM3	IGKV1-13
HNRNPA3	GPX1	IGKV1-16
HNRNPDL	GPX3	IGKV1-27
HNRNPF	GPX4	IGKV1-33
HNRNPH1	GRAP2	IGKV1-5
HNRNPK	GRB2	IGKV1-6
HNRNPL	GRHPR	IGKV1-9
HOOK3	GRIPAP1	IGKV1D-12
HP	GRK2	IGKV1D-16
HPCAL1	GRK3	IGKV1D-17
HPR	GRK6	IGKV1D-37
HPRT1	GRN	IGKV1D-39
HPS1	GRPEL1	IGKV1D-8
HPS4	GSAP	IGKV2-24
HPSE	GSDMD	IGKV2-30
HPX	GSK3A	IGKV2D-28
HRG	GSK3B	IGKV3-11
HS1BP3	GSN	IGKV3-20
HS2ST1	GSPT1	IGKV4-1
HSD17B10	GSR	IGKV6D-21
HSD17B11	GSS	IGLC2
HSD17B12	GSTK1	IGLV1-36
HSD17B4	GSTM1	IGLV1-40
HSD17B8	GSTM2	IGLV1-44
HSDL1	GSTM3	IGLV1-47
HSP90AA1	GSTM5	IGLV1-51
HSP90AB1	GSTO1	IGLV2-11
HSP90B1	GSTP1	IGLV2-18
HSPA14	GSTT2B	IGLV3-1
HSPA1B	GSTZ1	IGLV3-10
HSPA2	GTPBP1	IGLV3-12
HSPA4	GTPBP2	IGLV3-19
HSPA5	GUCY1A1	IGLV3-21
HSPA8	GUCY1B1	IGLV3-27
HSPA9	GUK1	IGLV3-9
HSPB1	GUSB	IGLV4-60
HSPBP1	GXYLT1	IGLV4-69
HSPD1	GYG1	IGLV5-37
HSPE1	GYPA	IGLV6-57
HSPG2	GYPC	IGLV8-61
HSPH1	GYS1	IGLV9-49
HTATIP2	H2AFJ	IGSF8
HTRA2	H2BC14	IKBKB
HTT	H4C1	IKBKG
HUWE1	HABP2	IL18
HYI	HACD1	IL1RAP
HYOU1	HACD3	IL6ST
HYPK	HACD4	ILK
IAH1	HADH	ILVBL
IARS	HADHA	IMMT
IARS2	HADHB	IMPA1
ICAM1	HAGH	INF2
ICAM2	HARS1	INHBC
IDE	HBA1	INPP4B
IDH1	HBB	INPP5A
IDH2	HBD	INPP5B
IDH3A	HBG1	INPP5D
IDH3B	HBS1L	INPPL1
IDH3G	HCLS1	IPO5
IDI1	HDAC5	IPO7
IER3IP1	HDAC6	IPO9
IFITM2	HDGF	IQGAP1
IGBP1	HDGFL2	IQGAP2
IGF2	HDHD2	IRAK1
IGF2BP2	HDHD3	IRAK3
IGFALS	HDLBP	IRS2
IGFBP2	HEATR5B	ISLR
IGHA1	HEBP1	ISOC1
IGHA2	HEBP2	IST1
IGHG2	HECTD1	ISYNA1
IGHG3	HECTD3	ITCH
IGHG4	HECTD4	ITGA1
IGHM	HEG1	ITGA2
IGHV1-18	HERC4	ITGA2B
IGHV1-2	HEXA	ITGA5
IGHV1-24	HEXB	ITGA6
IGHV1-3	HEXIM1	ITGAL
IGHV1-46	HGD	ITGAM
IGHV1-58	HGFAC	ITGAV
IGHV1-69D	HGS	ITGB1
IGHV1-8	HIBADH	ITGB2
IGHV2-26	HIBCH	ITGB3
IGHV2-5	HIF1AN	ITGB5
IGHV2-70D	HIKESHI	ITIH1
IGHV3-11	HINT1	ITIH2
IGHV3-13	HINT2	ITIH3
IGHV3-15	HINT3	ITIH4
IGHV3-21	HIP1	ITPA
IGHV3-23	HK1	ITPKB
IGHV3-30-5	HLA-A	ITPR1
IGHV3-35	HLA-B	ITPR2
IGHV3-38	HLA-C	ITPRID2
IGHV3-43	HLA-DPA1	ITSN2
IGHV3-48	HLA-DRA	IVD
IGHV3-49	HLA-DRB5	IVL
IGHV3-64	HLA-E	JAGN1
IGHV3-66	HLA-H	JAK1
IGHV3-7	HM13	JAK3
IGHV3-72	HMGCL	JAM3
IGHV3-73	HNRNPA0	JCHAIN
IGHV3-74	HNRNPA1L2	JPT2
IGHV3-9	HNRNPA3	JUP
IGHV4-28	HNRNPAB	KALRN
IGHV4-34	HNRNPDL	KANK2
IGHV4-38-2	HNRNPF	KARS1
IGHV4-4	HNRNPH1	KATNAL1
IGHV5-10-1	HNRNPK	KCMF1
IGHV5-51	HNRNPR	KCNA3
IGHV6-1	HOOK3	KCNN4
IGHV7-4-1	HP	KCTD10
IGKV1-13	HPCAL1	KDELR1
IGKV1-16	HPR	KHSRP
IGKV1-27	HPRT1	KIAA0513
IGKV1-33	HPS1	KIAA1109
IGKV1-5	HPS4	KIAA2013
IGKV1-6	HPSE	KIDINS220
IGKV1-9	HPX	KIF13B
IGKV1D-12	HRG	KIF2A
IGKV1D-16	HS1BP3	KIF5B
IGKV1D-17	HS2ST1	KLC4
IGKV1D-37	HSD17B10	KLKB1
IGKV1D-39	HSD17B11	KNG1
IGKV1D-8	HSD17B12	KPNA1
IGKV2-24	HSD17B4	KPNA3
IGKV2-30	HSD17B8	KPNA4
IGKV2D-28	HSDL1	KPNB1
IGKV2D-40	HSP90AA1	KRAS
IGKV3-11	HSP90AB1	KRT1
IGKV3-20	HSP90B1	KRT10
IGKV4-1	HSPA14	KRT14
IGKV6D-21	HSPA1B	KRT16
IGLC2	HSPA4	KRT17
IGLV1-36	HSPA5	KRT2
IGLV1-40	HSPA8	KRT4
IGLV1-44	HSPA9	KRT5
IGLV1-47	HSPB1	KRT6C
IGLV1-51	HSPB11	KRT71
IGLV2-11	HSPD1	KRT77
IGLV2-18	HSPE1	KRT78
IGLV3-1	HSPG2	KRT9
IGLV3-10	HSPH1	KSR1
IGLV3-12	HTATIP2	KTN1
IGLV3-19	HTRA2	L3HYPDH
IGLV3-21	HTT	LACTB
IGLV3-27	HUWE1	LACTB2
IGLV3-9	HYOU1	LAGE3
IGLV4-60	HYPK	LAMA4
IGLV4-69	IARS1	LAMB1
IGLV5-37	IARS2	LAMC1
IGLV6-57	ICAM1	LAMP1
IGLV8-61	ICAM2	LAMTOR1
IGLV9-49	ICAM3	LAMTOR2
IGSF8	IDE	LAMTOR3
IKBKB	IDH1	LAMTOR4
IKBKG	IDH2	LANCL1
IL18	IDH3A	LAP3
IL6ST	IDH3B	LARS
ILK	IDH3G	LASP1
IMMT	IDI1	LAT
IMPA1	IER3IP1	LBP
INF2	IFITM2	LCAT
INHBE	IGBP1	LCMT1
INPP5A	IGF2BP2	LCN1
INPP5B	IGFALS	LCP1
INPP5D	IGFBP2	LCP2
INPP5F	IGHA1	LDHA
INPPL1	IGHA2	LDHB
IPO11	IGHG2	LDLRAP1
IPO5	IGHG3	LETM1
IPO7	IGHG4	LGALS1
IPO9	IGHM	LGALS3BP
IQGAP1	IGHV1-18	LGALS7
IQGAP2	IGHV1-2	LGALSL
IRAK1	IGHV1-24	LIMA1
IRAK3	IGHV1-3	LIMS1
IRAK4	IGHV1-46	LIPA
IRF3	IGHV1-58	LIPH
IRS2	IGHV1-69D	LMAN1
ISOC1	IGHV1-8	LMAN2
IST1	IGHV2-26	LMBRD2
ISYNA1	IGHV2-5	LMF1
ITCH	IGHV2-70D	LMF2
ITGA1	IGHV3-15	LMNA
ITGA2	IGHV3-23	LMNB2
ITGA2B	IGHV3-30-5	LMTK3
ITGA5	IGHV3-35	LNPEP
ITGA6	IGHV3-38	LNPK
ITGAL	IGHV3-43	LOXL3
ITGAM	IGHV3-48	LPA
ITGAV	IGHV3-49	LPCAT3
ITGB1	IGHV3-64	LPL
ITGB2	IGHV3-66	LPP
ITGB3	IGHV3-7	LRBA
ITGB5	IGHV3-72	LRCH3
ITIH1	IGHV3-73	LRCH4
ITIH2	IGHV3-74	LRG1
ITIH3	IGHV3-9	LRMP
ITIH4	IGHV4-28	LRP1
ITM2B	IGHV4-34	LRPPRC
ITPA	IGHV4-38-2	LRRC32
ITPKB	IGHV4-4	LRRC40
ITPR1	IGHV5-10-1	LRRC47
ITPR2	IGHV5-51	LRRC59
ITSN2	IGHV6-1	LRRC8A
IVD	IGHV7-4-1	LRRC8D
IVL	IGKV1-13	LRRFIP1
JAGN1	IGKV1-16	LSM4
JAK1	IGKV1-27	LSR
JAK2	IGKV1-33	LSS
JAK3	IGKV1-5	LTBP1
JAM3	IGKV1-6	LTF
JCHAIN	IGKV1-9	LTN1
JMJD6	IGKV1D-12	LUM
JPT2	IGKV1D-16	LY6G6F
JUP	IGKV1D-17	LYN
KALRN	IGKV1D-37	LYSMD3
KANK2	IGKV1D-39	LYST
KARS1	IGKV1D-8	LYVE1
KATNAL1	IGKV2-24	LYZ
KCMF1	IGKV2-30	LZIC
KCNA3	IGKV2D-28	LZTFL1
KCNK6	IGKV2D-40	M6PR
KCNN4	IGKV3-11	MACF1
KCTD10	IGKV3-20	MADD
KCTD12	IGKV4-1	MAGED2
KDELR1	IGKV6D-21	MAIP1
KHK	IGLC2	MAN1A1
KHSRP	IGLV1-36	MAN1A2
KIAA0513	IGLV1-40	MAN2A1
KIAA2013	IGLV1-44	MAN2A2
KIDINS220	IGLV1-47	MAN2B1
KIF13B	IGLV1-51	MAN2C1
KIF2A	IGLV2-11	MANF
KIF5B	IGLV2-18	MAOB
KLC1	IGLV3-1	MAP1A
KLC4	IGLV3-10	MAP1B
KLKB1	IGLV3-12	MAP1S
KNG1	IGLV3-19	MAP2K2
KPNA1	IGLV3-21	MAP2K3
KPNA3	IGLV3-27	MAP2K4
KPNA4	IGLV3-9	MAP3K5
KPNA6	IGLV4-60	MAP3K7
KPNB1	IGLV4-69	MAP4
KRAS	IGLV6-57	MAP4K2
KRT1	IGLV8-61	MAP4K5
KRT10	IGLV9-49	MAPK1
KRT14	IGSF8	MAPK14
KRT16	IKBKB	MAPK3
KRT17	IKBKG	MAPK8IP3
KRT2	IL18	MAPKAPK3
KRT31	IL6ST	MARCKS
KRT33B	ILK	MARK2
KRT35	ILVBL	MARS
KRT36	IMMT	MASP1
KRT4	IMPA1	MASP2
KRT5	IMPACT	MAT2A
KRT71	IMPDH2	MAT2B
KRT77	INF2	MAVS
KRT78	INHBE	MBL2
KRT80	INPP4B	MBLAC2
KRT9	INPP5A	MBNL1
KSR1	INPP5B	MBOAT2
KTN1	INPP5D	MBOAT4
KYAT1	INPP5F	MBP
KYAT3	INPPL1	MCAM
KYNU	IPO11	MCCC1
L2HGDH	IPO5	MCCC2
L3HYPDH	IPO7	MCEE
LACTB	IPO9	MCRIP1
LACTB2	IQGAP1	MCTS1
LAGE3	IQGAP2	MCU
LAMA4	IRAK3	MDH1
LAMB1	IRAK4	MDH2
LAMB2	IRF3	ME2
LAMC1	IRS2	MEGF8
LAMP1	ISOC1	MEMO1
LAMTOR1	ISOC2	MESD
LAMTOR2	IST1	MESP2
LAMTOR3	ISYNA1	METAP1
LAMTOR4	ITCH	METAP2
LANCL1	ITGA1	METTL7A
LANCL2	ITGA2	MFGE8
LAP3	ITGA2B	MFN1
LARP1	ITGA5	MFN2
LARS	ITGA6	MGAT1
LASP1	ITGAL	MGAT4B
LAT	ITGAM	MGLL
LAT2	ITGAV	MGMT
LBP	ITGB1	MGP
LBR	ITGB2	MIA2
LCK	ITGB3	MIA3
LCMT1	ITGB5	MIB2
LCN1	ITIH1	MICAL1
LCP1	ITIH2	MICAL3
LCP2	ITIH3	MICALL2
LDHA	ITIH4	MICOS13
LDHB	ITM2B	MICU2
LDLRAP1	ITPA	MIF
LETM1	ITPKB	MIF4GD
LGALS1	ITPR1	MINDY1
LGALS3BP	ITPR2	MINPP1
LGALS7	ITPRID2	MLEC
LGALS8	ITPRIP	MME
LGALSL	ITSN2	MMP2
LHFPL2	IVD	MMRN1
LIMA1	IVL	MMRN2
LIMD1	JAGN1	MMS19
LIMS1	JAK1	MOB1B
LIN7C	JAK2	MOB3C
LMAN1	JAK3	MOB4
LMAN2	JAM3	MOGS
LMBRD2	JCHAIN	MON2
LMF1	JPT2	MOSPD2
LMF2	JUP	MPC2
LMNA	KALRN	MPDU1
LMNB2	KANK2	MPI
LNPEP	KARS1	MPIG6B
LNPK	KATNAL1	MPO
LONP1	KATNB1	MPP1
LOXL3	KCMF1	MPRIP
LPA	KCNA3	MPST
LPCAT3	KCNAB2	MRC1
LPGAT1	KCNK6	MROH1
LPL	KCTD10	MRPL12
LPP	KCTD12	MRPL24
LRBA	KDELR1	MRPL53
LRCH3	KDSR	MRPS18A
LRCH4	KHK	MRPS7
LRG1	KHSRP	MRVI1
LRMP	KIAA0513	MSLN
LRP1	KIAA1109	MSN
LRPPRC	KIAA2013	MST1
LRRC32	KIDINS220	MTAP
LRRC47	KIF13B	MTCH2
LRRC59	KIF2A	MT-CO1
LRRC8A	KIF5B	MT-CO2
LRRC8C	KLC1	MT-CYB
LRRC8D	KLC4	MTDH
LRRFIP1	KLKB1	MTHFD1
LRRFIP2	KNG1	MTHFR
LRSAM1	KPNA1	MTHFS
LSM1	KPNA3	MTM1
LSM2	KPNA4	MTMR12
LSM3	KPNA6	MTMR14
LSM4	KPNB1	MTMR3
LSR	KRAS	MT-ND1
LSS	KRT1	MT-ND3
LST1	KRT10	MT-ND4
LTA4H	KRT14	MT-ND6
LTB4R	KRT16	MTOR
LTBP1	KRT17	MTPN
LTF	KRT2	MTSS1
LTN1	KRT31	MTURN
LUM	KRT33B	MTX1
LXN	KRT35	MVB12B
LY6G6F	KRT36	MVD
LYN	KRT4	MVP
LYPLA1	KRT5	MYADM
LYPLA2	KRT71	MYCBP2
LYSMD3	KRT77	MYCT1
LYST	KRT78	MYDGF
LYZ	KRT80	MYH11
LZIC	KRT9	MYH9
LZTFL1	KRTCAP2	MYL12A
M6PR	KSR1	MYL4
MADD	KTN1	MYL6
MAGED2	KYAT1	MYL6B
MAGT1	KYAT3	MYL9
MAIP1	KYNU	MYLK
MAN1A1	L2HGDH	MYO18A
MAN2A1	L3HYPDH	MYO1C
MAN2A2	LACTB	MYO1D
MAN2B1	LAGE3	MYO1F
MAN2C1	LAMA4	MYO5A
MANF	LAMB1	MYO6
MAP1A	LAMB2	MYO9B
MAP1B	LAMC1	NAA10
MAP1S	LAMP1	NAA15
MAP2K2	LAMTOR1	NACA
MAP2K3	LAMTOR2	NADSYN1
MAP2K4	LAMTOR3	NAE1
MAP3K5	LAMTOR5	NAGA
MAP3K7	LANCL1	NAGK
MAP4	LANCL2	NAGLU
MAP4K2	LAP3	NAP1L1
MAP4K5	LARP1	NAP1L4
MAPK1	LARS1	NAPA
MAPK12	LASP1	NAPG
MAPK14	LAT	NAPRT
MAPK3	LAT2	NARS1
MAPK8IP3	LBP	NARS2
MAPK9	LCAT	NBAS
MAPKAPK3	LCK	NBEAL2
MAPRE1	LCLAT1	NCAM1
MAPRE2	LCMT1	NCK2
MARCKS	LCN1	NCKAP1
MARK2	LCP1	NCKAP1L
MARS	LCP2	NCKIPSD
MASP1	LDHA	NCLN
MASP2	LDHB	NCOA7
MAT2A	LDLRAP1	NDE1
MAT2B	LETM1	NDRG3
MBL2	LGALS1	NDUFA10
MBLAC2	LGALS12	NDUFA13
MBNL1	LGALS3BP	NDUFA2
MBOAT4	LGALS7	NDUFA4
MBOAT7	LGALS8	NDUFA5
MBP	LGALSL	NDUFA9
MCEE	LHFPL2	NDUFAB1
MCRIP1	LIMA1	NDUFAF3
MCU	LIMD1	NDUFB1
MDH1	LIMS1	NDUFB10
MDH2	LIN7C	NDUFB11
ME2	LIPA	NDUFB5
MEAK7	LMAN1	NDUFB8
MECR	LMAN2	NDUFS1
MEMO1	LMBRD2	NDUFS2
MESD	LMF1	NDUFS3
MESP2	LMF2	NDUFS5
METAP1	LMNA	NDUFS7
METAP2	LMNB2	NDUFS8
METTL7A	LNPEP	NDUFV1
MFF	LNPK	NDUFV2
MFGE8	LONP1	NECAP2
MFSD2B	LOXL3	NECTIN2
MFSD6	LPA	NEDD4
MGAT1	LPCAT3	NEDD8
MGAT4B	LPGAT1	NEK9
MGLL	LPP	NEO1
MGMT	LRBA	NEXN
MGP	LRCH3	NFIL3
MGST1	LRCH4	NFKB1
MGST2	LRG1	NFKB2
MGST3	LRMP	NHLRC2
MIA2	LRP1	NIBAN1
MIA3	LRPPRC	NIBAN2
MIB2	LRRC32	NID1
MICAL1	LRRC40	NID2
MICAL3	LRRC47	NIF3L1
MICOS13	LRRC57	NINJ1
MICU1	LRRC59	NIPSNAP3A
MICU2	LRRC8A	NIT1
MIEN1	LRRC8D	NIT2
MIF	LRRFIP1	NLRX1
MIF4GD	LRRFIP2	NMI
MIGA2	LSM1	NMNAT3
MINDY1	LSM2	NMT1
MINDY2	LSM3	NNT
MIOS	LSM4	NOMO2
MLEC	LSR	NPC1
MLXIP	LSS	NPLOC4
MLYCD	LST1	NPTN
MMAB	LTA4H	NQO2
MME	LTB4R	NRAS
MMRN1	LTBP1	NRBF2
MMRN2	LTF	NRBP1
MMS19	LTN1	NRDC
MMUT	LUM	NRGN
MOB1B	LXN	NRP1
MOB3C	LY6G6F	NSDHL
MOB4	LYN	NSF
MOGS	LYPLA1	NSFL1C
MON1B	LYPLA2	NT5C
MON2	LYPLAL1	NT5C2
MOSPD2	LYSMD3	NT5C3A
MPC2	LYST	NT5DC3
MPDU1	LYZ	NUBP1
MPI	LZIC	NUCB1
MPIG6B	LZTFL1	NUCB2
MPL	M6PR	NUDC
MPO	MACF1	NUDT18
MPP1	MADD	NUDT4
MPRIP	MAGED2	NUDT5
MPST	MAGT1	NUMB
MRI1	MAIP1	NUP62
MROH1	MAN1A1	NUP93
MRPL22	MAN2A1	NUTF2
MRPL24	MAN2A2	NXN
MRPL38	MAN2B1	OAF
MRPS18A	MAN2C1	OAS3
MRPS35	MANF	OCC1
MRPS5	MAOB	OCIAD1
MRPS7	MAP1A	OGA
MRVI1	MAP1B	OGDH
MSN	MAP1S	OGFR
MST1	MAP2K2	OGFRL1
MTAP	MAP2K3	OGN
MTCH2	MAP2K4	OIT3
MT-CO1	MAP3K5	OLA1
MT-CO2	MAP3K7	OLFM1
MT-CYB	MAP4	OLFM4
MTDH	MAP4K2	OPA1
MTFR1L	MAP4K5	OPHN1
MTHFD1	MAPK1	OPTN
MTHFS	MAPK12	ORAI1
MTM1	MAPK14	ORM1
MTMR12	MAPK3	ORM2
MTMR14	MAPK8IP3	ORMDL3
MTMR2	MAPK9	OSBP
MT-ND1	MAPKAPK2	OSBPL2
MT-ND4	MAPKAPK3	OSBPL3
MT-ND5	MAPRE1	OSBPL6
MT-ND6	MAPRE2	OSBPL8
MTOR	MARCKS	OSTC
MTPN	MARK2	OSTF1
MTSS1	MARS1	OTUB1
MTURN	MASP1	OTULIN
MTX1	MASP2	OXR1
MTX2	MAT2A	OXSM
MVD	MAT2B	OXSR1
MVP	MAVS	P2RX1
MXRA7	MBL2	P2RY1
MYADM	MBLAC2	P2RY12
MYCBP2	MBNL1	P4HB
MYCT1	MBOAT2	PA2G4
MYDGF	MBOAT4	PAAF1
MYH10	MBOAT7	PABPC1
MYH11	MBP	PACC1
MYH9	MCCC1	PACS1
MYL12A	MCCC2	PACSIN2
MYL4	MCEE	PAFAH1B1
MYL6	MCRIP1	PAFAH1B2
MYL6B	MCTS1	PAG1
MYL9	MCU	PAICS
MYLK	MDH1	PAIP1
MYO18A	MDH2	PAK2
MYO1C	ME2	PAN3
MYO1D	MEAK7	PANK4
MYO1G	MECR	PANX1
MYO5A	MEMO1	PAPSS2
MYO6	MESD	PARD3
MYO9B	MESP2	PARK7
NAA10	METAP1	PARP10
NAA15	METAP2	PARVB
NACA	METTL7A	PARVG
NADSYN1	MFF	PAWR
NAE1	MFGE8	PAXX
NAGA	MFN2	PBDC1
NAGLU	MFSD2B	PBLD
NAP1L1	MFSD6	PCBD1
NAP1L4	MGAT1	PCBP1
NAPA	MGLL	PCBP2
NAPG	MGMT	PCCB
NAPRT	MGP	PCDH18
NARS1	MGST1	PCK2
NAT1	MGST2	PCOLCE
NAXE	MGST3	PCSK9
NBAS	MIA2	PCYOX1
NBEAL2	MIA3	PCYOX1L
NCCRP1	MIB2	PDAP1
NCDN	MICAL1	PDCD10
NCK1	MICAL3	PDCD5
NCK2	MICALL2	PDCD6
NCKAP1	MICOS13	PDCD6IP
NCKAP1L	MICU1	PDCL3
NCKIPSD	MICU2	PDE2A
NCLN	MIEN1	PDE3A
NCOA7	MIF	PDE5A
NCSTN	MIF4GD	PDGFB
NDE1	MINDY1	PDGFC
NDRG1	MINDY2	PDHA1
NDRG3	MIOS	PDHB
NDUFA10	MLEC	PDIA3
NDUFA13	MLST8	PDIA4
NDUFA2	MLXIP	PDIA5
NDUFA4	MME	PDIA6
NDUFA5	MMRN1	PDK1
NDUFA8	MMRN2	PDLIM1
NDUFA9	MMS19	PDLIM5
NDUFAB1	MMUT	PDLIM7
NDUFB11	MOB1B	PDP1
NDUFB4	MOB3C	PDPK1
NDUFB5	MOB4	PDPR
NDUFB8	MOGS	PDXDC1
NDUFB9	MON1A	PEA15
NDUFS1	MON1B	PEAR1
NDUFS2	MON2	PEBP1
NDUFS3	MOSPD2	PEBP4
NDUFS4	MPC2	PELO
NDUFS5	MPDU1	PEPD
NDUFS7	MPI	PEX11B
NDUFS8	MPIG6B	PEX14
NDUFV1	MPL	PF4
NDUFV2	MPO	PF4V1
NECAP2	MPP1	PFAS
NECTIN2	MPRIP	PFDN1
NEDD4	MPST	PFDN4
NEDD4L	MPV17	PFDN6
NEDD8	MRI1	PFKL
NEK7	MROH1	PFKM
NEK9	MRPL12	PFKP
NEXN	MRPL22	PFN1
NFKB1	MRPL24	PGAM1
NFKB2	MRPL38	PGD
NHLRC2	MRPL4	PGK1
NIBAN1	MRPL53	PGLS
NIBAN2	MRPS35	PGLYRP2
NID1	MRPS36	PGM1
NID2	MRPS7	PGM2
NIF3L1	MRVI1	PGM2L1
NINJ1	MSI2	PGP
NIPA1	MSN	PGRMC1
NIPSNAP3A	MSRA	PGRMC2
NIT1	MST1	PHB
NIT2	MTAP	PHB2
NKIRAS2	MT-ATP6	PI16
NLRX1	MTCH2	PI4K2A
NME1	MT-CO1	PI4KA
NMI	MT-CO2	PICALM
NMNAT3	MT-CYB	PIGB
NMRK1	MTDH	PIGN
NMT1	MTFR1L	PIGR
NNT	MTHFD1	PIK3CB
NOMO2	MTM1	PIK3CG
NPC1	MTMR12	PIK3R1
NPEPPS	MTMR14	PIK3R4
NPM1	MTMR3	PIK3R6
NPTN	MTMR9	PIN1
NQO2	MT-ND1	PIP
NRAS	MT-ND2	PIP4K2A
NRBF2	MT-ND3	PIP5K1C
NRBP1	MT-ND4	PITHD1
NRDC	MT-ND5	PITPNB
NRGN	MTOR	PITPNC1
NSDHL	MTPN	PITPNM2
NSF	MTSS1	PITRM1
NSFL1C	MTURN	PKHD1L1
NT5C	MTX1	PKM
NT5C2	MVB12B	PKP1
NT5C3A	MVD	PLA2G12A
NT5DC1	MVP	PLA2G4A
NT5DC3	MXRA7	PLAA
NUCB1	MYADM	PLCB2
NUCB2	MYCBP	PLCB3
NUDC	MYCBP2	PLCG2
NUDT5	MYCT1	PLEC
NUMB	MYDGF	PLEK
NUP62	MYH10	PLEKHO1
NUTF2	MYH11	PLEKHO2
NXN	MYH9	PLG
OAS3	MYL12A	PLGRKT
OCC1	MYL4	PLIN3
OCIAD1	MYL6	PLOD1
OGA	MYL6B	PLOD3
OGDH	MYL9	PLPBP
OGFR	MYLK	PLS3
OGFRL1	MYO18A	PLSCR3
OIT3	MYO1C	PLSCR4
OLA1	MYO1D	PLTP
OLFM4	MYO1F	PLXDC2
OPA1	MYO1G	PLXNA4
OPHN1	MYO5A	PLXNB2
OPLAH	MYO6	PLXNB3
OPTN	MYO9B	PM20D1
OR4C6	NAA10	PMPCB
ORAI1	NAA15	PMVK
ORM1	NACA	PNKD
ORM2	NADSYN1	PNP
ORMDL3	NAE1	PNPLA6
OSBP	NAGA	PNPO
OSBPL2	NAGK	POF1B
OSBPL3	NAGLU	PON1
OSBPL6	NAP1L1	PON2
OSBPL8	NAP1L4	PON3
OSBPL9	NAPA	POR
OSTC	NAPB	POSTN
OSTF1	NAPG	POTEF
OTUB1	NAPRT	PPA1
OTULIN	NARS1	PPBP
OXCT1	NAXE	PPCS
OXR1	NBAS	PPFIA1
OXSR1	NBEAL2	PPIA
P2RX1	NCAM1	PPIB
P2RY1	NCCRP1	PPID
P2RY12	NCDN	PPIF
P3H1	NCK1	PPIH
P4HB	NCK2	PPIL3
PA2G4	NCKAP1	PPM1A
PAAF1	NCKAP1L	PPM1B
PABPC1	NCKIPSD	PPM1F
PACS1	NCLN	PPME1
PACSIN2	NCOA7	PPOX
PAFAH1B1	NCSTN	PPP1CA
PAFAH1B2	NDE1	PPP1CB
PAFAH1B3	NDRG1	PPP1R11
PAG1	NDRG3	PPP1R12A
PAICS	NDUFA10	PPP1R12C
PAIP1	NDUFA13	PPP1R14A
PAIP2	NDUFA2	PPP1R21
PAK2	NDUFA4	PPP1R3E
PAN3	NDUFA5	PPP1R7
PANK4	NDUFA8	PPP1R9B
PANX1	NDUFA9	PPP2CB
PAPSS1	NDUFAB1	PPP2R1A
PAPSS2	NDUFAF3	PPP2R5A
PARK7	NDUFB1	PPP2R5D
PARP14	NDUFB10	PPP2R5E
PARVB	NDUFB11	PPP3CA
PARVG	NDUFB4	PPP3CB
PAWR	NDUFB5	PPP3R1
PCBD1	NDUFB8	PPP4C
PCBP1	NDUFS1	PPP5C
PCCA	NDUFS2	PPP6C
PCCB	NDUFS3	PPP6R1
PCID2	NDUFS4	PPP6R2
PCK2	NDUFS5	PPP6R3
PCMT1	NDUFS7	PRDX1
PCSK6	NDUFS8	PRDX2
PCYOX1	NDUFV1	PRDX3
PCYOX1L	NDUFV2	PRDX4
PDAP1	NECAP2	PRDX5
PDCD10	NECTIN2	PRDX6
PDCD5	NEDD8	PREB
PDCD6	NEK7	PREP
PDCD6IP	NEK9	PRG4
PDCL3	NENF	PRKAA1
PDE2A	NEXN	PRKAB2
PDE3A	NFKB1	PRKACA
PDE5A	NFU1	PRKACB
PDGFB	NFX1	PRKAG1
PDGFC	NGLY1	PRKAR1A
PDGFD	NHLRC2	PRKAR2A
PDHA1	NIBAN1	PRKAR2B
PDHB	NIBAN2	PRKCA
PDIA3	NID1	PRKCB
PDIA4	NID2	PRKCD
PDIA5	NIF3L1	PRKCSH
PDIA6	NINJ1	PRKD2
PDK1	NIPA1	PRKG1
PDK3	NIPSNAP3A	PRMT1
PDLIM1	NIT1	PRMT5
PDLIM5	NIT2	PRNP
PDLIM7	NKIRAS2	PROC
PDP1	NLRX1	PROS1
PDPK1	NMD3	PROZ
PDPR	NME1	PRPS1
PDXDC1	NME2	PRPS2
PDZD8	NMI	PRPSAP1
PEA15	NMNAT3	PRPSAP2
PEAR1	NMRK1	PRRC2A
PEBP1	NMT1	PRSS1
PECAM1	NNT	PRUNE1
PEF1	NOMO2	PSAP
PELO	NPC1	PSMA1
PEPD	NPC2	PSMA2
PEX11B	NPEPPS	PSMA3
PEX14	NPLOC4	PSMA4
PEX6	NPM1	PSMA5
PF4	NPTN	PSMA6
PF4V1	NRAS	PSMA7
PFAS	NRBF2	PSMB1
PFDN1	NRBP1	PSMB2
PFDN2	NRDC	PSMB3
PFDN4	NRGN	PSMB4
PFDN5	NSDHL	PSMB7
PFDN6	NSF	PSMB8
[truncated: 1,349 more rows]

## Sheet: Quantifiable proteins
Additional file 6: Table S1. Related to Figure 1D. List of quantifiable proteins in sEVs, lEVs and plasma.
Quantifiable proteins in sEVs	Quantifiable proteins in lEVs	Quantifiable proteins in plasma
SYMBOL	SYMBOL	SYMBOL
A1BG	A1BG	A1BG
A2M	A2M	A2M
AAGAB	AARS1	AAGAB
AARS	ABAT	AARS
ABAT	ABCB11	ABAT
ABCB11	ABCB6	ABCB6
ABCB6	ABCB7	ABCB7
ABCB7	ABCC1	ABCC1
ABCC1	ABCC3	ABCC3
ABCC4	ABCC4	ABCC4
ABCD1	ABCD1	ABCD1
ABCD3	ABCD3	ABCD3
ABCE1	ABCE1	ABCE1
ABCF1	ABCF1	ABCF1
ABHD10	ABHD10	ABHD10
ABHD11	ABHD11	ABHD12
ABHD12	ABHD12	ABHD14B
ABHD16A	ABHD14B	ABHD16A
ABHD17B	ABHD16A	ABHD17B
ABI1	ABHD17B	ABI1
ABLIM1	ABI1	ABI3BP
ABLIM3	ABLIM1	ABLIM1
ABRACL	ABLIM3	ABRACL
ABRAXAS2	ABRACL	ABRAXAS2
ACAA1	ACAA1	ACAA1
ACAA2	ACAA2	ACAA2
ACACA	ACAD8	ACACA
ACAD8	ACAD9	ACAD8
ACAD9	ACADM	ACAD9
ACADM	ACADS	ACADM
ACADS	ACADSB	ACADVL
ACADSB	ACADVL	ACAP1
ACADVL	ACAP1	ACAP2
ACAP1	ACAP2	ACAT1
ACAP2	ACAT1	ACAT2
ACAT1	ACAT2	ACBD3
ACAT2	ACBD3	ACLY
ACBD3	ACKR1	ACO1
ACKR1	ACLY	ACO2
ACLY	ACO1	ACOT2
ACO1	ACO2	ACOT8
ACO2	ACOT13	ACOT9
ACOT2	ACOT2	ACOX1
ACOT7	ACOT7	ACP1
ACOT9	ACOT8	ACP2
ACOX1	ACOT9	ACP6
ACP1	ACOX1	ACSF2
ACP6	ACP1	ACSF3
ACSBG1	ACP2	ACSL1
ACSF2	ACP6	ACSL3
ACSF3	ACSF2	ACSL4
ACSL1	ACSL1	ACSL5
ACSL3	ACSL3	ACSS2
ACSL4	ACSL4	ACTB
ACSL5	ACSL5	ACTBL2
ACSS1	ACSS1	ACTL6A
ACSS2	ACSS2	ACTN1
ACTBL2	ACTB	ACTN4
ACTL6A	ACTBL2	ACTR10
ACTN1	ACTL6A	ACTR1A
ACTN4	ACTN1	ACTR2
ACTR10	ACTN4	ACTR3
ACTR1A	ACTR10	ACVR1
ACTR1B	ACTR1A	ACY1
ACTR2	ACTR1B	ADAM10
ACTR3	ACTR2	ADAMDEC1
ACVR1	ACTR3	ADAMTS13
ACY1	ACVR1	ADAMTSL4
ADAM10	ACY1	ADCY6
ADAMTS13	ADAM10	ADD1
ADCY6	ADAMDEC1	ADD3
ADD3	ADAMTS13	ADGRE2
ADGRE2	ADCY6	ADGRG6
ADGRG1	ADD1	ADH5
ADH1C	ADD3	ADIPOQ
ADH5	ADGRG1	ADK
ADIPOQ	ADH5	ADPGK
ADPGK	ADIPOQ	ADPRH
ADPRHL2	ADK	ADPRHL2
ADRM1	ADPGK	ADRM1
ADSL	ADPRH	ADSL
ADSS2	ADRM1	ADSS2
AFG3L2	ADSL	AFG3L2
AFM	ADSS2	AFM
AGFG1	AFG3L2	AGFG1
AGL	AFM	AGK
AGPAT1	AGAP2	AGL
AGPAT2	AGK	AGPAT1
AGPAT3	AGL	AGPAT2
AGPAT4	AGO1	AGPAT3
AGPS	AGPAT1	AGPS
AGT	AGPAT2	AGRN
AGTRAP	AGPAT3	AGT
AHCY	AGPAT4	AGTRAP
AHCYL1	AGPS	AHCY
AHCYL2	AGRN	AHCYL1
AHNAK	AGT	AHCYL2
AHSA1	AGTRAP	AHNAK
AHSG	AHCY	AHSA1
AIDA	AHCYL1	AHSG
AIFM1	AHCYL2	AIDA
AIG1	AHNAK	AIFM1
AIP	AHSA1	AIG1
AK1	AHSG	AIP
AK2	AIDA	AK1
AKAP10	AIFM1	AK2
AKAP2	AIMP1	AKAP10
AKR1A1	AIMP2	AKR1A1
AKR1B1	AIP	AKR1B1
AKR7A2	AK1	AKR7A2
AKT1	AK2	AKT1
AKT2	AK3	ALAD
ALAD	AKAP10	ALCAM
ALB	AKAP2	ALDH16A1
ALCAM	AKR1A1	ALDH1A1
ALDH16A1	AKR1B1	ALDH4A1
ALDH18A1	AKR7A2	ALDH6A1
ALDH1A1	AKT1	ALDH9A1
ALDH4A1	ALAD	ALDOA
ALDH5A1	ALB	ALDOB
ALDH6A1	ALCAM	ALDOC
ALDH9A1	ALDH16A1	ALG1
ALDOA	ALDH18A1	ALG10
ALDOC	ALDH1A1	ALG11
ALG1	ALDH4A1	ALG2
ALG11	ALDH6A1	ALOX12
ALG12	ALDH9A1	ALPL
ALG2	ALDOA	AMBP
ALG6	ALDOC	AMPD2
ALOX12	ALG1	AMY1A
ALPL	ALG10	ANG
AMBP	ALG11	ANGPT1
AMPD2	ALG12	ANGPTL6
ANGPT1	ALG2	ANK1
ANGPTL3	ALG5	ANKIB1
ANGPTL6	ALG6	ANKRD10
ANK1	ALOX12	ANKRD13A
ANKFY1	AMBP	ANKRD28
ANKIB1	AMPD2	ANKRD34B
ANKRD13A	AMT	ANKS1A
ANKRD17	ANGPT1	ANO10
ANKRD27	ANK1	ANO6
ANKRD28	ANKFY1	ANP32A
ANKS1A	ANKIB1	ANPEP
ANO6	ANKMY2	ANXA1
ANP32A	ANKRD13A	ANXA11
ANPEP	ANKRD28	ANXA2
ANTXR2	ANKS1A	ANXA3
ANXA1	ANO10	ANXA4
ANXA11	ANO6	ANXA5
ANXA2	ANP32A	ANXA6
ANXA3	ANPEP	ANXA7
ANXA4	ANXA1	AOC3
ANXA5	ANXA11	AP1G1
ANXA6	ANXA2	AP1M1
ANXA7	ANXA3	AP1S1
AP1B1	ANXA4	AP1S2
AP1G1	ANXA5	AP2A1
AP1M1	ANXA6	AP2A2
AP1S1	ANXA7	AP2M1
AP1S2	AP1B1	AP2S1
AP2A1	AP1G1	AP3D1
AP2A2	AP1M1	AP3M1
AP2B1	AP1S2	AP3S1
AP2M1	AP2A1	AP4E1
AP3B1	AP2A2	APAF1
AP3D1	AP2B1	APCS
AP3M1	AP2M1	APEH
AP3S1	AP2S1	APLP2
AP4E1	AP3B1	APMAP
APAF1	AP3D1	APOA1
APCS	AP3M1	APOA2
APEH	AP3S1	APOA4
APIP	AP4E1	APOA5
APLP2	APAF1	APOB
APMAP	APCS	APOBR
APOA1	APEH	APOC1
APOA2	APLP2	APOC2
APOA4	APMAP	APOC3
APOA5	APOA1	APOC4
APOB	APOA2	APOD
APOBEC3C	APOA4	APOE
APOBR	APOA5	APOF
APOC1	APOB	APOH
APOC2	APOBEC3C	APOL1
APOC3	APOBR	APOM
APOC4	APOC1	APOOL
APOD	APOC2	APP
APOE	APOC3	APPL1
APOF	APOC4	APPL2
APOH	APOD	APRT
APOL1	APOE	APTX
APOM	APOF	AQP1
APOOL	APOH	ARAF
APP	APOL1	ARAP1
APPL1	APOM	ARCN1
APPL2	APOOL	ARF1
APRT	APP	ARF4
AQP1	APPL1	ARF5
ARAF	APPL2	ARF6
ARAP1	APRT	ARFGAP2
ARCN1	AQP1	ARFGEF1
ARF1	ARAF	ARFGEF2
ARF4	ARAP1	ARFIP1
ARF5	ARCN1	ARG1
ARF6	ARF1	ARHGAP1
ARFGAP2	ARF4	ARHGAP10
ARFGEF1	ARF5	ARHGAP17
ARFGEF2	ARF6	ARHGAP18
ARFIP1	ARFGAP2	ARHGAP21
ARG1	ARFGEF1	ARHGAP25
ARHGAP1	ARFGEF2	ARHGAP35
ARHGAP10	ARFIP1	ARHGAP4
ARHGAP17	ARG1	ARHGAP45
ARHGAP18	ARGLU1	ARHGAP6
ARHGAP21	ARHGAP1	ARHGDIA
ARHGAP25	ARHGAP10	ARHGDIB
ARHGAP4	ARHGAP17	ARHGEF1
ARHGAP45	ARHGAP18	ARHGEF10
ARHGAP6	ARHGAP21	ARHGEF12
ARHGDIA	ARHGAP25	ARHGEF2
ARHGDIB	ARHGAP35	ARHGEF3
ARHGEF1	ARHGAP4	ARHGEF6
ARHGEF10	ARHGAP45	ARHGEF7
ARHGEF12	ARHGAP6	ARL15
ARHGEF2	ARHGDIA	ARL2
ARHGEF3	ARHGDIB	ARL3
ARHGEF6	ARHGEF1	ARL6IP5
ARHGEF7	ARHGEF10	ARL8A
ARL15	ARHGEF12	ARL8B
ARL2	ARHGEF2	ARMC10
ARL3	ARHGEF3	ARMC8
ARL6IP5	ARHGEF7	ARMCX3
ARL8A	ARL1	ARMH3
ARL8B	ARL15	ARMT1
ARMC10	ARL2	ARPC1A
ARMC8	ARL3	ARPC1B
ARMCX3	ARL6IP5	ARPC2
ARMH3	ARL8A	ARPC4
ARMT1	ARL8B	ARPC5
ARPC1A	ARMC10	ARRB1
ARPC1B	ARMC6	ARSA
ARPC2	ARMC8	ARSD
ARPC3	ARMCX3	ASAH1
ARPC4	ARMH3	ASAP1
ARPC5	ARMT1	ASAP2
ARPC5L	ARPC1A	ASCC2
ARRB1	ARPC1B	ASL
ARSA	ARPC2	ASMTL
ARV1	ARPC3	ASNA1
ASAH1	ARPC4	ASPSCR1
ASAP1	ARPC5	ATAD3A
ASAP2	ARPC5L	ATE1
ASCC2	ARRB1	ATG2A
ASL	ARSA	ATG2B
ASMTL	ASAH1	ATG3
ASNA1	ASAP1	ATG4B
ASPH	ASAP2	ATG5
ASPRV1	ASCC3	ATG7
ASPSCR1	ASL	ATG9A
ATAD1	ASMTL	ATIC
ATAD3A	ASNA1	ATL1
ATE1	ASPH	ATL3
ATG2A	ASPRV1	ATP10B
ATG2B	ASPSCR1	ATP11B
ATG3	ATAD1	ATP13A1
ATG4B	ATAD3A	ATP1A1
ATG7	ATE1	ATP1B3
ATG9A	ATG2A	ATP2A2
ATIC	ATG3	ATP2A3
ATL1	ATG4B	ATP2B1
ATOX1	ATG5	ATP2C1
ATP10B	ATG7	ATP5F1A
ATP11B	ATG9A	ATP5F1B
ATP13A1	ATIC	ATP5F1D
ATP13A2	ATL1	ATP5MD
ATP1A1	ATL3	ATP5MF
ATP1B3	ATOX1	ATP5MG
ATP2A2	ATP10B	ATP5PB
ATP2A3	ATP11B	ATP5PD
ATP2B1	ATP13A1	ATP5PF
ATP2B4	ATP13A2	ATP5PO
ATP2C1	ATP1A1	ATP6V0A1
ATP5F1A	ATP1B3	ATP6V0A2
ATP5F1B	ATP2A2	ATP6V0D1
ATP5F1C	ATP2A3	ATP6V1A
ATP5F1D	ATP2B1	ATP6V1B2
ATP5MD	ATP2B4	ATP6V1C1
ATP5ME	ATP2C1	ATP6V1E1
ATP5MG	ATP5F1A	ATP6V1G1
ATP5PB	ATP5F1B	ATP6V1H
ATP5PD	ATP5F1C	ATP8A1
ATP5PF	ATP5F1D	ATP8B1
ATP5PO	ATP5MD	ATP9B
ATP6AP1	ATP5ME	ATPAF2
ATP6V0A1	ATP5MF	ATRN
ATP6V0A2	ATP5MG	ATXN10
ATP6V0D1	ATP5PB	ATXN2
ATP6V1A	ATP5PD	ATXN3
ATP6V1B2	ATP5PF	AUP1
ATP6V1C1	ATP5PO	AZGP1
ATP6V1E1	ATP6V0A1	B2M
ATP6V1G1	ATP6V0A2	B4GALT1
ATP6V1H	ATP6V0D1	BABAM1
ATP8A1	ATP6V1A	BAG5
ATP8B1	ATP6V1B2	BAG6
ATP9B	ATP6V1C1	BAIAP2L1
ATPAF1	ATP6V1E1	BAK1
ATPAF2	ATP6V1G1	BANF1
ATRN	ATP6V1H	BANK1
ATXN10	ATP8A1	BASP1
ATXN2	ATP8B1	BAX
ATXN3	ATP9B	BCAM
AUP1	ATPAF1	BCAP29
AVPR1A	ATRN	BCAP31
AZGP1	ATXN10	BCHE
B2M	ATXN2	BCKDK
B4GALT1	ATXN3	BCL2L1
BABAM1	AUP1	BCL2L13
BACH1	AZGP1	BCR
BAG2	B2M	BCS1L
BAG5	B4GALT1	BDH1
BAG6	BABAM2	BET1
BAIAP2	BACH1	BICD2
BAIAP2L1	BAG2	BID
BAK1	BAG5	BIN2
BANF1	BAG6	BIRC6
BANK1	BAK1	BLMH
BASP1	BANF1	BLOC1S4
BAX	BANK1	BLOC1S6
BCAM	BASP1	BLVRA
BCAP31	BAX	BLVRB
BCAS3	BCAM	BMP1
BCAT2	BCAP29	BNIP2
BCHE	BCAP31	BOLA2
BCL2L1	BCAS3	BORCS6
BCL2L13	BCAT2	BPNT1
BCR	BCHE	BRK1
BDH1	BCKDK	BROX
BDNF	BCL2L1	BSG
BET1L	BCL2L13	BST1
BICD2	BCR	BTBD11
BIN2	BCS1L	BTD
BIRC2	BDH1	BTK
BIRC6	BET1	BTN3A1
BLMH	BET1L	BTN3A3
BLOC1S3	BICD2	BZW2
BLOC1S4	BID	C11orf54
BLVRA	BIN2	C11orf68
BLVRB	BIRC6	C12orf10
BOLA2	BLMH	C17orf75
BORCS6	BLOC1S3	C19orf25
BORCS8	BLOC1S4	C1GALT1
BPIFB1	BLOC1S6	C1orf198
BPNT1	BLVRA	C1orf50
BRCC3	BLVRB	C1QA
BRK1	BMP1	C1QB
BROX	BNIP2	C1QC
BSG	BOLA2	C1R
BST1	BORCS6	C1RL
BTK	BORCS7	C1S
BTN3A3	BORCS8	C2
BZW2	BPIFB1	C20orf27
C11orf54	BPNT1	C2CD2L
C11orf68	BRCC3	C2CD5
C16orf54	BRK1	C2orf69
C16orf58	BROX	C2orf88
C1GALT1	BSDC1	C3
C1orf198	BSG	C4A
C1QA	BST1	C4B
C1QB	BTF3L4	C4BPA
C1QBP	BTK	C4BPB
C1QC	BTN3A2	C5
C1R	BZW1	C6
C1RL	BZW2	C7
C1S	C11orf54	C8A
C2	C11orf68	C8B
C20orf27	C12orf10	C8G
C2CD2L	C16orf54	C9
C2CD5	C17orf75	C9orf64
C2orf88	C1GALT1	CA1
C3	C1orf198	CA13
C4A	C1orf50	CA2
C4B	C1QA	CABLES1
C4BPA	C1QB	CACNA2D1
C4BPB	C1QBP	CACYBP
C5	C1QC	CAD
C5orf51	C1R	CALD1
C6	C1RL	CALM3
C7	C1S	CALML3
C8A	C2	CALML5
C8B	C20orf27	CALR
C8G	C2CD2L	CALU
C9	C2CD5	CAMK1
C9orf64	C2orf88	CAMK2D
CA1	C3	CAMLG
CA13	C4A	CAMP
CA2	C4B	CAND1
CA4	C4BPA	CANX
CAB39	C4BPB	CAP1
CABLES1	C5	CAPN1
CACYBP	C5orf51	CAPN2
CAD	C6	CAPNS1
CALCOCO1	C7	CAPRIN1
CALD1	C8A	CAPZA1
CALHM5	C8B	CAPZA2
CALM3	C8G	CAPZB
CALML3	C9	CARD6
CALML5	C9orf64	CARMIL1
CALR	CA1	CARS
CALU	CA2	CASKIN2
CAMK1	CAB39	CASP14
CAMK2G	CACYBP	CASP3
CAMLG	CAD	CASP4
CAMP	CALCOCO1	CASP6
CAND1	CALD1	CASP7
CANX	CALHM5	CASP9
CAP1	CALM3	CASS4
CAPN1	CALML3	CAST
CAPN2	CALML5	CAT
CAPN7	CALR	CAVIN2
CAPNS1	CALU	CBFB
CAPRIN1	CAMK1	CBL
CAPZA1	CAMK2D	CBR1
CAPZA2	CAMLG	CCDC124
CAPZB	CAMP	CCDC126
CARD6	CAND1	CCDC22
CARM1	CANX	CCDC28B
CARMIL1	CAP1	CCDC58
CARS	CAPN1	CCDC6
CARS2	CAPN2	CCDC88A
CASKIN2	CAPNS1	CCDC88C
CASP14	CAPZA1	CCDC93
CASP3	CAPZA2	CCL5
CASP4	CAPZB	CCM2
CASP6	CARD6	CCN2
CASP7	CARHSP1	CCNY
CASP8	CARM1	CCRL2
CASP9	CARMIL1	CCS
CASS4	CARS1	CCT2
CAST	CARS2	CCT3
CAT	CASC4	CCT4
CAVIN2	CASKIN2	CCT5
CBL	CASP14	CCT6A
CBR1	CASP3	CCT7
CBWD1	CASP4	CCT8
CBX3	CASP6	CCZ1
CCDC124	CASP8	CD109
CCDC22	CASP9	CD14
CCDC47	CASS4	CD163
CCDC6	CAST	CD226
CCDC88A	CAT	CD300A
CCDC88C	CAVIN2	CD36
CCDC93	CBFB	CD37
CCL5	CBL	CD3E
CCM2	CBR1	CD40LG
CCN2	CBWD1	CD44
CCNY	CBX3	CD46
CCR4	CC2D1B	CD47
CCRL2	CCDC124	CD55
CCS	CCDC22	CD58
CCT2	CCDC28B	CD59
CCT3	CCDC47	CD5L
CCT4	CCDC58	CD68
CCT5	CCDC6	CD81
CCT6A	CCDC88A	CD82
CCT7	CCDC88C	CD84
CCT8	CCDC93	CD9
CD109	CCL5	CD93
CD14	CCM2	CD97
CD151	CCN2	CD99
CD226	CCNY	CDC23
CD2AP	CCR4	CDC26
CD34	CCRL2	CDC37
CD36	CCS	CDC42
CD37	CCT2	CDC42BPA
CD38	CCT3	CDC42BPB
CD3E	CCT4	CDH13
CD40	CCT5	CDH5
CD40LG	CCT6A	CDIPT
CD44	CCT7	CDK5
CD46	CCT8	CDK5RAP3
CD47	CCZ1	CDS2
CD55	CD109	CDSN
CD58	CD14	CDV3
CD5L	CD151	CELF2
CD63	CD226	CEP112
CD68	CD2AP	CEP170
CD69	CD300A	CEP44
CD81	CD34	CEPT1
CD82	CD36	CERS2
CD84	CD37	CETN2
CD9	CD38	CETP
CD93	CD3E	CFB
CD97	CD40	CFD
CD99	CD40LG	CFH
CD99L2	CD44	CFHR2
CDC23	CD46	CFHR4
CDC27	CD47	CFHR5
CDC37	CD55	CFI
CDC42	CD58	CFL1
CDC42BPA	CD5L	CFP
CDC42BPB	CD63	CHCHD3
CDC42SE2	CD68	CHCHD4
CDIPT	CD69	CHID1
CDK5	CD81	CHL1
CDS2	CD82	CHMP3
CDV3	CD84	CHMP5
CELF2	CD9	CHMP6
CEP131	CD93	CHUK
CEP170	CD99	CIAO1
CEP41	CD99L2	CIAO2A
CERT	CDC16	CIB1
CETN2	CDC23	CISD2
CETP	CDC26	CKAP5
CFB	CDC37	CLASP1
CFH	CDC42	CLASP2
CFHR1	CDC42BPA	CLCN3
CFHR5	CDC42BPB	CLCN4
CFI	CDC42SE2	CLDN5
CFL1	CDIPT	CLDND1
CFL2	CDK2	CLEC1B
CFP	CDK5	CLEC3B
CHCHD2	CDK5RAP3	CLIC1
CHCHD3	CDS2	CLIC4
CHCHD4	CDSN	CLINT1
CHID1	CDV3	CLIP1
CHMP3	CELF2	CLIP2
CHMP4A	CEP112	CLPP
CHMP4B	CEP170	CLPTM1
CHMP5	CEP41	CLTA
CHMP6	CEP44	CLTC
CHMP7	CEPT1	CLU
CHORDC1	CERS2	CMC2
CHP1	CERT1	CMIP
CHST12	CETP	CMPK1
CHUK	CFB	CMTM6
CIAO1	CFH	CNDP1
CIAO2B	CFHR1	CNDP2
CIAPIN1	CFHR5	CNN2
CIRBP	CFI	CNNM4
CISD1	CFL1	CNOT1
CISD2	CFL2	CNPY2
CKAP4	CFP	CNPY3
CLASP1	CHCHD2	CNST
CLCN3	CHCHD3	CNTN1
CLCN4	CHCHD4	COA3
CLCN7	CHID1	COG1
CLDN3	CHKB	COG2
CLDN5	CHMP2A	COG3
CLDND1	CHMP3	COG8
CLEC11A	CHMP4A	COL18A1
CLEC1B	CHMP4B	COL1A1
CLEC2L	CHMP5	COL6A3
CLEC3B	CHMP6	COLEC10
CLIC1	CHMP7	COLEC11
CLIC4	CHORDC1	COMMD3
CLINT1	CHP1	COMP
CLIP1	CHST12	COMT
CLIP2	CHUK	COPA
CLN6	CIAO1	COPE
CLNS1A	CIAO2A	COPG1
CLPP	CIAO2B	COPG2
CLPTM1	CIRBP	COPS2
CLPTM1L	CISD1	COPS4
CLRN3	CISD2	COPS5
CLTA	CKAP4	COPS6
CLTC	CKAP5	COPS7A
CLU	CLASP1	COPS7B
CMIP	CLCC1	COPZ1
CMPK1	CLCN3	CORO1A
CMTM5	CLCN4	CORO1B
CMTM6	CLDN3	CORO1C
CNBP	CLDN5	COTL1
CNDP1	CLEC11A	COX4I1
CNDP2	CLEC16A	COX5A
CNIH4	CLEC1B	COX5B
CNN2	CLEC2L	COX6B1
CNNM4	CLEC3B	COX6C
CNOT1	CLIC1	CP
CNP	CLIC4	CPB2
CNPY2	CLIC5	CPN1
CNPY3	CLINT1	CPN2
CNST	CLIP1	CPNE1
COASY	CLIP2	CPNE2
COG1	CLN6	CPNE3
COG2	CLNS1A	CPOX
COG3	CLPP	CPPED1
COG5	CLPTM1	CPT1A
COG7	CLPTM1L	CPT2
COG8	CLTA	CRABP2
COL18A1	CLTC	CRACR2A
COL6A1	CLU	CRAD
COL6A2	CMC2	CRAT
COL6A3	CMIP	CRELD1
COLEC10	CMPK1	CRELD2
COLEC11	CMTM5	CRK
COMMD3	CMTM6	CRKL
COMP	CNBP	CRLF3
COMT	CNDP1	CRP
COPA	CNDP2	CRTAC1
COPB1	CNIH4	CRTAP
COPB2	CNN2	CRTC2
COPE	CNNM4	CRYZ
COPG1	CNOT1	CS
COPG2	CNOT6	CSDE1
COPS2	CNP	CSE1L
COPS4	CNPY2	CSF1R
COPS5	CNPY3	CSK
COPS7A	CNST	CSNK1G1
COPS7B	COA3	CSNK1G3
COPS8	COASY	CSNK2A1
COPZ1	COG2	CSNK2A2
CORO1A	COG3	CSNK2B
CORO1B	COG5	CSRP1
CORO1C	COG6	CST3
COTL1	COG7	CST6
COX4I1	COG8	CSTB
COX5A	COL18A1	CTBS
COX5B	COL6A1	CTDSPL
COX6C	COL6A2	CTIF
COX7A2	COL6A3	CTNND1
CP	COLEC10	CTPS1
CPB2	COLEC11	CTPS2
CPN1	COMP	CTSA
CPN2	COMT	CTSB
CPNE1	COMTD1	CTSC
CPNE3	COPA	CTSD
CPOX	COPB1	CTSS
CPPED1	COPB2	CTSW
CPT1A	COPE	CTSZ
CPT2	COPG1	CTTN
CRABP2	COPG2	CUL1
CRACR2A	COPS2	CUL2
CRAD	COPS3	CUL3
CRAT	COPS4	CUL4A
CRBN	COPS5	CUL5
CREG1	COPS6	CUTA
CRELD1	COPS7A	CXCL3
CRELD2	COPS7B	CXCL5
CRKL	COPS8	CXCR4
CRLF3	COPZ1	CYB5A
CRP	CORO1A	CYB5B
CRTAC1	CORO1B	CYB5R1
CRTAP	CORO1C	CYB5R3
CRTC2	COTL1	CYC1
CRYL1	COX20	CYCS
CRYZ	COX4I1	CYFIP1
CRYZL1	COX5A	CYTH2
CS	COX5B	DAAM1
CSE1L	COX6B1	DAB2
CSK	COX6C	DAG1
CSNK1G1	COX7A2	DAP
CSNK2A1	CP	DAPP1
CSNK2A2	CPB2	DARS
CSNK2B	CPN2	DAZAP1
CSRP1	CPNE1	DBH
CST3	CPNE2	DBI
CSTB	CPNE3	DBN1
CTDSPL	CPOX	DBNL
CTNNA1	CPPED1	DBT
CTNND1	CPT1A	DCBLD1
CTPS1	CPT2	DCD
CTPS2	CRABP2	DCK
CTSA	CRACD	DCTD
CTSC	CRACR2A	DCTN1
CTSD	CRAT	DCTN2
CTSW	CRBN	DCTN3
CTTN	CREG1	DCTN4
CUL1	CRELD1	DCTN6
CUL2	CRELD2	DCUN1D1
CUL3	CRIP2	DCUN1D3
CUL4A	CRK	DDAH2
CUL5	CRKL	DDB1
CUTA	CRLF3	DDOST
CXCL3	CRP	DDRGK1
CXCL5	CRTAC1	DDT
CYB5A	CRTAP	DDX1
CYB5B	CRTC2	DDX19A
CYB5R1	CRYL1	DDX3X
CYB5R3	CRYZ	DDX6
CYBB	CRYZL1	DECR1
CYBC1	CS	DEFA1
CYC1	CSDE1	DEGS1
CYCS	CSE1L	DENND3
CYFIP1	CSK	DENND4A
CYLD	CSNK1A1	DENND4C
CYTH2	CSNK1G1	DENR
DAAM1	CSNK1G3	DERA
DAB2	CSNK2A1	DGAT1
DAD1	CSNK2A2	DGKG
DAGLB	CSNK2B	DGKZ
DAPP1	CSRP1	DGLUCY
DARS	CST3	DHCR7
DARS2	CSTB	DHRS1
DAZAP1	CTBP1	DHRS7
DBH	CTDSP1	DHRS7B
DBI	CTDSPL	DHX29
DBN1	CTIF	DIABLO
DBNL	CTNNA1	DIAPH1
DCAF7	CTNND1	DICER1
DCD	CTPS1	DIP2B
DCTD	CTPS2	DLD
DCTN1	CTSA	DLG1
DCTN2	CTSB	DLG3
DCTN3	CTSC	DLGAP4
DCTN4	CTSD	DLST
DCTN5	CTSW	DMBT1
DCUN1D1	CTTN	DMKN
DCUN1D3	CUL1	DMTN
DCXR	CUL2	DMXL1
DDAH2	CUL3	DNAH6
DDB1	CUL4A	DNAJA1
DDOST	CUL5	DNAJA2
DDRGK1	CUTA	DNAJB1
DDT	CXCL12	DNAJB11
DDX1	CXCL5	DNAJC11
DDX19A	CYB5A	DNAJC13
DDX39A	CYB5B	DNAJC3
DDX3X	CYB5R1	DNAJC7
DDX6	CYB5R3	DNAJC9
DECR1	CYBB	DNASE1L1
DEFA1	CYBC1	DNM1
DENND3	CYC1	DNM1L
DENND4A	CYCS	DNM2
DENND4C	CYFIP1	DNM3
DENR	CYLD	DOCK10
DERA	CYP20A1	DOCK11
DERL1	CYTH2	DOCK2
DFFA	CZIB	DOCK5
DGKG	DAAM1	DOCK7
DGKQ	DAB2	DOK1
DGLUCY	DAD1	DOK2
DHCR7	DAG1	DOK3
DHRS1	DAP	DOLK
DHRS7	DAPP1	DPEP2
DHRS7B	DARS1	DPM1
DHTKD1	DARS2	DPP3
DHX29	DAZAP1	DPP4
DIABLO	DBI	DPP7
DIAPH1	DBN1	DPYD
DICER1	DBNL	DPYSL2
DLAT	DCAF7	DRG2
DLD	DCD	DSC1
DLG3	DCK	DSG1
DLGAP4	DCP1A	DSP
DLST	DCTD	DSTN
DMAC2L	DCTN1	DTX3L
DMBT1	DCTN2	DUSP19
DMKN	DCTN3	DUSP22
DMTN	DCTN4	DUSP3
DMXL1	DCTN5	DUT
DNAH6	DCTN6	DYNC1H1
DNAJA1	DCUN1D1	DYNC1LI1
DNAJA2	DCUN1D3	DYNC1LI2
DNAJB1	DCXR	DYNLL1
DNAJB11	DDAH2	DYNLL2
DNAJC10	DDB1	DYNLRB1
DNAJC11	DDI2	DYSF
DNAJC13	DDOST	ECE1
DNAJC16	DDRGK1	ECHS1
DNAJC3	DDT	ECI1
DNAJC7	DDX1	ECI2
DNAJC8	DDX17	ECM1
DNAJC9	DDX19A	ECM2
DNASE1L1	DDX39A	ECPAS
DNM1	DDX3X	ECT2L
DNM1L	DDX58	EDC4
DNM2	DDX6	EDF1
DNM3	DECR1	EEA1
DNPEP	DEFA1	EEF1A1
DOCK10	DEGS1	EEF1B2
DOCK11	DENND2C	EEF1D
DOCK2	DENND2D	EEF1G
DOCK5	DENND3	EEF2
DOCK7	DENND4A	EFEMP1
DOCK8	DENND4C	EFEMP2
DOK1	DENR	EFHD2
DOK2	DERA	EFNB1
DOK3	DERL1	EFR3A
DOLK	DFFA	EGF
DPM1	DGKG	EHBP1L1
DPP3	DGKQ	EHD1
DPP4	DGKZ	EIF1
DPP7	DGLUCY	EIF2AK2
DPY19L1	DHCR7	EIF2B3
DPYD	DHRS1	EIF2B4
DPYSL2	DHRS4	EIF2B5
DRG1	DHRS7	EIF2S1
DRG2	DHRS7B	EIF2S2
DSC1	DHX29	EIF2S3
DSG1	DIABLO	EIF3A
DSP	DIAPH1	EIF3B
DSTN	DICER1	EIF3C
DTD1	DIPK2A	EIF3D
DTYMK	DLAT	EIF3E
DUSP19	DLD	EIF3F
DUSP22	DLG1	EIF3G
DUSP3	DLG3	EIF3H
DUT	DLGAP4	EIF3I
DYNC1H1	DLST	EIF3L
DYNC1LI1	DMTN	EIF3M
DYNC1LI2	DMXL1	EIF4A1
DYSF	DNAH6	EIF4E
EBAG9	DNAJA1	EIF4EBP1
ECE1	DNAJA2	EIF4ENIF1
ECH1	DNAJB1	EIF4G1
ECHDC1	DNAJB11	EIF4G2
ECI2	DNAJB2	EIF4G3
ECM1	DNAJB4	EIF5
ECPAS	DNAJC10	EIF5A
ECT2L	DNAJC11	EIF5B
EDC4	DNAJC13	ELMO1
EDF1	DNAJC3	ELOC
EEA1	DNAJC7	ELP1
EEF1A1	DNAJC8	EMC1
EEF1B2	DNAJC9	EMC2
EEF1D	DNASE1L1	EMC4
EEF1G	DNM1	EMC8
EEF2	DNM1L	EMD
EFEMP1	DNM2	EMILIN1
EFHD2	DNM3	EML2
EFNB1	DNPEP	EML3
EFR3A	DNPH1	EML4
EGF	DOCK10	EMP3
EHBP1	DOCK11	ENDOD1
EHBP1L1	DOCK2	ENO1
EHD1	DOCK5	ENO2
EHD3	DOCK7	ENO3
EHD4	DOCK8	ENOPH1
EIF1	DOK1	ENPP2
EIF2AK2	DOK2	ENPP4
EIF2B1	DOK3	EPB41
EIF2B2	DOLK	EPB41L3
EIF2B3	DPM1	EPB42
EIF2B4	DPP3	EPDR1
EIF2B5	DPP4	EPHX1
EIF2S1	DPY19L1	EPHX2
EIF2S2	DPYD	EPRS
EIF2S3	DPYSL2	EPS15
EIF3A	DRG1	EPS15L1
EIF3B	DRG2	EPS8
EIF3C	DSC1	ERAP1
EIF3D	DSG1	ERAP2
EIF3E	DSP	ERBIN
EIF3F	DSTN	ERC1
EIF3G	DTD1	ERGIC1
EIF3H	DTX3L	ERGIC3
EIF3I	DTYMK	ERLEC1
EIF3K	DUSP19	ERLIN1
EIF3L	DUSP22	ERLIN2
EIF3M	DUSP3	ERMAP
EIF4A1	DUT	ERO1A
EIF4A2	DYNC1H1	ERP29
EIF4E	DYNC1LI1	ERP44
EIF4EBP1	DYNC1LI2	ESAM
EIF4ENIF1	DYNLL1	ESD
EIF4G1	DYNLL2	ESYT1
EIF4G2	DYNLRB1	ESYT2
EIF4G3	DYNLT3	ETF1
EIF4H	DYSF	ETFA
EIF5	EBAG9	ETFB
EIF5A	EBP	EXOC1
EIF6	ECE1	EXOC3L2
ELMO1	ECH1	EXOC3L4
ELMOD2	ECHS1	EXOC4
ELOB	ECI1	EXOC5
ELOVL7	ECI2	EXOC6
ELP1	ECM1	EXOC6B
EMB	ECPAS	EXOC7
EMC1	ECT2L	EXOC8
EMC2	EDC4	EXTL1
EMC4	EDF1	EZR
EMD	EEA1	F10
EMILIN1	EEF1A1	F11
EML2	EEF1B2	F11R
EML3	EEF1D	F12
EML4	EEF1G	F13A1
ENDOD1	EEF2	F13B
ENO1	EFEMP1	F2
ENO2	EFHD2	F2R
ENO3	EFL1	F2RL3
ENOPH1	EFNB1	F5
ENPP4	EFR3A	F7
ENSA	EGF	F8
EPB41	EHBP1L1	F9
EPB41L2	EHD1	FABP4
EPB41L3	EHD3	FABP5
EPB42	EHD4	FADD
EPDR1	EIF1	FAF2
EPHX2	EIF1AX	FAH
EPRS	EIF2AK2	FAM114A2
EPS15	EIF2B1	FAM117B
EPS15L1	EIF2B2	FAM120A
EPS8	EIF2B3	FAM126A
ERAP1	EIF2B4	FAM160B1
ERAP2	EIF2B5	FAM162A
ERBIN	EIF2S1	FAM20B
ERC1	EIF2S2	FAM234A
ERGIC1	EIF2S3	FAM3C
ERLEC1	EIF3A	FAM49B
ERLIN1	EIF3B	FAM91A1
ERMAP	EIF3C	FAM98A
ERMP1	EIF3D	FARSA
ERO1A	EIF3E	FARSB
ERO1B	EIF3F	FASN
ERP29	EIF3G	FAU
ERP44	EIF3H	FBLN1
ESAM	EIF3I	FBN1
ESD	EIF3J	FBXL20
ESYT1	EIF3K	FBXO7
ESYT2	EIF3L	FCGBP
ETF1	EIF3M	FCGR2A
ETFA	EIF4A1	FCGR3A
ETFB	EIF4A2	FCN2
ETFDH	EIF4B	FCN3
ETHE1	EIF4E	FDPS
EVA1B	EIF4EBP1	FER
EVI2B	EIF4G1	FERMT2
EXOC1	EIF4G2	FERMT3
EXOC3	EIF4G3	FETUB
EXOC3L2	EIF4H	FGA
EXOC3L4	EIF5	FGB
EXOC4	EIF5A	FGD3
EXOC5	EIF5B	FGD4
EXOC6	EIF6	FGFR1OP2
EXOC6B	ELMO1	FGG
EXOC7	ELMOD2	FH
EXOC8	ELOB	FHIT
EXTL2	ELOC	FHL1
EZR	ELOVL7	FHL2
F11	ELP1	FHOD1
F11R	EMB	FIBP
F12	EMC1	FKBP15
F13A1	EMC2	FKBP1A
F13B	EMC4	FKBP1B
F2	EMD	FKBP2
F2R	EMILIN1	FKBP3
F2RL3	EML2	FKBP4
F5	EML3	FKBP5
F8	EML4	FKBP8
F8A1	EMP3	FLG2
FABP4	ENDOD1	FLII
FABP5	ENO1	FLNA
FADD	ENO2	FLNB
FAF1	ENO3	FLOT1
FAF2	ENOPH1	FLOT2
FAH	ENPP4	FN1
FAHD2A	ENSA	FNBP1L
FAM107B	EPB41	FNTB
FAM114A2	EPB41L2	FRMD4B
FAM117A	EPB41L3	FRMPD1
FAM117B	EPB42	FRYL
FAM120A	EPDR1	FTL
FAM151A	EPHX1	FUCA1
FAM160B1	EPHX2	FUCA2
FAM162A	EPN1	FURIN
FAM177A1	EPRS1	FUT8
FAM20B	EPS15	FXR1
FAM234A	EPS15L1	FYB1
FAM241A	EPS8	FYCO1
FAM3C	ERAP1	FYN
FAM49B	ERAP2	G6PD
FAM91A1	ERBIN	GABARAPL2
FAM98A	ERC1	GAK
FARSA	ERGIC1	GALK1
FARSB	ERGIC3	GALK2
FASN	ERLEC1	GALM
FASTKD5	ERLIN1	GALNT4
FAU	ERLIN2	GALT
FBLN1	ERMAP	GAMT
FBN1	ERMP1	GAN
FBXL20	ERO1A	GANAB
FBXL8	ERO1B	GAPDH
FBXO3	ERP29	GAPVD1
FBXO40	ERP44	GARS1
FBXO7	ESAM	GAS2L1
FCER1G	ESD	GATD1
FCGBP	ESYT1	GATD3A
FCGR2A	ESYT2	GATM
FCGR3A	ETF1	GBA2
FCGRT	ETFA	GBE1
FCN1	ETFB	GBF1
FCN2	ETHE1	GC
FCN3	EVI2B	GCA
FDPS	EVI5L	GCDH
FECH	EXOC1	GCN1
FER	EXOC2	GCSAML
FERMT2	EXOC3	GDI1
FERMT3	EXOC3L2	GDI2
FES	EXOC3L4	GEMIN5
FETUB	EXOC4	GET4
FFAR4	EXOC5	GFM1
FGA	EXOC6	GFOD1
FGB	EXOC6B	GFPT1
FGD3	EXOC7	GGA3
FGD4	EXOC8	GGH
FGFR1OP2	EXTL2	GGPS1
FGG	EZR	GGT1
FH	F11	GHDC
FHIT	F11R	GIPC1
FHL1	F12	GIPC3
FHL2	F13A1	GIT1
FHOD1	F13B	GK
FIBP	F2	GLA
FKBP15	F2R	GLB1
FKBP1A	F2RL3	GLCE
FKBP2	F5	GLG1
FKBP3	F8	GLIPR2
FKBP4	F8A1	GLO1
FKBP5	FABP4	GLOD4
FKBP8	FABP5	GLRX3
FLG	FADD	GLRX5
FLG2	FAF2	GLUD1
FLII	FAH	GMFB
FLNA	FAHD2A	GMFG
FLNB	FAM107B	GMIP
FLOT1	FAM114A2	GMPPA
FLOT2	FAM117B	GMPPB
FMNL1	FAM120A	GMPR
FMO5	FAM126A	GMPR2
FN1	FAM151A	GNA13
FN3K	FAM160B1	GNAI1
FNBP1L	FAM162A	GNAI2
FRMD4B	FAM177A1	GNAI3
FRMD8	FAM20B	GNAQ
FRMPD1	FAM210B	GNAS
FRY	FAM234A	GNAZ
FRYL	FAM3C	GNB1
FSTL1	FAM49B	GNB2
FTH1	FAM91A1	GNB4
FTL	FAM98A	GNG10
FUCA2	FARS2	GNG7
FURIN	FARSA	GNG8
FUT8	FARSB	GNL1
FXR1	FASN	GNPAT
FYB1	FASTKD5	GNPDA2
FYCO1	FAU	GNPTG
FYN	FBLN1	GNS
G3BP1	FBN1	GOLGA2
G6PC3	FBXL20	GOLGA3
G6PD	FBXO3	GOLGB1
GABARAPL2	FBXO7	GOLM1
GAK	FCER1G	GOLPH3
GALK1	FCGBP	GOLPH3L
GALM	FCGR2A	GOSR2
GALT	FCGR3A	GOT1
GAMT	FCHSD1	GOT2
GAN	FCN1	GP1BA
GANAB	FCN2	GP1BB
GAPDH	FCN3	GP2
GAPVD1	FDPS	GP5
GARS1	FECH	GP9
GART	FER	GPD1L
GAS2L1	FERMT1	GPD2
GATD1	FERMT2	GPI
GATD3A	FERMT3	GPLD1
GATM	FES	GPR107
GBA2	FETUB	GPR180
GBE1	FFAR4	GPRC5C
GBF1	FGA	GPX1
GBP2	FGB	GPX3
GC	FGD3	GRAP2
GCA	FGD4	GRB2
GCLM	FGFR1OP2	GRIPAP1
GCN1	FGG	GRK2
GCSAML	FH	GRK3
GDAP1	FHIT	GRN
GDI1	FHL1	GRPEL1
GDI2	FHL2	GSAP
GEMIN5	FHOD1	GSDMD
GET4	FIBP	GSK3A
GFOD1	FIS1	GSK3B
GFPT1	FKBP15	GSN
GGA3	FKBP1A	GSPT1
GGCT	FKBP1B	GSR
GGH	FKBP2	GSS
GGPS1	FKBP3	GSTK1
GGT1	FKBP4	GSTM1
GHDC	FKBP5	GSTM2
GID8	FKBP8	GSTM3
GIGYF2	FLG	GSTO1
GIPC1	FLG2	GSTP1
GIPC3	FLII	GSTZ1
GIT1	FLNA	GTPBP2
GK	FLNB	GUCY1A1
GLA	FLOT1	GUCY1B1
GLB1	FLOT2	GYG1
GLCCI1	FMNL1	GYPA
GLG1	FMO5	GYS1
GLIPR2	FN1	H2AC14
GLO1	FN3K	H2BC14
GLOD4	FNBP1L	H4C1
GLRX3	FNTA	HABP2
GLS	FOCAD	HACD1
GLUD1	FRMD4B	HACD3
GMIP	FRMD8	HACD4
GMPPB	FRMPD1	HADH
GMPR	FRY	HADHA
GMPR2	FRYL	HADHB
GMPS	FSTL1	HBA1
GNA13	FTH1	HBB
GNA15	FTL	HBD
GNAI1	FUT8	HBG1
GNAI2	FXN	HBS1L
GNAQ	FXR1	HCLS1
GNAS	FYB1	HDAC6
GNAZ	FYCO1	HDGF
GNB1	FYN	HDHD2
GNB2	G6PC3	HDHD3
GNB4	G6PD	HEATR5B
GNB5	GAB3	HEBP1
GNG10	GABARAPL2	HECTD1
GNG2	GADD45GIP1	HECTD3
GNG7	GAK	HECTD4
GNG8	GALK1	HEG1
GNL1	GALK2	HERC4
GNPDA2	GALM	HEXA
GNPTG	GALNT1	HEXIM1
GNS	GALNT2	HGD
GOLGA2	GALNT4	HGFAC
GOLGA3	GALT	HGS
GOLGA4	GAMT	HIBADH
GOLGA5	GAN	HIBCH
GOLGB1	GANAB	HIF1AN
GOLM1	GAPDH	HINT2
GOLPH3	GAPVD1	HK1
GOLT1B	GARS1	HLA-A
GOPC	GART	HLA-B
GOSR2	GAS2L1	HLA-C
GOT1	GATD1	HLA-DRA
GOT2	GATD3A	HLA-DRB5
GP1BA	GATM	HLA-E
GP1BB	GBA2	HLA-F
GP2	GBE1	HMGB1
GP5	GBF1	HMGCL
GP6	GBP2	HNRNPA1L2
GP9	GC	HNRNPA3
GPCPD1	GCA	HNRNPDL
GPD2	GCLM	HNRNPF
GPI	GCN1	HNRNPK
GPLD1	GCSAML	HNRNPL
GPR107	GCSH	HOOK3
GPR155	GDAP1	HP
GPRC5C	GDI1	HPCAL1
GPS1	GDI2	HPR
GPSM3	GEMIN5	HPRT1
GPX1	GET4	HPS1
GPX3	GFOD1	HPS4
GRAP2	GFPT1	HPSE
GRB2	GGA3	HPX
GRHPR	GGCT	HRG
GRIPAP1	GGH	HS1BP3
GRK2	GGPS1	HS2ST1
GRK3	GGT1	HSD17B10
GRK5	GHDC	HSD17B11
GRK6	GID8	HSD17B12
GRN	GIGYF2	HSD17B4
GRPEL1	GIPC1	HSD17B8
GSDMD	GIPC3	HSDL1
GSK3A	GIT1	HSDL2
GSN	GK	HSP90AA1
GSPT1	GLA	HSP90AB1
GSR	GLB1	HSP90B1
GSS	GLCCI1	HSPA1B
GSTK1	GLCE	HSPA4
GSTM2	GLG1	HSPA5
GSTM3	GLIPR2	HSPA8
GSTO1	GLMN	HSPA9
GSTP1	GLO1	HSPB1
GSTT2B	GLOD4	HSPB11
GTPBP2	GLRX3	HSPD1
GUCY1A1	GLRX5	HSPE1
GUCY1B1	GLS	HSPG2
GUSB	GLTP	HSPH1
GYG1	GLUD1	HTATIP2
GYPA	GMFB	HTT
GYPC	GMFG	HUWE1
GYS1	GMIP	HYI
H2AFJ	GMPPA	HYOU1
H2BC14	GMPPB	HYPK
H4-16	GMPR	IARS
HABP2	GMPR2	IARS2
HACD1	GNA13	ICAM2
HACD3	GNAI1	ICOSLG
HACD4	GNAI2	IDH1
HADH	GNAI3	IDH2
HADHA	GNAQ	IDH3A
HADHB	GNAS	IDH3B
HARS	GNAZ	IDH3G
HBA1	GNB1	IGBP1
HBB	GNB2	IGF2
HBD	GNB4	IGF2R
HBG1	GNB5	IGFALS
HBS1L	GNG10	IGFBP2
HCLS1	GNG2	IGFBP3
HDAC5	GNG7	IGFBP4
HDAC6	GNG8	IGFBP6
HDGF	GNL1	IGHA1
HDGFL2	GNPAT	IGHA2
HDHD2	GNPDA2	IGHG2
HDHD3	GNS	IGHG3
HDLBP	GOLGA2	IGHG4
HEATR5B	GOLGA3	IGHM
HECTD1	GOLGA4	IGHV1-18
HECTD3	GOLGA5	IGHV1-2
HECTD4	GOLGB1	IGHV1-24
HEG1	GOLM1	IGHV1-3
HERC4	GOLPH3	IGHV1-46
HEXA	GOLT1B	IGHV1-58
HEXIM1	GOPC	IGHV1-69D
HGD	GORASP2	IGHV1-8
HGS	GOSR2	IGHV2-26
HIBCH	GOT1	IGHV2-5
HIF1AN	GOT2	IGHV2-70D
HINT1	GP1BA	IGHV3-11
HINT2	GP1BB	IGHV3-13
HINT3	GP2	IGHV3-15
HK1	GP5	IGHV3-21
HLA-A	GP6	IGHV3-30-5
HLA-B	GP9	IGHV3-35
HLA-C	GPCPD1	IGHV3-38
HLA-DRB5	GPD1L	IGHV3-43
HLA-E	GPD2	IGHV3-48
HLA-H	GPI	IGHV3-49
HMGCL	GPLD1	IGHV3-64
HNRNPA1L2	GPR107	IGHV3-66
HNRNPA2B1	GPS1	IGHV3-7
HNRNPA3	GPSM3	IGHV3-72
HNRNPDL	GPX1	IGHV3-73
HNRNPF	GPX3	IGHV3-74
HNRNPH1	GPX4	IGHV3-9
HNRNPK	GRAP2	IGHV4-28
HNRNPL	GRB2	IGHV4-34
HOOK3	GRHPR	IGHV4-4
HP	GRIPAP1	IGHV5-10-1
HPCAL1	GRK2	IGHV5-51
HPR	GRK3	IGHV6-1
HPRT1	GRK6	IGHV7-4-1
HPS1	GRN	IGKV1-13
HPS4	GRPEL1	IGKV1-16
HPSE	GSAP	IGKV1-27
HPX	GSDMD	IGKV1-33
HRG	GSK3A	IGKV1-5
HS1BP3	GSK3B	IGKV1-6
HS2ST1	GSN	IGKV1-9
HSD17B10	GSPT1	IGKV1D-12
HSD17B11	GSR	IGKV1D-16
HSD17B12	GSS	IGKV1D-17
HSD17B4	GSTK1	IGKV1D-37
HSD17B8	GSTM1	IGKV1D-39
HSDL1	GSTM2	IGKV1D-8
HSP90AA1	GSTM3	IGKV2-24
HSP90AB1	GSTM5	IGKV2-30
HSP90B1	GSTO1	IGKV2D-28
HSPA14	GSTP1	IGKV3-11
HSPA1B	GSTT2B	IGKV3-20
HSPA2	GSTZ1	IGKV4-1
HSPA4	GTPBP1	IGKV6D-21
HSPA5	GTPBP2	IGLC2
HSPA8	GUCY1A1	IGLV1-36
HSPA9	GUCY1B1	IGLV1-40
HSPB1	GUK1	IGLV1-44
HSPBP1	GUSB	IGLV1-47
HSPD1	GXYLT1	IGLV1-51
HSPE1	GYG1	IGLV2-11
HSPG2	GYPA	IGLV2-18
HSPH1	GYPC	IGLV3-1
HTATIP2	GYS1	IGLV3-10
HTRA2	H2AFJ	IGLV3-12
HTT	H2BC14	IGLV3-19
HUWE1	H4C1	IGLV3-21
HYI	HABP2	IGLV3-27
HYOU1	HACD1	IGLV3-9
HYPK	HACD3	IGLV4-60
IAH1	HACD4	IGLV4-69
IARS	HADH	IGLV5-37
IARS2	HADHA	IGLV6-57
ICAM1	HADHB	IGLV8-61
ICAM2	HAGH	IGLV9-49
IDE	HARS1	IGSF8
IDH1	HBA1	IKBKB
IDH2	HBB	IKBKG
IDH3A	HBD	IL18
IDH3G	HBG1	IL1RAP
IDI1	HBS1L	IL6ST
IER3IP1	HCLS1	ILK
IFITM2	HDAC5	ILVBL
IGBP1	HDAC6	IMMT
IGF2	HDGF	IMPA1
IGF2BP2	HDGFL2	INF2
IGFALS	HDHD2	INHBC
IGFBP2	HDHD3	INPP4B
IGHA1	HDLBP	INPP5A
IGHA2	HEATR5B	INPP5B
IGHG2	HEBP1	INPP5D
IGHG3	HEBP2	INPPL1
IGHG4	HECTD1	IPO5
IGHM	HECTD3	IPO7
IGHV1-18	HECTD4	IPO9
IGHV1-2	HEG1	IQGAP1
IGHV1-24	HERC4	IQGAP2
IGHV1-3	HEXA	IRAK1
IGHV1-46	HEXB	IRAK3
IGHV1-58	HEXIM1	IRS2
IGHV1-69D	HGD	ISLR
IGHV1-8	HGFAC	ISOC1
IGHV2-26	HGS	IST1
IGHV2-5	HIBADH	ISYNA1
IGHV2-70D	HIBCH	ITCH
IGHV3-11	HIF1AN	ITGA1
IGHV3-13	HIKESHI	ITGA2
IGHV3-15	HINT1	ITGA2B
IGHV3-21	HINT2	ITGA5
IGHV3-23	HINT3	ITGA6
IGHV3-30-5	HIP1	ITGAL
IGHV3-35	HK1	ITGAM
IGHV3-38	HLA-A	ITGAV
IGHV3-43	HLA-B	ITGB1
IGHV3-48	HLA-C	ITGB2
IGHV3-49	HLA-DPA1	ITGB3
IGHV3-64	HLA-DRA	ITGB5
IGHV3-66	HLA-DRB5	ITIH1
IGHV3-7	HLA-E	ITIH2
IGHV3-72	HLA-H	ITIH3
IGHV3-73	HM13	ITIH4
IGHV3-74	HMGCL	ITPA
IGHV3-9	HNRNPA0	ITPKB
IGHV4-28	HNRNPA1L2	ITPR1
IGHV4-34	HNRNPA3	ITPR2
IGHV4-38-2	HNRNPAB	ITPRID2
IGHV4-4	HNRNPDL	ITSN2
IGHV5-10-1	HNRNPF	IVD
IGHV5-51	HNRNPH1	IVL
IGHV6-1	HNRNPK	JAGN1
IGHV7-4-1	HNRNPR	JAK1
IGKV1-13	HOOK3	JAK3
IGKV1-16	HP	JAM3
IGKV1-27	HPCAL1	JCHAIN
IGKV1-33	HPR	JPT2
IGKV1-5	HPRT1	JUP
IGKV1-6	HPS1	KALRN
IGKV1-9	HPS4	KANK2
IGKV1D-12	HPSE	KARS1
IGKV1D-16	HPX	KATNAL1
IGKV1D-17	HRG	KCMF1
IGKV1D-37	HS1BP3	KCNA3
IGKV1D-39	HS2ST1	KCNN4
IGKV1D-8	HSD17B10	KCTD10
IGKV2-24	HSD17B11	KDELR1
IGKV2-30	HSD17B12	KHSRP
IGKV2D-28	HSD17B4	KIAA0513
IGKV2D-40	HSD17B8	KIAA1109
IGKV3-11	HSDL1	KIAA2013
IGKV3-20	HSP90AA1	KIDINS220
IGKV4-1	HSP90AB1	KIF13B
IGKV6D-21	HSP90B1	KIF2A
IGLC2	HSPA14	KIF5B
IGLV1-36	HSPA1B	KLC4
IGLV1-40	HSPA4	KLKB1
IGLV1-44	HSPA5	KNG1
IGLV1-47	HSPA8	KPNA1
IGLV1-51	HSPA9	KPNA3
IGLV2-11	HSPB1	KPNA4
IGLV2-18	HSPB11	KPNB1
IGLV3-1	HSPD1	KRAS
IGLV3-10	HSPE1	KRT1
IGLV3-12	HSPG2	KRT10
IGLV3-19	HSPH1	KRT14
IGLV3-21	HTATIP2	KRT16
IGLV3-27	HTRA2	KRT17
IGLV3-9	HTT	KRT2
IGLV4-60	HUWE1	KRT4
IGLV4-69	HYOU1	KRT5
IGLV5-37	HYPK	KRT6C
IGLV6-57	IARS1	KRT71
IGLV8-61	IARS2	KRT77
IGLV9-49	ICAM1	KRT78
IGSF8	ICAM2	KRT9
IKBKB	ICAM3	KSR1
IKBKG	IDE	KTN1
IL18	IDH1	L3HYPDH
IL6ST	IDH2	LACTB
ILK	IDH3A	LACTB2
IMMT	IDH3B	LAGE3
IMPA1	IDH3G	LAMA4
INF2	IER3IP1	LAMB1
INHBE	IFITM2	LAMC1
INPP5A	IGBP1	LAMP1
INPP5B	IGF2BP2	LAMTOR1
INPP5D	IGFALS	LAMTOR2
INPP5F	IGFBP2	LAMTOR3
INPPL1	IGHA1	LAMTOR4
IPO11	IGHA2	LANCL1
IPO5	IGHG2	LAP3
IPO7	IGHG3	LARS
IPO9	IGHG4	LASP1
IQGAP1	IGHM	LAT
IQGAP2	IGHV1-18	LBP
IRAK1	IGHV1-2	LCAT
IRAK3	IGHV1-24	LCMT1
IRAK4	IGHV1-3	LCN1
IRF3	IGHV1-46	LCP1
IRS2	IGHV1-58	LCP2
ISOC1	IGHV1-69D	LDHA
IST1	IGHV1-8	LDHB
ISYNA1	IGHV2-26	LDLRAP1
ITCH	IGHV2-5	LETM1
ITGA1	IGHV2-70D	LGALS1
ITGA2	IGHV3-15	LGALS3BP
ITGA2B	IGHV3-23	LGALS7
ITGA5	IGHV3-30-5	LGALSL
ITGA6	IGHV3-35	LIMA1
ITGAL	IGHV3-38	LIMS1
ITGAM	IGHV3-43	LIPA
ITGAV	IGHV3-48	LIPH
ITGB1	IGHV3-49	LMAN1
ITGB2	IGHV3-64	LMAN2
ITGB3	IGHV3-66	LMBRD2
ITGB5	IGHV3-7	LMF1
ITIH1	IGHV3-72	LMF2
ITIH2	IGHV3-73	LMNA
ITIH3	IGHV3-74	LMNB2
ITIH4	IGHV3-9	LMTK3
ITM2B	IGHV4-28	LNPEP
ITPA	IGHV4-34	LNPK
ITPKB	IGHV4-38-2	LOXL3
ITPR1	IGHV4-4	LPA
ITPR2	IGHV5-10-1	LPCAT3
ITSN2	IGHV5-51	LPL
IVD	IGHV6-1	LPP
IVL	IGHV7-4-1	LRBA
JAGN1	IGKV1-13	LRCH3
JAK1	IGKV1-16	LRCH4
JAK2	IGKV1-27	LRG1
JAK3	IGKV1-33	LRMP
JAM3	IGKV1-5	LRP1
JCHAIN	IGKV1-6	LRPPRC
JMJD6	IGKV1-9	LRRC32
JPT2	IGKV1D-12	LRRC40
JUP	IGKV1D-16	LRRC47
KALRN	IGKV1D-17	LRRC59
KANK2	IGKV1D-37	LRRC8A
KARS1	IGKV1D-39	LRRC8D
KATNAL1	IGKV1D-8	LRRFIP1
KCMF1	IGKV2-24	LSM4
KCNA3	IGKV2-30	LSR
KCNK6	IGKV2D-28	LSS
KCNN4	IGKV2D-40	LTBP1
KCTD10	IGKV3-11	LTF
KCTD12	IGKV3-20	LTN1
KDELR1	IGKV4-1	LUM
KHK	IGKV6D-21	LY6G6F
KHSRP	IGLC2	LYN
KIAA0513	IGLV1-36	LYSMD3
KIAA2013	IGLV1-40	LYST
KIDINS220	IGLV1-44	LYVE1
KIF13B	IGLV1-47	LYZ
KIF2A	IGLV1-51	LZIC
KIF5B	IGLV2-11	LZTFL1
KLC1	IGLV2-18	M6PR
KLC4	IGLV3-1	MACF1
KLKB1	IGLV3-10	MADD
KNG1	IGLV3-12	MAGED2
KPNA1	IGLV3-19	MAIP1
KPNA3	IGLV3-21	MAN1A1
KPNA4	IGLV3-27	MAN1A2
KPNA6	IGLV3-9	MAN2A1
KPNB1	IGLV4-60	MAN2A2
KRAS	IGLV4-69	MAN2B1
KRT1	IGLV6-57	MAN2C1
KRT10	IGLV8-61	MANF
KRT14	IGLV9-49	MAOB
KRT16	IGSF8	MAP1A
KRT17	IKBKB	MAP1B
KRT2	IKBKG	MAP1S
KRT31	IL18	MAP2K2
KRT33B	IL6ST	MAP2K3
KRT35	ILK	MAP2K4
KRT36	ILVBL	MAP3K5
KRT4	IMMT	MAP3K7
KRT5	IMPA1	MAP4
KRT71	IMPACT	MAP4K2
KRT77	IMPDH2	MAP4K5
KRT78	INF2	MAPK1
KRT80	INHBE	MAPK14
KRT9	INPP4B	MAPK3
KSR1	INPP5A	MAPK8IP3
KTN1	INPP5B	MAPKAPK3
KYAT1	INPP5D	MARCKS
KYAT3	INPP5F	MARK2
KYNU	INPPL1	MARS
L2HGDH	IPO11	MASP1
L3HYPDH	IPO5	MASP2
LACTB	IPO7	MAT2A
LACTB2	IPO9	MAT2B
LAMA4	IQGAP1	MBL2
LAMB1	IQGAP2	MBLAC2
LAMB2	IRAK3	MBNL1
LAMC1	IRAK4	MBOAT2
LAMP1	IRF3	MBOAT4
LAMTOR1	IRS2	MBP
LAMTOR2	ISOC1	MCAM
LAMTOR3	ISOC2	MCCC1
LAMTOR4	IST1	MCCC2
LANCL1	ISYNA1	MCEE
LANCL2	ITCH	MCRIP1
LAP3	ITGA1	MCTS1
LARP1	ITGA2	MCU
LARS	ITGA2B	MDH1
LASP1	ITGA5	MDH2
LAT	ITGA6	ME2
LAT2	ITGAL	MEGF8
LBP	ITGAM	MEMO1
LBR	ITGAV	MESD
LCK	ITGB1	MESP2
LCMT1	ITGB2	METAP1
LCN1	ITGB3	METAP2
LCP1	ITGB5	METTL7A
LCP2	ITIH1	MFGE8
LDHA	ITIH2	MFN1
LDHB	ITIH3	MFN2
LDLRAP1	ITIH4	MGAT1
LETM1	ITM2B	MGAT4B
LGALS1	ITPA	MGLL
LGALS3BP	ITPKB	MGMT
LGALS7	ITPR1	MGP
LGALS8	ITPR2	MIA2
LGALSL	ITPRID2	MIA3
LHFPL2	ITPRIP	MIB2
LIMA1	ITSN2	MICAL1
LIMD1	IVD	MICAL3
LIMS1	IVL	MICALL2
LIN7C	JAGN1	MICOS13
LMAN1	JAK1	MICU2
LMAN2	JAK2	MIF
LMBRD2	JAK3	MIF4GD
LMF1	JAM3	MINDY1
LMF2	JCHAIN	MINPP1
LMNA	JPT2	MLEC
LMNB2	JUP	MME
LNPEP	KALRN	MMP2
LNPK	KANK2	MMRN1
LONP1	KARS1	MMRN2
LOXL3	KATNAL1	MMS19
LPA	KATNB1	MOB1B
LPCAT3	KCMF1	MOB3C
LPGAT1	KCNA3	MOB4
LPL	KCNAB2	MOGS
LPP	KCNK6	MON2
LRBA	KCTD10	MOSPD2
LRCH3	KCTD12	MPC2
LRCH4	KDELR1	MPDU1
LRG1	KDSR	MPI
LRMP	KHK	MPIG6B
LRP1	KHSRP	MPO
LRPPRC	KIAA0513	MPP1
LRRC32	KIAA1109	MPRIP
LRRC47	KIAA2013	MPST
LRRC59	KIDINS220	MRC1
LRRC8A	KIF13B	MROH1
LRRC8C	KIF2A	MRPL12
LRRC8D	KIF5B	MRPL24
LRRFIP1	KLC1	MRPL53
LRRFIP2	KLC4	MRPS18A
LRSAM1	KLKB1	MRPS7
LSM1	KNG1	MRVI1
LSM2	KPNA1	MSLN
LSM3	KPNA3	MSN
LSM4	KPNA4	MST1
LSR	KPNA6	MTAP
LSS	KPNB1	MTCH2
LST1	KRAS	MT-CO1
LTA4H	KRT1	MT-CO2
LTB4R	KRT10	MT-CYB
LTBP1	KRT14	MTDH
LTF	KRT16	MTHFD1
LTN1	KRT17	MTHFR
LUM	KRT2	MTHFS
LXN	KRT31	MTM1
LY6G6F	KRT33B	MTMR12
LYN	KRT35	MTMR14
LYPLA1	KRT36	MTMR3
LYPLA2	KRT4	MT-ND1
LYSMD3	KRT5	MT-ND3
LYST	KRT71	MT-ND4
LYZ	KRT77	MT-ND6
LZIC	KRT78	MTOR
LZTFL1	KRT80	MTPN
M6PR	KRT9	MTSS1
MADD	KRTCAP2	MTURN
MAGED2	KSR1	MTX1
MAGT1	KTN1	MVB12B
MAIP1	KYAT1	MVD
MAN1A1	KYAT3	MVP
MAN2A1	KYNU	MYADM
MAN2A2	L2HGDH	MYCBP2
MAN2B1	L3HYPDH	MYCT1
MAN2C1	LACTB	MYDGF
MANF	LAMA4	MYH11
MAP1A	LAMB1	MYH9
MAP1B	LAMB2	MYL12A
MAP1S	LAMC1	MYL4
MAP2K2	LAMP1	MYL6
MAP2K3	LAMTOR1	MYL6B
MAP2K4	LAMTOR2	MYL9
MAP3K5	LAMTOR3	MYLK
MAP3K7	LAMTOR5	MYO18A
MAP4	LANCL1	MYO1C
MAP4K2	LANCL2	MYO1D
MAP4K5	LAP3	MYO1F
MAPK1	LARP1	MYO5A
MAPK12	LARS1	MYO6
MAPK14	LASP1	MYO9B
MAPK3	LAT	NAA10
MAPK8IP3	LAT2	NAA15
MAPK9	LBP	NACA
MAPKAPK3	LCAT	NADSYN1
MAPRE1	LCK	NAE1
MAPRE2	LCLAT1	NAGA
MARCKS	LCMT1	NAGK
MARK2	LCN1	NAGLU
MARS	LCP1	NAP1L1
MASP1	LCP2	NAP1L4
MASP2	LDHA	NAPA
MAT2A	LDHB	NAPG
MAT2B	LDLRAP1	NAPRT
MBL2	LETM1	NARS1
MBLAC2	LGALS1	NARS2
MBNL1	LGALS12	NBAS
MBOAT4	LGALS3BP	NBEAL2
MBOAT7	LGALS7	NCAM1
MBP	LGALS8	NCK2
MCEE	LGALSL	NCKAP1
MCRIP1	LHFPL2	NCKAP1L
MCU	LIMA1	NCKIPSD
MDH1	LIMD1	NCLN
MDH2	LIMS1	NCOA7
ME2	LIN7C	NDE1
MEAK7	LIPA	NDRG3
MECR	LMAN1	NDUFA10
MEMO1	LMAN2	NDUFA13
MESD	LMBRD2	NDUFA2
MESP2	LMF1	NDUFA4
METAP1	LMF2	NDUFA5
METAP2	LMNA	NDUFA9
METTL7A	LMNB2	NDUFAB1
MFF	LNPEP	NDUFAF3
MFGE8	LNPK	NDUFB1
MFSD2B	LONP1	NDUFB10
MFSD6	LOXL3	NDUFB11
MGAT1	LPA	NDUFB5
MGAT4B	LPCAT3	NDUFB8
MGLL	LPGAT1	NDUFS1
MGMT	LPP	NDUFS2
MGP	LRBA	NDUFS3
MGST1	LRCH3	NDUFS5
MGST2	LRCH4	NDUFS7
MGST3	LRG1	NDUFS8
MIA2	LRMP	NDUFV1
MIA3	LRP1	NDUFV2
MIB2	LRPPRC	NECAP2
MICAL1	LRRC32	NECTIN2
MICAL3	LRRC40	NEDD4
MICOS13	LRRC47	NEDD8
MICU1	LRRC57	NEK9
MICU2	LRRC59	NEO1
MIEN1	LRRC8A	NEXN
MIF	LRRC8D	NFIL3
MIF4GD	LRRFIP1	NFKB1
MIGA2	LRRFIP2	NFKB2
MINDY1	LSM1	NHLRC2
MINDY2	LSM2	NIBAN1
MIOS	LSM3	NIBAN2
MLEC	LSM4	NID1
MLXIP	LSR	NID2
MLYCD	LSS	NIF3L1
MMAB	LST1	NINJ1
MME	LTA4H	NIPSNAP3A
MMRN1	LTB4R	NIT1
MMRN2	LTBP1	NIT2
MMS19	LTF	NLRX1
MMUT	LTN1	NMI
MOB1B	LUM	NMNAT3
MOB3C	LXN	NMT1
MOB4	LY6G6F	NNT
MOGS	LYN	NOMO2
MON1B	LYPLA1	NPC1
MON2	LYPLA2	NPLOC4
MOSPD2	LYPLAL1	NPTN
MPC2	LYSMD3	NQO2
MPDU1	LYST	NRAS
MPI	LYZ	NRBF2
MPIG6B	LZIC	NRBP1
MPL	LZTFL1	NRDC
MPO	M6PR	NRGN
MPP1	MACF1	NRP1
MPRIP	MADD	NSDHL
MPST	MAGED2	NSF
MRI1	MAGT1	NSFL1C
MROH1	MAIP1	NT5C
MRPL22	MAN1A1	NT5C2
MRPL24	MAN2A1	NT5C3A
MRPL38	MAN2A2	NT5DC3
MRPS35	MAN2B1	NUBP1
MRPS5	MAN2C1	NUCB1
MRVI1	MANF	NUCB2
MSN	MAOB	NUDC
MST1	MAP1A	NUDT18
MTAP	MAP1B	NUDT4
MTCH2	MAP1S	NUDT5
MT-CO1	MAP2K2	NUMB
MT-CO2	MAP2K3	NUP62
MT-CYB	MAP2K4	NUP93
MTDH	MAP3K5	NUTF2
MTFR1L	MAP3K7	NXN
MTHFD1	MAP4	OAF
MTHFS	MAP4K2	OAS3
MTM1	MAP4K5	OCC1
MTMR12	MAPK1	OCIAD1
MTMR14	MAPK12	OGA
MTMR2	MAPK14	OGDH
MT-ND1	MAPK3	OGFR
MT-ND4	MAPK8IP3	OGFRL1
MT-ND5	MAPK9	OGN
MT-ND6	MAPKAPK2	OIT3
MTOR	MAPKAPK3	OLA1
MTPN	MAPRE1	OLFM1
MTSS1	MAPRE2	OLFM4
MTURN	MARCKS	OPA1
MTX1	MARK2	OPHN1
MTX2	MARS1	OPTN
MVD	MASP1	ORAI1
MVP	MASP2	ORM1
MXRA7	MAT2A	ORM2
MYADM	MAT2B	ORMDL3
MYCBP2	MAVS	OSBP
MYCT1	MBL2	OSBPL2
MYDGF	MBLAC2	OSBPL3
MYH10	MBNL1	OSBPL6
MYH11	MBOAT2	OSBPL8
MYH9	MBOAT4	OSTC
MYL12A	MBOAT7	OSTF1
MYL4	MBP	OTUB1
MYL6	MCCC1	OXR1
MYL6B	MCCC2	OXSM
MYL9	MCEE	OXSR1
MYLK	MCRIP1	P2RX1
MYO18A	MCTS1	P2RY1
MYO1C	MCU	P2RY12
MYO1D	MDH1	P4HB
MYO1G	MDH2	PA2G4
MYO5A	ME2	PAAF1
MYO6	MEAK7	PABPC1
MYO9B	MECR	PACC1
NAA10	MEMO1	PACS1
NAA15	MESD	PACSIN2
NACA	MESP2	PAFAH1B1
NADSYN1	METAP1	PAFAH1B2
NAE1	METAP2	PAG1
NAGA	METTL7A	PAICS
NAGLU	MFF	PAIP1
NAP1L1	MFGE8	PAK2
NAP1L4	MFN2	PAN3
NAPA	MFSD2B	PANK4
NAPG	MFSD6	PANX1
NAPRT	MGAT1	PAPSS2
NARS1	MGLL	PARD3
NAT1	MGMT	PARK7
NAXE	MGP	PARP10
NBAS	MGST1	PARVB
NBEAL2	MGST2	PARVG
NCCRP1	MGST3	PAWR
NCDN	MIA2	PAXX
NCK1	MIA3	PBDC1
NCK2	MICAL1	PBLD
NCKAP1	MICAL3	PCBD1
NCKAP1L	MICALL2	PCBP1
NCKIPSD	MICOS13	PCBP2
NCLN	MICU1	PCCB
NCOA7	MICU2	PCDH18
NCSTN	MIEN1	PCK2
NDE1	MIF	PCOLCE
NDRG1	MINDY1	PCSK9
NDRG3	MINDY2	PCYOX1
NDUFA10	MIOS	PCYOX1L
NDUFA13	MLEC	PDAP1
NDUFA2	MLST8	PDCD10
NDUFA4	MLXIP	PDCD5
NDUFA5	MME	PDCD6
NDUFA8	MMRN1	PDCD6IP
NDUFA9	MMRN2	PDCL3
NDUFAB1	MMS19	PDE2A
NDUFB11	MMUT	PDE3A
NDUFB4	MOB1B	PDE5A
NDUFB5	MOB3C	PDGFB
NDUFB8	MOB4	PDGFC
NDUFB9	MOGS	PDHA1
NDUFS1	MON1A	PDHB
NDUFS2	MON1B	PDIA3
NDUFS3	MON2	PDIA4
NDUFS4	MOSPD2	PDIA5
NDUFS5	MPC2	PDIA6
NDUFS7	MPDU1	PDK1
NDUFS8	MPI	PDLIM1
NDUFV1	MPIG6B	PDLIM5
NDUFV2	MPL	PDLIM7
NECAP2	MPO	PDP1
NECTIN2	MPP1	PDPK1
NEDD4	MPRIP	PDPR
NEDD4L	MPST	PDXDC1
NEDD8	MPV17	PEA15
NEK7	MRI1	PEAR1
NEK9	MROH1	PEBP1
NEXN	MRPL12	PEBP4
NFKB1	MRPL22	PELO
NFKB2	MRPL24	PEPD
NHLRC2	MRPL38	PEX11B
NIBAN1	MRPL4	PEX14
NIBAN2	MRPL53	PF4
NID1	MRPS35	PF4V1
NID2	MRPS36	PFAS
NIF3L1	MRPS7	PFDN1
NINJ1	MRVI1	PFDN4
NIPA1	MSI2	PFDN6
NIPSNAP3A	MSN	PFKL
NIT1	MSRA	PFKM
NIT2	MST1	PFKP
NKIRAS2	MTAP	PFN1
NLRX1	MT-ATP6	PGAM1
NME1	MTCH2	PGD
NMI	MT-CO1	PGK1
NMNAT3	MT-CO2	PGLS
NMRK1	MT-CYB	PGLYRP2
NMT1	MTDH	PGM1
NNT	MTFR1L	PGM2
NOMO2	MTHFD1	PGM2L1
NPC1	MTM1	PGP
NPEPPS	MTMR12	PGRMC1
NPM1	MTMR14	PGRMC2
NPTN	MTMR3	PHB
NQO2	MTMR9	PHB2
NRAS	MT-ND1	PI16
NRBF2	MT-ND2	PI4K2A
NRBP1	MT-ND3	PI4KA
NRDC	MT-ND4	PICALM
NRGN	MT-ND5	PIGB
NSDHL	MTOR	PIGN
NSF	MTPN	PIGR
NSFL1C	MTSS1	PIK3CB
NT5C	MTURN	PIK3CG
NT5C2	MTX1	PIK3R1
NT5C3A	MVB12B	PIK3R4
NT5DC1	MVD	PIK3R6
NT5DC3	MVP	PIN1
NUCB1	MXRA7	PIP
NUCB2	MYADM	PIP4K2A
NUDC	MYCBP	PIP5K1C
NUDT5	MYCBP2	PITHD1
NUMB	MYCT1	PITPNB
NUP62	MYDGF	PITPNC1
NUTF2	MYH10	PITPNM2
OAS3	MYH11	PITRM1
OCC1	MYH9	PKHD1L1
OCIAD1	MYL12A	PKM
OGA	MYL4	PKP1
OGDH	MYL6	PLA2G12A
OGFR	MYL6B	PLA2G4A
OIT3	MYL9	PLAA
OLA1	MYLK	PLCB2
OLFM4	MYO18A	PLCB3
OPA1	MYO1C	PLCG2
OPHN1	MYO1D	PLEC
OPLAH	MYO1F	PLEK
OPTN	MYO1G	PLEKHO1
OR4C6	MYO5A	PLEKHO2
ORAI1	MYO6	PLG
ORM1	MYO9B	PLGRKT
ORM2	NAA10	PLIN3
ORMDL3	NAA15	PLOD1
OSBP	NACA	PLOD3
OSBPL2	NADSYN1	PLPBP
OSBPL3	NAE1	PLS3
OSBPL6	NAGA	PLSCR3
OSBPL8	NAGK	PLSCR4
OSBPL9	NAGLU	PLTP
OSTC	NAP1L1	PLXDC2
OSTF1	NAP1L4	PLXNA4
OTUB1	NAPA	PLXNB2
OTULIN	NAPB	PLXNB3
OXCT1	NAPG	PM20D1
OXR1	NAPRT	PMPCB
OXSR1	NARS1	PMVK
P2RX1	NAXE	PNKD
P2RY1	NBAS	PNP
P2RY12	NBEAL2	PNPLA6
P3H1	NCAM1	PNPO
P4HB	NCDN	POF1B
PA2G4	NCK1	PON1
PAAF1	NCK2	PON2
PABPC1	NCKAP1	PON3
PACS1	NCKAP1L	POR
PACSIN2	NCKIPSD	POSTN
PAFAH1B1	NCLN	POTEF
PAFAH1B2	NCOA7	PPA1
PAFAH1B3	NCSTN	PPBP
PAG1	NDE1	PPCS
PAICS	NDRG1	PPFIA1
PAIP1	NDRG3	PPIA
PAIP2	NDUFA10	PPIB
PAK2	NDUFA13	PPID
PAN3	NDUFA2	PPIF
PANK4	NDUFA4	PPIH
PANX1	NDUFA5	PPIL3
PAPSS1	NDUFA8	PPM1A
PAPSS2	NDUFA9	PPM1B
PARK7	NDUFAB1	PPM1F
PARP14	NDUFAF3	PPME1
PARVB	NDUFB1	PPOX
PARVG	NDUFB10	PPP1CA
PAWR	NDUFB11	PPP1CB
PCBD1	NDUFB4	PPP1R11
PCBP1	NDUFB5	PPP1R12A
PCCA	NDUFB8	PPP1R12C
PCCB	NDUFS1	PPP1R14A
PCID2	NDUFS2	PPP1R21
PCK2	NDUFS3	PPP1R3E
PCMT1	NDUFS4	PPP1R7
PCSK6	NDUFS5	PPP1R9B
PCYOX1	NDUFS7	PPP2CB
PCYOX1L	NDUFS8	PPP2R1A
PDAP1	NDUFV1	PPP2R5A
PDCD10	NDUFV2	PPP2R5D
PDCD5	NECAP2	PPP2R5E
PDCD6	NECTIN2	PPP3CA
PDCD6IP	NEDD8	PPP3CB
PDCL3	NEK7	PPP3R1
PDE2A	NEK9	PPP4C
PDE3A	NENF	PPP5C
PDE5A	NEXN	PPP6C
PDGFB	NFKB1	PPP6R1
PDGFC	NFU1	PPP6R2
PDGFD	NGLY1	PPP6R3
PDHA1	NHLRC2	PRDX1
PDHB	NIBAN1	PRDX2
PDIA3	NIBAN2	PRDX3
PDIA4	NID1	PRDX4
PDIA5	NID2	PRDX5
PDIA6	NIF3L1	PRDX6
PDK1	NINJ1	PREB
PDK3	NIPSNAP3A	PREP
PDLIM1	NIT1	PRG4
PDLIM5	NIT2	PRKAA1
PDLIM7	NLRX1	PRKAB2
PDP1	NMD3	PRKACA
PDPK1	NME1	PRKACB
PDPR	NME2	PRKAG1
PDXDC1	NMI	PRKAR1A
PDZD8	NMNAT3	PRKAR2A
PEA15	NMRK1	PRKAR2B
PEAR1	NMT1	PRKCA
PEBP1	NNT	PRKCB
PECAM1	NOMO2	PRKCD
PEF1	NPC1	PRKCSH
PELO	NPC2	PRKD2
PEPD	NPEPPS	PRKG1
PEX11B	NPLOC4	PRMT1
PEX6	NPM1	PRMT5
PF4	NPTN	PRNP
PF4V1	NRAS	PROC
PFAS	NRBF2	PROS1
PFDN1	NRBP1	PROZ
PFDN2	NRDC	PRPS1
PFDN4	NRGN	PRPS2
PFDN5	NSDHL	PRPSAP1
PFDN6	NSF	PRPSAP2
PFKL	NSFL1C	PRRC2A
PFKM	NT5C	PRSS1
PFKP	NT5C2	PRUNE1
PFN1	NT5C3A	PSAP
PGAM1	NT5DC1	PSMA1
PGD	NT5DC3	PSMA2
PGK1	NUBP2	PSMA3
PGLS	NUCB1	PSMA4
PGLYRP2	NUCB2	PSMA5
PGM1	NUDC	PSMA6
PGM2	NUDT1	PSMA7
PGM2L1	NUDT2	PSMB1
PGM3	NUDT3	PSMB2
PGP	NUDT4	PSMB3
PGRMC1	NUDT5	PSMB4
PGRMC2	NUMB	PSMB7
PHB	NUP93	PSMB8
PHB2	NUTF2	PSMB9
PHKG2	OCC1	PSMC1
PHYKPL	OCIAD1	PSMC2
PI4K2A	OGA	PSMC3
[truncated: 1,315 more rows]
