# Supplementary material for: Comprehensive profiling of extracellular vesicles in uveitis and scleritis enables biomarker discovery and mechanism exploration
Source: J Transl Med. 2023 Jun 15;21:388. doi: 10.1186/s12967-023-04228-x (PMC10273650; doi:10.1186/s12967-023-04228-x)
Supplement: Supplementary file 7 — Additional file 7: Table S2. Related to Fig. 1B-C and Additional file 1: Fig. S1G-H. List of proteins in the Venn diagrams. [file 12967_2023_4228_MOESM7_ESM.xlsx]

## Sheet: EVs proteins from Vesiclepedia
Additional file 7: Table S2. Related to Figure 1B. List of EVs proteins from Vesiclepedia and identified proteins in our EVs samples.
EVs proteins from Vesiclepedia	Proteins in our EVs samples
His3.3B	A1BG
His3.3A	A2M
A1BG	AARS1
A2M	ABAT
NAT1	ABCB11
NAT2	ABCB6
SERPINA3	ABCB7
AADAC	ABCC1
AAMP	ABCC3
AANAT	ABCC4
AARS	ABCD1
ABAT	ABCD3
ABCA1	ABCE1
ABCA2	ABCF1
ABCA3	ABHD10
ABCB7	ABHD11
ABCF1	ABHD12
ABCA4	ABHD14B
ABL1	ABHD16A
ABP1	ABHD17B
ABL2	ABI1
ABO	ABLIM1
ABR	ABLIM3
ACAA1	ABRACL
ACACA	ACAA1
ACACB	ACAA2
ACADL	ACAD8
ACADM	ACAD9
ACADS	ACADM
ACADSB	ACADS
ACADVL	ACADSB
ACAT1	ACADVL
ACAT2	ACAP1
ASIC2	ACAP2
ASIC1	ACAT1
ACHE	ACAT2
ACLY	ACBD3
ACO1	ACKR1
ACR	ACLY
ACO2	ACO1
ACOX1	ACO2
ACP1	ACOT13
ACP2	ACOT2
ACP5	ACOT7
ACPP	ACOT8
ACRV1	ACOT9
ACTA1	ACOX1
ACTA2	ACP1
ACTB	ACP2
ACTC1	ACP6
ACTG1	ACSF2
ACTG2	ACSL1
ACTN4	ACSL3
ACTL6A	ACSL4
ACTN1	ACSL5
ACTN2	ACSS1
ACTN3	ACSS2
ACVR1	ACTB
ACVR1B	ACTBL2
ACVR2A	ACTL6A
ACVR2B	ACTN1
ACVRL1	ACTN4
ACY1	ACTR10
ACYP1	ACTR1A
ACYP2	ACTR1B
ADA	ACTR2
ADAM8	ACTR3
ADAM10	ACVR1
ADAR	ACY1
ADARB1	ADAM10
ADARB2	ADAMDEC1
ADCY1	ADAMTS13
ADCY2	ADCY6
ADCY3	ADD1
ADCY5	ADD3
ADCY6	ADGRG1
ADCY7	ADH5
ADCY8	ADIPOQ
ADCY9	ADK
ADCYAP1	ADPGK
ADCYAP1R1	ADPRH
ADD1	ADRM1
ADD2	ADSL
ADD3	ADSS2
PLIN2	AFG3L2
ADH1A	AFM
ADH1B	AGAP2
ADH1C	AGFG1
ADH4	AGK
ADH5	AGL
ADH6	AGO1
ADH7	AGPAT1
ADK	AGPAT2
ADM	AGPAT3
ADORA1	AGPAT4
ADORA2A	AGPS
ADORA2B	AGRN
ADORA3	AGT
ADPRH	AGTRAP
PARP1	AHCY
PARP4	AHCYL1
ADRA1D	AHCYL2
ADRA1B	AHNAK
ADRA1A	AHSA1
ADRA2A	AHSG
ADRA2B	AIDA
ADRA2C	AIFM1
ADRB1	AIMP1
ADRB2	AIMP2
ADRB3	AIP
ADRBK1	AK1
ADRBK2	AK2
ADSL	AK3
ADSS	AKAP10
AP2A1	AKAP2
AP2A2	AKR1A1
AP1B1	AKR1B1
AP2B1	AKR7A2
AP1G1	AKT1
AEBP1	ALAD
AES	ALB
CRISP1	ALCAM
AFM	ALDH16A1
AFP	ALDH18A1
AGA	ALDH1A1
ACAN	ALDH4A1
AGER	ALDH6A1
AGL	ALDH9A1
JAG1	ALDOA
AGT	ALDOC
AHCY	ALG1
AHR	ALG10
AHSG	ALG11
AIF1	ALG12
AIM1	ALG2
AK1	ALG5
AK2	ALG6
AK4	ALOX12
AKT1	AMBP
AKT2	AMPD2
ALAD	AMT
ALB	ANGPT1
ALCAM	ANGPTL6
ABCD1	ANK1
ALDH1A1	ANKFY1
ALDH2	ANKIB1
ALDH3A1	ANKMY2
ALDH1B1	ANKRD13A
ALDH1A3	ANKRD28
ALDH3B1	ANKS1A
ALDH9A1	ANO10
ALDH3A2	ANO6
ABCD2	ANP32A
ALDOA	ANPEP
ALDOB	ANXA1
ALDOC	ANXA11
AKR1B1	ANXA2
ALK	ANXA3
ALOX12	ANXA4
ALOX5	ANXA5
ALOX12B	ANXA6
ANXA8L2	ANXA7
ALOX12P2	AP1B1
ALOX15	AP1G1
ALOX15B	AP1M1
ALPI	AP1S2
ALPL	AP2A1
ALPP	AP2A2
ALPPL2	AP2B1
AMBP	AP2M1
AMH	AP2S1
AMPD2	AP3B1
AMPD3	AP3D1
BIN1	AP3M1
AMY1A	AP3S1
AMY1B	AP4B1
AMY1C	AP4E1
AMY2A	APAF1
AMY2B	APCS
ANG	APEH
ANGPT1	APLP2
ANK1	APMAP
ANK2	APOA1
ANK3	APOA2
ANPEP	APOA4
SLC25A4	APOA5
SLC25A5	APOB
SLC25A6	APOBEC3C
ANXA1	APOBR
ANXA2	APOC1
ANXA2P1	APOC2
ANXA2P2	APOC3
ANXA2P3	APOC4
ANXA3	APOD
ANXA4	APOE
ANXA5	APOF
ANXA6	APOH
ANXA7	APOL1
ANXA11	APOM
ANXA13	APOOL
AOX1	APP
APAF1	APPL1
NUDT2	APPL2
APOF	APRT
APC	AQP1
APCS	ARAF
AIRE	ARAP1
APEH	ARCN1
APEX1	ARF1
BIRC2	ARF4
BIRC3	ARF5
XIAP	ARF6
BIRC5	ARFGAP2
APLP1	ARFGEF1
APLP2	ARFGEF2
APOA1	ARFIP1
APOA2	ARG1
APOA4	ARGLU1
APOB	ARHGAP1
APOC1	ARHGAP10
APOC2	ARHGAP17
APOC3	ARHGAP18
APOC4	ARHGAP21
APOD	ARHGAP25
APOE	ARHGAP35
APOH	ARHGAP4
APP	ARHGAP45
APRT	ARHGAP6
KLK3	ARHGDIA
FAS	ARHGDIB
FASLG	ARHGEF1
SHROOM2	ARHGEF10
AQP1	ARHGEF12
AQP2	ARHGEF2
AQP3	ARHGEF3
AQP5	ARHGEF7
AQP6	ARL1
AQP7	ARL15
AQP9	ARL2
AR	ARL3
ABCC6	ARL6IP5
ARAF	ARL8A
ARCN1	ARL8B
TRIM23	ARMC10
AREG	ARMC6
ARF1	ARMC8
ARF3	ARMCX3
ARF4	ARMH3
ARF5	ARMT1
ARF6	ARPC1A
ARG1	ARPC1B
RHOA	ARPC2
RHOB	ARPC3
RHOC	ARPC4
RND3	ARPC5
RHOG	ARPC5L
ARHGAP1	ARRB1
ARHGAP4	ARSA
ARHGAP5	ASAH1
ARHGAP6	ASAP1
ARHGDIA	ASAP2
ARHGDIB	ASCC3
RHOH	ASL
ARL1	ASMTL
ARL2	ASNA1
ARL3	ASPH
ARNT	ASPRV1
ARNTL	ASPSCR1
ARR3	ATAD1
ARRB1	ATAD3A
ARRB2	ATE1
ARSA	ATG2A
ARSB	ATG3
ARSD	ATG4B
ARSE	ATG5
ARSF	ATG7
ART3	ATG9A
ART4	ATIC
ARVCF	ATL1
ASAH1	ATL3
ASL	ATOX1
ASNA1	ATP10B
ASNS	ATP11B
ASPA	ATP13A1
ASPH	ATP13A2
ASS1	ATP1A1
ASTN1	ATP1B3
SERPINC1	ATP2A2
ZFHX3	ATP2A3
ATIC	ATP2B1
ATM	ATP2B4
RERE	ATP2C1
ATOH1	ATP5F1A
ATOX1	ATP5F1B
ATP1A1	ATP5F1C
ATP1A2	ATP5F1D
ATP1A3	ATP5MD
ATP12A	ATP5ME
ATP1A4	ATP5MF
ATP1B1	ATP5MG
ATP1B2	ATP5PB
ATP1B3	ATP5PD
FXYD2	ATP5PF
ATP2A1	ATP5PO
ATP2A2	ATP6V0A1
ATP2A3	ATP6V0A2
ATP2B1	ATP6V0D1
ATP2B2	ATP6V1A
ATP2B3	ATP6V1B2
ATP2B4	ATP6V1C1
ATP4A	ATP6V1E1
ATP4B	ATP6V1G1
ATP5A1	ATP6V1H
ALDH7A1	ATP8A1
ATP5B	ATP8B1
ATP5C1	ATP9B
ATP5D	ATPAF1
ATP5E	ATRN
ATP5F1	ATXN10
ATP5G1	ATXN2
ATP5I	ATXN3
ATP5J	AUP1
ATP6V1A	AZGP1
ATP6V1B1	B2M
ATP6V1B2	B4GALT1
ATP6V0C	BABAM1
ATP6V1C1	BABAM2
ATP6V1E1	BACH1
ATP6V1G2	BAG2
ATP6V0A1	BAG5
ATP6AP1	BAG6
ATP7A	BAK1
ATP5O	BANF1
ATP7B	BANK1
ATR	BASP1
ATRX	BAX
KIF1A	BCAM
AUH	BCAP29
AUP1	BCAP31
AVPR2	BCAS3
AXL	BCAT2
AZGP1	BCHE
AZU1	BCKDK
B2M	BCL2L1
BAAT	BCL2L13
BAG1	BCR
BAI1	BCS1L
BAI2	BDH1
BAI3	BET1
BAK1	BET1L
NKX3-2	BICD2
BARD1	BID
BAX	BIN2
BBS1	BIRC6
BBS2	BLMH
BBS4	BLOC1S3
BCAT1	BLOC1S4
BCAT2	BLOC1S6
BCHE	BLVRA
BCKDHB	BLVRB
BCL2	BMP1
BCL2L1	BNIP2
BCL3	BOLA2
BCL6	BORCS6
BCL9	BORCS7
TNFRSF17	BORCS8
BCR	BPIFB1
BCS1L	BPNT1
BDH1	BRCC3
BDKRB2	BRK1
BDNF	BROX
CFB	BSDC1
BGLAP	BSG
BGN	BST1
CEACAM1	BTBD11
BHMT	BTF3L4
BICD1	BTK
BID	BTN3A2
PRDM1	BZW1
BLK	BZW2
BLM	C11orf54
BLMH	C11orf68
CXCR5	C12orf10
BLVRA	C16orf54
BLVRB	C17orf75
BNC1	C1GALT1
BMP1	C1orf198
BMP2	C1orf50
BMP3	C1QA
BMP4	C1QB
BMP6	C1QBP
BMP7	C1QC
BMP8B	C1R
BMPR1A	C1RL
BMPR1B	C1S
BMPR2	C2
BMX	C20orf27
BNIP1	C2CD2L
BNIP2	C2CD5
BNIP3	C2orf88
BOK	C3
DST	C4A
BPGM	C4B
BPI	C4BPA
BRCA1	C4BPB
BRAF	C5
BRCA2	C5orf51
ZFP36L1	C6
BSG	C7
BST1	C8A
BST2	C8B
BTD	C8G
KLF5	C9
BTF3	C9orf64
BTG1	CA1
BTK	CA2
BTN1A1	CAB39
BUB1B	CACYBP
BYSL	CAD
TSPO	CALCOCO1
C1QBP	CALD1
SERPING1	CALHM5
C1QA	CALM3
C1QB	CALML3
C1QC	CALML5
C1R	CALR
C1S	CALU
C2	CAMK1
C3	CAMK2D
C4A	CAMLG
C4B	CAMP
C4BPA	CAND1
C4BPB	CANX
CAPN5	CAP1
C5	CAPN1
C5AR1	CAPN2
C6	CAPNS1
C7	CAPZA1
C8A	CAPZA2
C8B	CAPZB
C8G	CARD6
C9	CARHSP1
C11orf2	CARM1
MRPL49	CARMIL1
C11orf9	CARS1
C11orf10	CARS2
FMNL1	CASC4
PTTG1IP	CASKIN2
C21orf2	CASP14
TMEM50B	CASP3
MPPED1	CASP4
CA1	CASP6
CA2	CASP8
CA3	CASP9
CA4	CASS4
CA6	CAST
CA9	CAT
CA12	CAVIN2
CACNA1A	CBFB
CACNA1B	CBL
CACNA1C	CBR1
CACNA1D	CBWD1
CACNA1E	CBX3
CACNA1F	CC2D1A
CACNA1S	CC2D1B
DDR1	CCDC124
CACNA2D1	CCDC22
CACNB1	CCDC28B
CACNB2	CCDC47
CACNB4	CCDC58
CAD	CCDC6
CALB1	CCDC88A
CALB2	CCDC88C
CALCA	CCDC93
CALCB	CCL5
CALCR	CCM2
CALD1	CCN2
CALM1	CCNY
CALM2	CCR4
CALM3	CCRL2
CALML3	CCS
CALR	CCT2
CALU	CCT3
CAMK4	CCT4
CAMK2A	CCT5
CAMK2B	CCT6A
CAMK2D	CCT7
CAMK2G	CCT8
CAMLG	CCZ1
CAMP	CD109
CANX	CD14
CAPG	CD151
CAPN1	CD226
CAPN2	CD2AP
CAPN3	CD300A
CAPNS1	CD34
CAPN6	CD36
CAPS	CD37
CAPZA1	CD38
CAPZA2	CD3E
CAST	CD40
CAPZB	CD40LG
CARS	CD44
CASP1	CD46
CASP2	CD47
CASP3	CD55
CASP4	CD58
CASP5	CD5L
CASP6	CD63
CASP7	CD68
CASP8	CD69
CASP9	CD81
CASR	CD82
CAT	CD84
CAV1	CD9
CAV2	CD93
CAV3	CD99
RUNX2	CD99L2
RUNX1	CDC16
RUNX1T1	CDC23
CBFA2T3	CDC26
RUNX3	CDC37
CBFB	CDC42
SERPINA6	CDC42BPA
CBL	CDC42BPB
CBLB	CDC42SE2
CBLN1	CDIPT
SERPINH1	CDK2
CBR1	CDK5
CBR3	CDK5RAP3
CBS	CDS2
CCBL1	CDSN
KRIT1	CDV3
CCNB1	CELF2
CCND2	CEP112
CCNH	CEP170
CCT6A	CEP41
CD1A	CEP44
CD1B	CEPT1
CD1C	CERS2
CD2	CERT1
CD3D	CETP
CD3E	CFB
CD3G	CFH
CD247	CFHR1
CD4	CFHR5
CD5	CFI
CD5L	CFL1
CD6	CFL2
CD7	CFP
CD8A	CHCHD2
CD8B	CHCHD3
CD9	CHCHD4
CD14	CHID1
CD19	CHKB
MS4A1	CHMP2A
CD22	CHMP3
CD27	CHMP4A
CD28	CHMP4B
CD80	CHMP5
CD86	CHMP6
TNFRSF8	CHMP7
CD33	CHORDC1
CD34	CHP1
CD36	CHST12
SCARB1	CHUK
SCARB2	CIAO1
CD37	CIAO2A
CD38	CIAO2B
ENTPD1	CIRBP
ENTPD2	CISD1
ENTPD6	CISD2
ENTPD3	CKAP4
CD40	CKAP5
CD40LG	CLASP1
CD44	CLCC1
CD47	CLCN3
CD48	CLCN4
CD53	CLDN3
CD58	CLDN5
CD59	CLEC11A
CD63	CLEC16A
CD68	CLEC1B
CD69	CLEC2L
CD70	CLEC3B
CD72	CLIC1
CD74	CLIC4
CD79A	CLIC5
CD79B	CLINT1
CD81	CLIP1
CD97	CLIP2
CD151	CLN6
CDA	CLNS1A
CDK1	CLPP
CDK11B	CLPTM1
LRBA	CLPTM1L
CDC5L	CLTA
SEPT7	CLTC
CDC6	CLU
CDC20	CMC2
CDC25A	CMIP
CDC25B	CMPK1
CDC25C	CMTM5
CDC27	CMTM6
CDC34	CNBP
CDC42	CNDP1
CDH1	CNDP2
CDH2	CNIH4
CDH3	CNN2
CDH4	CNNM4
CDH5	CNOT1
CDH6	CNOT6
CDH7	CNP
CDH9	CNPY2
CDH10	CNPY3
CDH11	CNST
CDH13	COA3
CDH15	COASY
CDH16	COG2
CDH17	COG3
CDK2	COG5
CDK3	COG6
CDK4	COG7
CDK5	COG8
CDK6	COL14A1
CDK9	COL18A1
CDKN2A	COL6A1
CDKN2B	COL6A2
CDKN2C	COL6A3
CDO1	COLEC10
CDR2	COLEC11
CDS1	COMP
CDSN	COMT
CLGN	COMTD1
CEACAM5	COPA
CEBPB	COPB1
CEBPE	COPB2
CEL	COPE
CENPE	COPG1
CENPF	COPG2
CES1	COPS2
CETN2	COPS3
CETN3	COPS4
CETP	COPS5
CFL1	COPS6
CFL2	COPS7A
CTSC	COPS7B
CFTR	COPS8
CEACAM7	COPZ1
CEACAM8	COQ9
CHAT	CORO1A
RCC1	CORO1B
CHD1	CORO1C
CHD2	COTL1
CHD3	COX20
CHD4	COX4I1
AKR1C4	COX5A
CHGA	COX5B
CHGB	COX6B1
CHI3L1	COX6C
CHIT1	COX7A2
CHKA	CP
CHKB	CPB2
CHM	CPN2
CHML	CPNE1
CHN1	CPNE2
CHN2	CPNE3
CHRM1	CPOX
CHRM2	CPPED1
LYST	CPT1A
CHRM4	CPT2
CHRNA4	CRABP2
CHRNA7	CRACD
CHRNB1	CRACR2A
CHRNG	CRAT
CHUK	CRBN
CIDEA	CREG1
CKB	CRELD1
CIRBP	CRELD2
TBCB	CRIP2
CKM	CRK
CKMT1B	CRKL
CKMT2	CRLF3
CKS1B	CRP
CKS2	CRTAC1
AP2M1	CRTAP
AP1S1	CRTC2
AP2S1	CRYL1
AP3S1	CRYZ
CLC	CRYZL1
CLCA1	CS
CLCN1	CSDE1
CLCN2	CSE1L
CLCN3	CSK
CLCN4	CSNK1A1
CLCN5	CSNK1G1
CLCN6	CSNK1G3
CLCN7	CSNK2A1
CLCNKA	CSNK2A2
CLU	CSNK2B
CLIC1	CSRP1
CLIC2	CST3
TPP1	CSTB
CLN3	CTBP1
CLN5	CTDSP1
CLNS1A	CTDSPL
CLPS	CTIF
CLPTM1	CTNNA1
CLTA	CTNND1
CLTB	CTPS1
CLTC	CTPS2
CCR1	CTSA
CCR4	CTSB
CCR5	CTSC
CCR7	CTSD
LTB4R	CTSW
ABCC2	CTTN
CNGB1	CUL1
CNGA1	CUL2
CNN1	CUL3
CNN2	CUL4A
CNN3	CUL5
CNP	CUTA
CNR1	CXCL12
CNR2	CXCL5
CNTFR	CXCR4
CNTN1	CYB5A
COL1A1	CYB5B
COL1A2	CYB5R1
COL2A1	CYB5R3
COL3A1	CYBB
COL4A1	CYBC1
COL4A2	CYC1
COL4A3	CYCS
COL4A4	CYFIP1
COL4A5	CYLD
COL4A6	CYP20A1
COL5A1	CYTH2
COL5A2	CZIB
COL6A1	DAAM1
COL6A2	DAB2
COL6A3	DAD1
COL7A1	DAG1
COL8A1	DAP
COL8A2	DAPP1
COL9A1	DARS1
COL9A2	DARS2
COL9A3	DAZAP1
COL10A1	DBI
COL11A1	DBN1
COL11A2	DBNL
COL12A1	DCAF7
COL13A1	DCD
COL15A1	DCK
COL16A1	DCP1A
COL17A1	DCTD
COL19A1	DCTN1
COMP	DCTN2
COMT	DCTN3
COPA	DCTN4
COPB1	DCTN5
SLC31A1	DCTN6
MAP3K8	DCUN1D1
COX4I1	DCUN1D3
COX5B	DCXR
COX6B1	DDAH2
COX6C	DDB1
COX7A2	DDI2
COX7C	DDOST
CP	DDRGK1
CPA1	DDT
CPA3	DDX1
CPB1	DDX17
CPB2	DDX19A
CPD	DDX39A
CPE	DDX3X
CLDN4	DDX58
CLDN3	DDX6
CLDN7	DECR1
CPM	DEFA1
CPN1	DEGS1
CPN2	DENND2C
CPOX	DENND2D
CPS1	DENND3
CPT1A	DENND4A
CPT1B	DENND4C
CPT2	DENR
CR1	DERA
CR2	DERL1
CRABP1	DFFA
CRABP2	DGAT1
CRAT	DGKG
CRHR2	DGKQ
CRIP1	DGKZ
CRIP2	DGLUCY
CRK	DHCR7
CRKL	DHRS1
CRMP1	DHRS4
CRP	DHRS7
HAPLN1	DHRS7B
CRY1	DHX29
CRY2	DIABLO
CRYAA	DIAPH1
CRYAB	DICER1
CRYBA1	DIPK2A
CRYBA4	DLAT
CRYBB1	DLD
CRYBB2	DLG1
CRYGD	DLG3
CRYGS	DLGAP4
CRYM	DLST
CRYZ	DMTN
CS	DMXL1
MAPK14	DNAH6
CSE1L	DNAJA1
CSF1	DNAJA2
CSF1R	DNAJB1
CSF2	DNAJB11
CSF2RA	DNAJB2
CSF3	DNAJB4
CSF3R	DNAJC10
CSH1	DNAJC11
CSK	DNAJC13
CSN1S1	DNAJC3
CSN2	DNAJC7
CSN3	DNAJC8
CSNK1A1	DNAJC9
CSNK1D	DNASE1L1
CSNK1E	DNM1
CSNK1G2	DNM1L
CSNK1G3	DNM2
CSNK2A1	DNM3
CSNK2A2	DNPEP
CSNK2B	DNPH1
VCAN	DOCK10
NCAN	DOCK11
CSPG4	DOCK2
CSRP1	DOCK5
CSRP2	DOCK7
SLC25A10	DOCK8
CST1	DOK1
CST3	DOK2
CST4	DOK3
CST5	DOLK
CST6	DPM1
CSTA	DPP3
CSTB	DPP4
CSTF1	DPY19L1
CSTF2	DPYD
CSTF3	DPYSL2
CTAG1B	DRG1
CTBS	DRG2
CTBP1	DSC1
CTBP2	DSG1
CTGF	DSP
CTH	DSTN
CTNNA1	DTD1
CTNNA2	DTX3L
CTNS	DTYMK
CTNNB1	DUSP19
CTNND1	DUSP22
CTNND2	DUSP3
CTPS1	DUT
CTRL	DYNC1H1
CTSB	DYNC1LI1
CTSD	DYNC1LI2
CTSG	DYNLL1
CTSH	DYNLL2
CTSK	DYNLRB1
CTSL1	DYNLT3
CTSL2	DYSF
CTSO	EBAG9
CTSS	EBP
CTSZ	ECE1
CUX1	ECH1
CXADR	ECHS1
CYB5A	ECI1
CYB561	ECI2
CYBA	ECM1
CYBB	ECPAS
CYC1	ECT2L
CYLC2	EDC4
CYLD	EDF1
CYP1A1	EEA1
CYP1A2	EEF1A1
CYP2A13	EEF1B2
CYP2C9	EEF1D
CYP2D6	EEF1G
CYP2E1	EEF2
CYP2F1	EFEMP1
CYP3A5	EFHD2
CYP4A11	EFL1
CYP17A1	EFNB1
CYP27A1	EFR3A
CYP51A1	EGF
DAB1	EHBP1L1
DAB2	EHD1
DAD1	EHD3
CD55	EHD4
DAG1	EIF1
DGKA	EIF1AX
DGKQ	EIF2AK2
DAPK1	EIF2B1
DARS	EIF2B2
DAXX	EIF2B3
DBH	EIF2B4
DBI	EIF2B5
DBN1	EIF2S1
DBT	EIF2S2
DCC	EIF2S3
ECI1	EIF3A
DCK	EIF3B
DCN	EIF3C
DCTD	EIF3D
ACE	EIF3E
DCT	EIF3F
DCTN1	EIF3G
DCX	EIF3H
DDB1	EIF3I
DDB2	EIF3J
DDC	EIF3K
AKR1C1	EIF3L
AKR1C2	EIF3M
DDOST	EIF4A1
DDT	EIF4A2
DDX1	EIF4B
DDX3X	EIF4E
DDX5	EIF4EBP1
DDX6	EIF4G1
DMXL1	EIF4G2
DHX8	EIF4G3
DHX9	EIF4H
DDX10	EIF5
DDX11	EIF5A
DHX15	EIF5B
DECR1	EIF6
DEFA1	ELMO1
DEFA3	ELMOD2
DEFA5	ELOB
DEFB1	ELOC
DES	ELOVL7
CFD	ELP1
DFFA	EMB
TIMM8A	EMC1
DFNA5	EMC2
COCH	EMC4
DHCR7	EMD
DHCR24	EMILIN1
DHFR	EML2
DHODH	EML3
DHPS	EML4
CYB5R3	EMP3
NQO1	ENDOD1
DIAPH1	ENO1
DIAPH2	ENO2
SEPT1	ENO3
DIO3	ENOPH1
DKC1	ENPP4
DLAT	ENSA
DLD	EPB41
DLG1	EPB41L2
DLG2	EPB41L3
DLG3	EPB42
DLG4	EPDR1
DLST	EPHX1
DMBT1	EPHX2
DMD	EPN1
SARDH	EPRS1
DNM1	EPS15
DMPK	EPS15L1
DMRT1	EPS8
DMWD	ERAP1
DNA2	ERAP2
DNAH5	ERBIN
DNAH6	ERC1
DNAH8	ERGIC1
DNAH9	ERGIC3
DNASE1	ERLEC1
DNASE1L1	ERLIN1
DNASE1L3	ERLIN2
DNASE2	ERMAP
DYNC1H1	ERMP1
DYNC1I1	ERO1A
DYNC1I2	ERO1B
DYNC1LI2	ERP29
DNM2	ERP44
DNMT1	ESAM
DNMT3B	ESD
DNTT	ESYT1
DOCK1	ESYT2
DOCK2	ETF1
DOCK3	ETFA
DPAGT1	ETFB
DPEP1	ETHE1
DPP4	EVI2B
DPP6	EVI5L
DPT	EXOC1
DPYD	EXOC2
DPYS	EXOC3
DPYSL2	EXOC3L2
DPYSL3	EXOC3L4
DR1	EXOC4
SLC26A3	EXOC5
DRD4	EXOC6
DRG2	EXOC6B
DSC1	EXOC7
DSC2	EXOC8
DSC3	EXTL2
DSCAM	EZR
DSG1	F11
DSG2	F11R
DSG3	F12
DSP	F13A1
DSPP	F13B
SLC26A2	F2
DTNA	F2R
DTNB	F2RL3
DTYMK	F5
ECM2	F8
DUSP1	F8A1
DUSP2	F9
DUSP3	FABP4
DUSP4	FABP5
DUSP7	FADD
DUSP8	FAF2
DUSP9	FAH
DUT	FAHD2A
DVL2	FAM107B
TOR1A	FAM114A2
E2F2	FAM117B
E2F3	FAM120A
GPR183	FAM126A
ECE1	FAM151A
TYMP	FAM160B1
ECH1	FAM162A
ECHS1	FAM177A1
ECM1	FAM20B
ECT2	FAM210B
S1PR1	FAM234A
LPAR1	FAM3C
EDN1	FAM49B
EDN2	FAM91A1
EDNRA	FAM98A
EDNRB	FARS2
PHC1	FARSA
PHC2	FARSB
EEF1A1	FASN
EEF1A2	FASTKD5
EEF1B2	FAU
EEF1D	FBLN1
EEF1G	FBN1
EEF2	FBXL20
EIF2D	FBXO3
EFNA4	FBXO7
EFNA5	FCER1G
EFNB1	FCGBP
EFNB2	FCGR2A
EFNB3	FCGR3A
EGF	FCHSD1
CELSR3	FCN1
CELSR2	FCN2
MEGF6	FCN3
MEGF8	FDPS
MEGF9	FECH
EGFR	FER
EGR2	FERMT1
EHHADH	FERMT2
EIF1AX	FERMT3
EIF2S1	FES
EIF2B1	FETUB
EIF2S3	FFAR4
EPHA2	FGA
EIF4A1	FGB
EIF4A2	FGD3
EIF4B	FGD4
EIF4E	FGFR1OP2
EIF4G1	FGG
EIF4G2	FH
EIF5	FHIT
EIF5A	FHL1
CELA1	FHL2
ELANE	FHOD1
SERPINB1	FIBP
ELAVL2	FIS1
ELAVL1	FKBP15
ELAVL3	FKBP1A
ELAVL4	FKBP1B
ELF2	FKBP2
ELK3	FKBP3
ELN	FKBP4
EMD	FKBP5
MARK2	FKBP8
EMP3	FLG
EMR1	FLG2
CTTN	FLII
EN1	FLNA
EN2	FLNB
ENG	FLOT1
ENO1	FLOT2
ENO2	FMNL1
ENO3	FMO5
ENPEP	FN1
SLC29A1	FN3K
EP300	FNBP1L
EPAS1	FNTA
EPB41	FOCAD
EPB41L1	FRMD4B
EPB41L2	FRMD8
EPB42	FRMPD1
EPB49	FRY
STOM	FRYL
EPHA1	FSTL1
EPHA3	FTH1
EPHA4	FTL
EPHA5	FUT8
EPHA7	FXN
EPHA8	FXR1
EPHB1	FYB1
EPHB2	FYCO1
EPHB3	FYN
EPHB4	G6PC3
EPHB6	G6PD
EPHX1	GAB3
EPHX2	GABARAPL2
STX2	GADD45GIP1
EPO	GAK
EPRS	GALK1
EPS8	GALK2
EPS15	GALM
ERBB2	GALNT1
ERBB3	GALNT2
ERBB4	GALNT4
ERCC2	GALT
EREG	GAMT
ERCC3	GAN
ERCC4	GANAB
ERCC5	GAPDH
ERCC6	GAPVD1
ERG	GARS1
ERH	GART
FBL	GAS2L1
ESD	GATD1
ESR1	GATD3A
ETF1	GATM
ETFA	GBA2
ETFB	GBE1
ETFDH	GBF1
ETS1	GBP2
ETV1	GC
ETV3	GCA
EVC	GCLM
MECOM	GCN1
EVI2A	GCSAML
EVI2B	GCSH
EVPL	GDAP1
EVX1	GDI1
EWSR1	GDI2
EXT1	GEMIN5
EXT2	GET4
EXTL1	GFM1
EXTL2	GFOD1
EXTL3	GFPT1
EYA3	GGA3
EZH2	GGCT
F2	GGH
F2R	GGPS1
F2RL1	GGT1
F3	GHDC
F5	GID8
F7	GIGYF2
F8	GIPC1
F9	GIPC3
F10	GIT1
F11	GK
F12	GLA
F13A1	GLB1
F13B	GLCCI1
FAAH	GLCE
FABP4	GLG1
FABP1	GLIPR2
FABP2	GLMN
FABP3	GLO1
FABP5	GLOD4
FABP6	GLRX3
FABP7	GLRX5
FANCA	GLS
FANCD2	GLTP
FANCE	GLUD1
ACSL1	GMFB
ACSL3	GMFG
ACSL4	GMIP
FAH	GMPPA
PTK2B	GMPPB
BPTF	GMPR
FANCB	GMPR2
FAP	GNA13
FBLN1	GNAI1
FARSA	GNAI2
FASN	GNAI3
FAT1	GNAQ
FAT2	GNAS
FAU	GNAZ
FBLN2	GNB1
FBN1	GNB2
FBN2	GNB4
EFEMP1	GNB5
FBP1	GNG10
FCAR	GNG2
FCER1G	GNG7
FCER2	GNG8
FCGR1A	GNL1
FCGR2A	GNPAT
FCGR2B	GNPDA2
FCGR3A	GNS
FCGR3B	GOLGA2
FCGRT	GOLGA3
FCN1	GOLGA4
FCN2	GOLGA5
FDFT1	GOLGB1
FDPS	GOLM1
FDXR	GOLPH3
FECH	GOLT1B
FEN1	GOPC
GPC4	GORASP2
FER	GOSR2
FES	GOT1
FGA	GOT2
FGB	GP1BA
FGF1	GP1BB
FGF2	GP2
FGF3	GP5
FGF5	GP6
FGF8	GP9
FGF10	GPCPD1
FGF11	GPD1L
FGF12	GPD2
FGF13	GPI
FGF14	GPLD1
FGFR1	GPR107
FGFR3	GPR155
GPC5	GPS1
FGFR2	GPSM3
FGFR4	GPX1
FGG	GPX3
FGL1	GPX4
FGR	GRAP2
FH	GRB2
FHIT	GRHPR
FHL1	GRIPAP1
FHL2	GRK2
FHL3	GRK3
FKBP1A	GRK6
FKBP1B	GRN
FKBP2	GRPEL1
FKBP3	GSAP
FKBP4	GSDMD
FKBP5	GSK3A
FOXF1	GSK3B
FOXE1	GSN
FOXM1	GSPT1
FOXD2	GSR
FOXS1	GSS
FOXO1	GSTK1
FLG	GSTM1
FLII	GSTM2
MLANA	GSTM3
FLNA	GSTM5
FLNB	GSTO1
FLNC	GSTP1
FLOT2	GSTT2B
FLT1	GSTZ1
FLT3	GTPBP1
FLT3LG	GTPBP2
FLT4	GUCY1A1
FMO2	GUCY1B1
FMOD	GUK1
FMR1	GUSB
FN1	GXYLT1
FNTA	GYG1
FNTB	GYPA
FOLH1	GYPC
FOLR1	GYS1
FOLR2	H2AFJ
FPGS	H2BC14
FXN	H4C1
FRK	HABP2
MTOR	HACD1
FRG1	HACD3
FRZB	HACD4
CENPI	HADH
FTH1	HADHA
FTH1P3	HADHB
FTH1P16	HAGH
FTL	HARS1
ADAM2	HBA1
FUCA1	HBB
FUCA2	HBD
FUS	HBG1
FUT2	HBS1L
FUT3	HCLS1
FUT6	HDAC5
FUT8	HDAC6
KDSR	HDGF
FYB	HDGFL2
FYN	HDHD2
FZD2	HDHD3
G6PC	HDLBP
G6PD	HEATR5B
XRCC6	HEBP1
GAA	HEBP2
GABBR1	HECTD1
GABPA	HECTD3
GABRA3	HECTD4
GABRA5	HEG1
GABRB2	HERC4
GABRD	HEXA
GABRE	HEXB
GABRG1	HEXIM1
GAK	HGD
GALC	HGFAC
GALE	HGS
GALK1	HIBADH
GALK2	HIBCH
GALNS	HIF1AN
GALNT1	HIKESHI
GALNT2	HINT1
GALNT3	HINT2
GALT	HINT3
GAMT	HIP1
GANC	HK1
GAP43	HLA-A
GAPDH	HLA-B
LRRC32	HLA-C
GARS	HLA-DPA1
GART	HLA-DRA
GAS1	HLA-DRB5
GAS2	HLA-E
GAS6	HLA-H
GATA4	HM13
GATA6	HMGCL
GATM	HNRNPA0
GBA	HNRNPA1L2
GBAS	HNRNPA3
GBE1	HNRNPAB
GBP1	HNRNPDL
GBP2	HNRNPF
GBP3	HNRNPH1
GBX1	HNRNPK
GC	HNRNPR
GCDH	HOOK3
GCG	HP
GCHFR	HPCAL1
BLOC1S1	HPR
KAT2A	HPRT1
GCNT2	HPS1
OPN1MW	HPS4
GCSH	HPSE
GDF1	HPX
GDF2	HRG
GDF9	HS1BP3
GDF10	HS2ST1
GDI1	HSD17B10
GDI2	HSD17B11
GEM	HSD17B12
GFAP	HSD17B4
GFER	HSD17B8
GFI1	HSDL1
GFPT1	HSP90AA1
GFRA1	HSP90AB1
GFRA2	HSP90B1
GFRA3	HSPA14
GGCX	HSPA1B
GGT1	HSPA4
B4GALT1	HSPA5
GGT7	HSPA8
GGT5	HSPA9
GH2	HSPB1
GHR	HSPB11
GHRH	HSPD1
GIF	HSPE1
GIPR	HSPG2
GJA1	HSPH1
GJA5	HTATIP2
GJB1	HTRA2
GJB2	HTT
GJB3	HUWE1
GJB5	HYOU1
GK	HYPK
GK2	IARS1
GK3P	IARS2
GLA	ICAM1
GPC3	ICAM2
GLB1	ICAM3
GCLC	IDE
GCLM	IDH1
GLDC	IDH2
GLG1	IDH3A
GLI2	IDH3B
GLO1	IDH3G
GLP1R	IDI1
GLRA2	IER3IP1
GLS	IFITM2
GLRX	IGBP1
GLUD1	IGF2BP2
GLUD2	IGFALS
GLUL	IGFBP2
GM2A	IGHA1
GMDS	IGHA2
GMFB	IGHG2
GMPR	IGHG3
GNA11	IGHG4
GNA12	IGHM
GNA15	IGHV1-18
GNAI1	IGHV1-2
GNAI2	IGHV1-24
GNAI3	IGHV1-3
GNAL	IGHV1-46
GNAO1	IGHV1-58
GNAQ	IGHV1-69D
GNAS	IGHV1-8
GNAT1	IGHV2-26
GNAT2	IGHV2-5
GNAZ	IGHV2-70D
GNB1	IGHV3-15
GNB2	IGHV3-23
GNB3	IGHV3-30-5
GNG4	IGHV3-35
GNG5	IGHV3-38
GNG7	IGHV3-43
GNG10	IGHV3-48
GNG11	IGHV3-49
GNGT2	IGHV3-64
GNL1	IGHV3-66
GNRH2	IGHV3-7
GNS	IGHV3-72
GOLGA1	IGHV3-73
GOLGA2	IGHV3-74
GOLGA3	IGHV3-9
GOLGA4	IGHV4-28
GOLGB1	IGHV4-34
GOT1	IGHV4-38-2
GOT2	IGHV4-4
SFN	IGHV5-10-1
GP1BA	IGHV5-51
GP1BB	IGHV6-1
GP2	IGHV7-4-1
GP5	IGKV1-13
GP9	IGKV1-16
GPC1	IGKV1-27
GPD1	IGKV1-33
GPD2	IGKV1-5
GPI	IGKV1-6
GPLD1	IGKV1-9
GPM6A	IGKV1D-12
GPM6B	IGKV1D-16
CCR10	IGKV1D-17
GPR19	IGKV1D-37
GPR20	IGKV1D-39
LPAR4	IGKV1D-8
MCHR1	IGKV2-24
GPR35	IGKV2-30
MLNR	IGKV2D-28
GPR39	IGKV2D-40
FFAR2	IGKV3-11
GRK4	IGKV3-20
GRK5	IGKV4-1
GRK6	IGKV6D-21
GPS1	IGLC2
GPS2	IGLV1-36
GPT	IGLV1-40
GPX1	IGLV1-44
GPX2	IGLV1-47
GPX3	IGLV1-51
GPX4	IGLV2-11
GPX5	IGLV2-18
GPX7	IGLV3-1
GRB2	IGLV3-10
GRB7	IGLV3-12
GRB10	IGLV3-19
GRB14	IGLV3-21
RAPGEF1	IGLV3-27
GRID1	IGLV3-9
GRID2	IGLV4-60
GRN	IGLV4-69
GRIK1	IGLV6-57
GRIK3	IGLV8-61
GRIK4	IGLV9-49
GRIK5	IGSF8
GRIN1	IKBKB
GRIN2A	IKBKG
GRIN2C	IL18
NR3C1	IL6ST
ARHGAP35	ILK
GRM1	ILVBL
GRM2	IMMT
GRM3	IMPA1
GRM5	IMPACT
GRM6	IMPDH2
GRM7	INF2
GRM8	INHBE
CXCL1	INPP4B
CXCL2	INPP5A
CXCL3	INPP5B
PDIA3	INPP5D
GRPR	INPP5F
GRSF1	INPPL1
GSC2	IPO11
GSK3A	IPO5
GSK3B	IPO7
GSN	IPO9
GSPT1	IQGAP1
GSR	IQGAP2
GSS	IRAK3
GSTA1	IRAK4
GSTA2	IRF3
GSTA3	IRS2
GSTM1	ISOC1
GSTM2	ISOC2
GSTM3	IST1
GSTM4	ISYNA1
GSTM5	ITCH
GSTP1	ITGA1
GSTT1	ITGA2
GSTT2	ITGA2B
GSTZ1	ITGA5
MSH6	ITGA6
GTF2A2	ITGAL
GTF2B	ITGAM
GTF2E2	ITGAV
GTF2F1	ITGB1
GTF2H1	ITGB2
GTF2I	ITGB3
GTF3A	ITGB5
BRF1	ITIH1
GTF3C1	ITIH2
GTF3C2	ITIH3
GUCY1A2	ITIH4
GUCA2A	ITM2B
GUCA2B	ITPA
GUCY1A3	ITPKB
GUCY1B3	ITPR1
GUCY2C	ITPR2
GUCY2F	ITPRID2
GUK1	ITPRIP
GUSB	ITSN2
GYG1	IVD
GYPA	IVL
GYPC	JAGN1
GYS1	JAK1
GYS2	JAK2
GUCY2D	JAK3
GZMA	JAM3
GZMB	JCHAIN
GZMK	JPT2
GZMM	JUP
H1F0	KALRN
HIST1H1C	KANK2
HIST1H1D	KARS1
HIST1H1E	KATNAL1
HIST1H1B	KATNB1
HIST1H1T	KCMF1
HIST1H2AE	KCNA3
HIST1H2AD	KCNAB2
H2AFX	KCNK6
H2AFZ	KCTD10
HIST1H2BD	KCTD12
HIST1H2BB	KDELR1
H3F3A	KDSR
H3F3B	KHK
HIST1H1A	KHSRP
HABP2	KIAA0513
HSD17B10	KIAA1109
HAGH	KIAA2013
HADHA	KIDINS220
HADHB	KIF13B
HADH	KIF2A
HAL	KIF5B
HARS	KLC1
HAS1	KLC4
HAS2	KLKB1
HAS3	KNG1
HBA1	KPNA1
HBA2	KPNA3
HBM	KPNA4
HBB	KPNA6
HBD	KPNB1
HBE1	KRAS
HBG1	KRT1
HBG2	KRT10
HBZ	KRT14
HCCS	KRT16
SERPIND1	KRT17
HCFC1	KRT2
HCK	KRT31
HCLS1	KRT33B
HTT	KRT35
HDAC1	KRT36
HDAC2	KRT4
HDC	KRT5
HDGF	KRT71
HDLBP	KRT77
HELLS	KRT78
NCKAP1L	KRT80
HEXA	KRT9
HEXB	KRTCAP2
CFH	KSR1
HFE	KTN1
CFHR1	KYAT1
CFHR2	KYAT3
HGD	KYNU
HGF	L2HGDH
HGFAC	L3HYPDH
NRG1	LACTB
HIC1	LAGE3
HIF1A	LAMA4
HIP1	LAMB1
UBE2K	LAMB2
HINT1	LAMC1
HIVEP1	LAMP1
HIVEP2	LAMTOR1
HK1	LAMTOR2
HK2	LAMTOR3
HK3	LAMTOR5
HLA-A	LANCL1
HLA-B	LANCL2
HLA-C	LAP3
HLA-DMB	LARP1
HLA-DOA	LARS1
HLA-DOB	LASP1
HLA-DPA1	LAT
HLA-DPB1	LAT2
HLA-DQA1	LBP
HLA-DQA2	LCAT
HLA-DQB1	LCK
HLA-DQB2	LCLAT1
HLA-DRA	LCMT1
HLA-DRB1	LCN1
HLA-DRB2	LCP1
HLA-DRB3	LCP2
HLA-DRB4	LDHA
HLA-DRB5	LDHB
HLF	LDLRAP1
HLA-E	LETM1
HLA-F	LGALS1
HLA-G	LGALS12
HLA-H	LGALS3BP
HLA-L	LGALS7
HMBS	LGALS8
HMGB1	LGALSL
HMGB2	LHFPL2
HMGB3	LIMA1
HMGN1	LIMD1
HMGN2	LIMS1
HMGCL	LIN7C
HMGCR	LIPA
HMGCS1	LMAN1
HMGCS2	LMAN2
HMGA1	LMBRD2
HMMR	LMF1
HMOX1	LMF2
HMOX2	LMNA
HNF4A	LMNB2
HNMT	LNPEP
SLC29A2	LNPK
HNRNPA1	LONP1
HNRNPA2B1	LOXL3
HNRNPAB	LPA
HNRNPC	LPCAT3
HNRNPD	LPGAT1
HNRNPF	LPP
HNRNPH1	LRBA
HNRNPH2	LRCH3
HNRNPH3	LRCH4
HNRNPK	LRG1
HNRNPL	LRMP
HNRNPU	LRP1
TLX2	LRPPRC
HOXA4	LRRC32
HOXA10	LRRC40
HOXA11	LRRC47
HPCA	LRRC57
HOXB3	LRRC59
HOXB4	LRRC8A
HOXC5	LRRC8D
HOXC10	LRRFIP1
HOXC13	LRRFIP2
HOXD9	LSM1
HOXD11	LSM2
HOXD13	LSM3
HP	LSM4
HPCAL1	LSR
HPD	LSS
HPGD	LST1
HPN	LTA4H
HPR	LTB4R
HPRT1	LTBP1
HPX	LTF
HRAS	LTN1
ERAS	LUM
AGFG1	LXN
AGFG2	LY6G6F
HRH1	LYN
HRG	LYPLA1
PRMT1	LYPLA2
HES1	LYPLAL1
HSD11B1	LYSMD3
HSD11B2	LYST
HSD17B2	LYZ
HSD17B4	LZIC
HSF1	LZTFL1
DNAJB2	M6PR
DNAJA1	MACF1
HSPA1A	MADD
HSPA1B	MAGED2
HSPA1L	MAGT1
HSPA2	MAIP1
HSPA4	MAN1A1
HSPA5	MAN2A1
HSPA6	MAN2A2
HSPA7	MAN2B1
HSPA8	MAN2C1
HSPA9	MANF
HSPB1	MAOB
HSP90AA1	MAP1A
IGSF3	MAP1B
HSP90AA4P	MAP1S
HSP90AA2	MAP2K2
HSP90AB1	MAP2K3
HSP90AB3P	MAP2K4
HSPD1	MAP3K5
HSPE1	MAP3K7
DNAJB1	MAP4
HSPG2	MAP4K2
NDST1	MAP4K5
HTN1	MAPK1
HTR1E	MAPK12
HTR2A	MAPK14
HTR2B	MAPK3
HTR6	MAPK8IP3
HUS1	MAPK9
TNC	MAPKAPK2
HYAL1	MAPKAPK3
IARS	MAPRE1
ICA1	MAPRE2
ICAM1	MARCKS
ICAM2	MARK2
ICAM3	MARS1
ICAM4	MASP1
IRF8	MASP2
ICT1	MAT2A
IDE	MAT2B
IDH1	MAVS
IDH2	MBL2
IDH3A	MBLAC2
IDH3B	MBNL1
IDH3G	MBOAT2
IDI1	MBOAT4
IDUA	MBOAT7
CFI	MBP
IFI16	MCCC1
IFI35	MCCC2
SP110	MCEE
IFIT2	MCRIP1
IFIT1	MCTS1
IFIT3	MCU
IFNA1	MDH1
IFNA2	MDH2
IFNAR2	ME2
IFNG	MEAK7
IFNGR1	MECR
IFNGR2	MEMO1
IFRD1	MESD
IGBP1	MESP2
IGF1R	METAP1
IGF2	METAP2
IGF2R	METTL7A
IGFALS	MFF
IGFBP1	MFGE8
IGFBP2	MFN2
IGFBP3	MFSD2B
IGFBP4	MFSD6
IGFBP5	MGAT1
IGFBP6	MGLL
IGFBP7	MGMT
CYR61	MGP
IGH@	MGST1
IGHA1	MGST2
IGHA2	MGST3
IGHG1	MIA2
IGHG2	MIA3
IGHG3	MIB2
IGHG4	MICAL1
IGHM	MICAL3
IGHMBP2	MICALL2
IGHV@	MICOS13
IGJ	MICU1
IGKC	MICU2
IGL@	MIEN1
IGLC1	MIF
IGLC2	MIF4GD
IGLC3	MINDY1
IGLL1	MINDY2
IGSF1	MIOS
IHH	MLEC
IK	MLST8
IKBKB	MLXIP
IL1A	MME
IL1RAP	MMRN1
IL1RN	MMRN2
IL2RA	MMS19
IL2RG	MMUT
IL3	MOB1B
IL3RA	MOB3C
IL4	MOB4
IL4R	MOGS
IL5	MON1A
IL6	MON1B
IL6R	MON2
IL6ST	MOSPD2
IL7	MPC2
IL7R	MPDU1
IL8	MPI
IL9	MPIG6B
CXCR2	MPL
IL10	MPO
IL10RA	MPP1
IL10RB	MPRIP
IL11	MPST
IL11RA	MPV17
IL12RB1	MRI1
IL13	MROH1
IL13RA1	MRPL12
IL13RA2	MRPL22
IL15	MRPL24
IL15RA	MRPL38
IL16	MRPL4
TNFRSF9	MRPL53
IL18	MRPS35
FOXK2	MRPS36
ILF2	MRPS7
ILF3	MRVI1
ILK	MSI2
IMPA1	MSN
IMPA2	MSRA
IMPDH1	MST1
IMPDH2	MTAP
INCENP	MT-ATP6
IDO1	MTCH2
INHBA	MT-CO1
INHBB	MT-CO2
INPP1	MT-CYB
INS	MTDH
INPP4A	MTFR1L
INPP5A	MTHFD1
INPP5B	MTM1
INPP5D	MTMR12
INPPL1	MTMR14
INSL3	MTMR3
INSM1	MTMR9
INSR	MT-ND1
INSRR	MT-ND2
EIF3E	MT-ND3
PDX1	MT-ND4
IPP	MT-ND5
IRAK1	MTOR
ITGA6	MTPN
IREB2	MTSS1
IRF3	MTURN
IRF4	MTX1
IRF5	MVB12B
IRF6	MVD
IRS1	MVP
ISG20	MXRA7
ISLR	MYADM
ITGA1	MYCBP
ITGA2	MYCBP2
ITGA2B	MYCT1
ITGA3	MYDGF
ITGA4	MYH10
ITGA5	MYH11
ITGA7	MYH9
ITGA9	MYL12A
ITGAD	MYL4
ITGAE	MYL6
ITGAL	MYL6B
ITGAM	MYL9
ITGAV	MYLK
ITGAX	MYO18A
ITGB1	MYO1C
ITGB2	MYO1D
ITGB3	MYO1F
ITGB4	MYO1G
EIF6	MYO5A
ITGB5	MYO6
ITGB6	MYO9B
ITGB7	NAA10
ITGB8	NAA15
ITIH1	NACA
ITIH2	NADSYN1
ITIH3	NAE1
ITIH4	NAGA
ITK	NAGK
STT3A	NAGLU
ITPA	NAP1L1
ITPK1	NAP1L4
ITPKA	NAPA
ITPKB	NAPB
ITPR1	NAPG
ITPR2	NAPRT
ITPR3	NARS1
IVD	NAXE
IVL	NBAS
JAG2	NBEAL2
JAK1	NCAM1
JAK2	NCCRP1
JAK3	NCDN
JARID2	NCK1
JUNB	NCK2
JUP	NCKAP1
KAL1	NCKAP1L
CD82	NCKIPSD
KARS	NCLN
KCNA2	NCOA7
KCNA4	NCSTN
KCNB1	NDE1
KCNC2	NDRG1
KCNC3	NDRG3
KCND1	NDUFA10
KCND2	NDUFA13
KCNE1	NDUFA2
KCNH2	NDUFA4
KCNJ1	NDUFA5
KCNJ2	NDUFA8
KCNJ5	NDUFA9
KCNJ6	NDUFAB1
KCNJ8	NDUFAF3
KCNJ14	NDUFB1
KCNK3	NDUFB10
KCNMA1	NDUFB11
KCNN2	NDUFB4
KCNN3	NDUFB5
KCNN4	NDUFB8
KCNQ1	NDUFS1
KCNQ2	NDUFS2
KCNQ3	NDUFS3
KCNS1	NDUFS4
KDR	NDUFS5
KEL	NDUFS7
KHK	NDUFS8
KIF2A	NDUFV1
KIF3C	NDUFV2
KIF5A	NECAP2
KIF5B	NECTIN2
KIF5C	NEDD8
KIFC3	NEK7
KIR3DL1	NEK9
KIR3DL2	NENF
KIR3DS1	NEXN
KISS1	NFKB1
KIT	NFU1
KLK1	NFX1
KLK2	NGLY1
KLKB1	NHLRC2
KLRB1	NIBAN1
KNG1	NIBAN2
KLC1	NID1
KIF11	NID2
KIFC1	NIF3L1
KIF25	NINJ1
KPNA1	NIPA1
KPNB1	NIPSNAP3A
KPNA2	NIT1
KPNA3	NIT2
KPNA4	NKIRAS2
KPNA5	NLRX1
TNPO1	NMD3
IPO5	NME1
KRAS	NME2
KRTAP5-9	NMI
KRT1	NMNAT3
KRT2	NMRK1
KRT3	NMT1
KRT4	NNT
KRT5	NOMO2
KRT6A	NPC1
KRT6B	NPC2
KRT7	NPEPPS
KRT8	NPLOC4
KRT9	NPM1
KRT10	NPTN
KRT12	NRAS
KRT13	NRBF2
KRT14	NRBP1
KRT15	NRDC
KRT16	NRGN
KRT17	NSDHL
KRT18	NSF
KRT19	NSFL1C
[truncated: 10,801 more rows]

## Sheet: Exosomal proteins from ExoCarta
Additional file 7: Table S2. Related to Figure 1C. List of exosomal proteins from Exocarta and identified proteins in our sEVs samples.
Exosomal proteins from ExoCarta	Proteins in our sEVs samples
A1BG	A1BG
A2M	A2M
A2ML1	AAGAB
AAAS	AARS
AACS	ABAT
AAR2	ABCB11
AARS	ABCB6
AARSD1	ABCB7
AASDHPPT	ABCC1
ABCA7	ABCC4
ABCB1	ABCD1
ABCB11	ABCD3
ABCB4	ABCE1
ABCB6	ABCF1
ABCC1	ABHD10
ABCC11	ABHD11
ABCC2	ABHD12
ABCC4	ABHD16A
ABCC5	ABHD17B
ABCC9	ABI1
ABCD2	ABLIM1
ABCE1	ABLIM3
ABCF1	ABRACL
ABCF2	ABRAXAS2
ABCF3	ACAA1
ABCG2	ACAA2
ABHD11	ACACA
ABHD14B	ACAD8
ABHD16A	ACAD9
ABHD17A	ACADM
ABHD17B	ACADS
ABI1	ACADSB
ABI2	ACADVL
ABI3	ACAP1
ABI3BP	ACAP2
ABT1	ACAT1
ACAA1	ACAT2
ACAA2	ACBD3
ACACA	ACKR1
ACACB	ACLY
ACAD8	ACO1
ACADM	ACO2
ACAP1	ACOT2
ACAT1	ACOT7
ACAT2	ACOT9
ACBD3	ACOX1
ACE	ACP1
ACE2	ACP6
ACLY	ACSBG1
ACO1	ACSF2
ACO2	ACSF3
ACOT1	ACSL1
ACOT11	ACSL3
ACOT7	ACSL4
ACP1	ACSL5
ACP2	ACSS1
ACPP	ACSS2
ACSL1	ACTBL2
ACSL3	ACTL6A
ACSL4	ACTN1
ACSL5	ACTN4
ACSL6	ACTR10
ACSM1	ACTR1A
ACSS2	ACTR1B
ACTA1	ACTR2
ACTA2	ACTR3
ACTB	ACVR1
ACTBL2	ACY1
ACTC1	ADAM10
ACTG1	ADAMTS13
ACTG2	ADCY6
ACTL6A	ADD3
ACTN1	ADGRE2
ACTN2	ADGRG1
ACTN3	ADH1C
ACTN4	ADH5
ACTR10	ADIPOQ
ACTR1A	ADPGK
ACTR1B	ADPRHL2
ACTR2	ADRM1
ACTR3	ADSL
ACTR3B	ADSS2
ACTR3C	AFG3L2
ACTR5	AFM
ACTR8	AGFG1
ACVR1	AGL
ACVR1B	AGPAT1
ACY1	AGPAT2
ACY3	AGPAT3
ADA	AGPAT4
ADAM10	AGPS
ADAM15	AGT
ADAM17	AGTRAP
ADAM30	AHCY
ADAM9	AHCYL1
ADAMTS1	AHCYL2
ADAMTS12	AHNAK
ADAMTS13	AHSA1
ADAMTS2	AHSG
ADAMTS3	AIDA
ADAR	AIFM1
ADCY1	AIG1
ADCY6	AIP
ADCY9	AK1
ADD1	AK2
ADD2	AKAP10
ADGRE5	AKAP2
ADGRG1	AKR1A1
ADGRG2	AKR1B1
ADGRG4	AKR7A2
ADGRG6	AKT1
ADGRL2	AKT2
ADGRL3	ALAD
ADGRV1	ALB
ADH1A	ALCAM
ADH1B	ALDH16A1
ADH1C	ALDH18A1
ADH5	ALDH1A1
ADH6	ALDH4A1
ADIRF	ALDH5A1
ADK	ALDH6A1
ADPRHL2	ALDH9A1
ADRBK1	ALDOA
ADRM1	ALDOC
ADSL	ALG1
ADSS	ALG11
AEBP1	ALG12
AFM	ALG2
AFP	ALG6
AGBL3	ALOX12
AGK	ALPL
AGL	AMBP
AGO2	AMPD2
AGPS	ANGPT1
AGR2	ANGPTL3
AGR3	ANGPTL6
AGRN	ANK1
AGT	ANKFY1
AGTRAP	ANKIB1
AHCTF1	ANKRD13A
AHCY	ANKRD17
AHCYL1	ANKRD27
AHCYL2	ANKRD28
AHNAK	ANKS1A
AHNAK2	ANO6
AHRR	ANP32A
AHSA1	ANPEP
AHSG	ANTXR2
AIDA	ANXA1
AIF1L	ANXA11
AIFM2	ANXA2
AIMP1	ANXA3
AIMP2	ANXA4
AK1	ANXA5
AK2	ANXA6
AK4	ANXA7
AKAP12	AP1B1
AKAP9	AP1G1
AKR1A1	AP1M1
AKR1B1	AP1S1
AKR1B10	AP1S2
AKR1C1	AP2A1
AKR1C3	AP2A2
AKR1E2	AP2B1
AKR7A2	AP2M1
AKR7A3	AP3B1
AKR7L	AP3D1
AKT1	AP3M1
AKT2	AP3S1
ALAD	AP4E1
ALB	APAF1
ALCAM	APCS
ALDH16A1	APEH
ALDH18A1	APIP
ALDH1A1	APLP2
ALDH1A3	APMAP
ALDH1L1	APOA1
ALDH2	APOA2
ALDH3A1	APOA4
ALDH3A2	APOA5
ALDH3B1	APOB
ALDH5A1	APOBEC3C
ALDH6A1	APOBR
ALDH7A1	APOC1
ALDH8A1	APOC2
ALDH9A1	APOC3
ALDOA	APOC4
ALDOB	APOD
ALDOC	APOE
ALK	APOF
ALKBH5	APOH
ALOX12	APOL1
ALOX12P2	APOM
ALPL	APOOL
ALPP	APP
ALPPL2	APPL1
ALYREF	APPL2
AMBP	APRT
AMN	AQP1
AMN1	ARAF
AMPD2	ARAP1
AMY1A	ARCN1
AMY1B	ARF1
AMY1C	ARF4
AMY2A	ARF5
AMY2B	ARF6
ANAPC1	ARFGAP2
ANAPC2	ARFGEF1
ANAPC5	ARFGEF2
ANAPC7	ARFIP1
ANG	ARG1
ANGPT1	ARHGAP1
ANGPTL1	ARHGAP10
ANGPTL2	ARHGAP17
ANGPTL3	ARHGAP18
ANGPTL4	ARHGAP21
ANGPTL7	ARHGAP25
ANK1	ARHGAP4
ANKFY1	ARHGAP45
ANKH	ARHGAP6
ANKRD13A	ARHGDIA
ANKRD18B	ARHGDIB
ANKRD23	ARHGEF1
ANKRD24	ARHGEF10
ANKRD26	ARHGEF12
ANKRD28	ARHGEF2
ANKRD36	ARHGEF3
ANKRD44	ARHGEF6
ANKS1A	ARHGEF7
ANKS1B	ARL15
ANLN	ARL2
ANO1	ARL3
ANO6	ARL6IP5
ANP32A	ARL8A
ANP32B	ARL8B
ANP32E	ARMC10
ANPEP	ARMC8
ANTXR1	ARMCX3
ANTXR2	ARMH3
ANXA1	ARMT1
ANXA11	ARPC1A
ANXA13	ARPC1B
ANXA2	ARPC2
ANXA2P1	ARPC3
ANXA2P2	ARPC4
ANXA3	ARPC5
ANXA4	ARPC5L
ANXA5	ARRB1
ANXA6	ARSA
ANXA7	ARV1
ANXA8	ASAH1
AOC1	ASAP1
AOX1	ASAP2
AP1B1	ASCC2
AP1G1	ASL
AP1M1	ASMTL
AP1M2	ASNA1
AP1S1	ASPH
AP2A1	ASPRV1
AP2A2	ASPSCR1
AP2B1	ATAD1
AP2M1	ATAD3A
AP2S1	ATE1
AP3B1	ATG2A
AP3D1	ATG2B
AP3M1	ATG3
AP3S2	ATG4B
AP4M1	ATG7
AP5B1	ATG9A
AP5M1	ATIC
AP5Z1	ATL1
APAF1	ATOX1
APBB1IP	ATP10B
APCS	ATP11B
APEH	ATP13A1
APEX1	ATP13A2
APH1A	ATP1A1
API5	ATP1B3
APLP2	ATP2A2
APMAP	ATP2A3
APOA1	ATP2B1
APOA2	ATP2B4
APOA4	ATP2C1
APOA5	ATP5F1A
APOB	ATP5F1B
APOBEC3A	ATP5F1C
APOBEC3A_B	ATP5F1D
APOBEC3B	ATP5MD
APOBEC3C	ATP5ME
APOC2	ATP5MG
APOC3	ATP5PB
APOD	ATP5PD
APOE	ATP5PF
APOH	ATP5PO
APOL1	ATP6AP1
APOL2	ATP6V0A1
APOM	ATP6V0A2
APP	ATP6V0D1
APPL1	ATP6V1A
APPL2	ATP6V1B2
APRT	ATP6V1C1
AQP1	ATP6V1E1
AQP2	ATP6V1G1
AQP5	ATP6V1H
AQR	ATP8A1
AR	ATP8B1
ARAF	ATP9B
ARAP1	ATPAF1
ARAP3	ATPAF2
ARCN1	ATRN
AREG	ATXN10
ARF1	ATXN2
ARF3	ATXN3
ARF4	AUP1
ARF5	AVPR1A
ARF6	AZGP1
ARFGAP3	B2M
ARFGEF2	B4GALT1
ARFIP1	BABAM1
ARG1	BACH1
ARHGAP1	BAG2
ARHGAP15	BAG5
ARHGAP18	BAG6
ARHGAP23	BAIAP2
ARHGAP26	BAIAP2L1
ARHGAP33	BAK1
ARHGAP35	BANF1
ARHGAP4	BANK1
ARHGAP6	BASP1
ARHGAP8	BAX
ARHGAP9	BCAM
ARHGDIA	BCAP31
ARHGDIB	BCAS3
ARHGEF1	BCAT2
ARHGEF12	BCHE
ARHGEF16	BCL2L1
ARHGEF17	BCL2L13
ARHGEF18	BCR
ARHGEF2	BDH1
ARHGEF39	BDNF
ARHGEF6	BET1L
ARHGEF7	BICD2
ARID1A	BIN2
ARID5B	BIRC2
ARL1	BIRC6
ARL15	BLMH
ARL2	BLOC1S3
ARL3	BLOC1S4
ARL6	BLVRA
ARL6IP1	BLVRB
ARL6IP5	BOLA2
ARL8A	BORCS6
ARL8B	BORCS8
ARMC3	BPIFB1
ARMC5	BPNT1
ARMC6	BRCC3
ARMC8	BRK1
ARMC9	BROX
ARMS2	BSG
ARMT1	BST1
ARPC1A	BTBD11
ARPC1B	BTK
ARPC2	BTN3A3
ARPC3	BZW2
ARPC4	C11orf54
ARPC4-TTLL3	C11orf68
ARPC5	C16orf54
ARPC5L	C16orf58
ARPP19	C1GALT1
ARR3	C1orf198
ARRDC1	C1QA
ARRDC3	C1QB
ARSB	C1QBP
ARSE	C1QC
ARSF	C1R
ARVCF	C1RL
ASAH1	C1S
ASAP1	C2
ASAP2	C20orf27
ASB15	C2CD2L
ASCC3	C2CD5
ASH1L	C2orf88
ASL	C3
ASMTL	C4A
ASNA1	C4B
ASNS	C4BPA
ASPH	C4BPB
ASPN	C5
ASS1	C5orf51
ATAD2	C6
ATAD2B	C7
ATAD3A	C8A
ATAD3B	C8B
ATAD3C	C8G
ATG3	C9
ATG7	C9orf64
ATG9A	CA1
ATIC	CA13
ATL2	CA2
ATL3	CA4
ATP10A	CAB39
ATP10D	CABLES1
ATP11A	CACYBP
ATP11C	CAD
ATP12A	CALCOCO1
ATP13A3	CALD1
ATP1A1	CALHM5
ATP1A2	CALM3
ATP1A3	CALML3
ATP1A4	CALML5
ATP1B1	CALR
ATP1B3	CALU
ATP2A2	CAMK1
ATP2A3	CAMK2G
ATP2B1	CAMLG
ATP2B2	CAMP
ATP2B3	CAND1
ATP2B4	CANX
ATP2C1	CAP1
ATP4A	CAPN1
ATP5A1	CAPN2
ATP5B	CAPN7
ATP5C1	CAPNS1
ATP5D	CAPRIN1
ATP5H	CAPZA1
ATP5I	CAPZA2
ATP5L	CAPZB
ATP5O	CARD6
ATP6AP1	CARM1
ATP6AP2	CARMIL1
ATP6V0A1	CARS
ATP6V0A2	CARS2
ATP6V0A4	CASKIN2
ATP6V0C	CASP14
ATP6V0D1	CASP3
ATP6V0D2	CASP4
ATP6V1A	CASP6
ATP6V1B1	CASP7
ATP6V1B2	CASP8
ATP6V1C1	CASP9
ATP6V1C2	CASS4
ATP6V1D	CAST
ATP6V1E1	CAT
ATP6V1F	CAVIN2
ATP6V1G1	CBL
ATP6V1H	CBR1
ATP7A	CBWD1
ATP7B	CBX3
ATP8A1	CC2D1A
ATP8A2	CCDC124
ATP8B1	CCDC22
ATP8B3	CCDC47
ATP9A	CCDC6
ATP9B	CCDC88A
ATRN	CCDC88C
ATXN1	CCDC93
ATXN10	CCL5
ATXN2L	CCM2
AXL	CCN2
AZGP1	CCNY
AZGP1P1	CCR4
AZU1	CCRL2
B2M	CCS
B3GAT3	CCT2
B3GNT2	CCT3
B4GALT1	CCT4
B4GALT3	CCT5
B4GALT4	CCT6A
B4GALT5	CCT7
B4GALT7	CCT8
BABAM1	CD109
BACE2	CD14
BACH2	CD151
BAG1	CD226
BAG2	CD2AP
BAG5	CD34
BAG6	CD36
BAIAP2	CD37
BAIAP2L1	CD38
BAIAP2L2	CD3E
BANF1	CD40
BASP1	CD40LG
BAX	CD44
BAZ1B	CD46
BBOX1	CD47
BBS4	CD55
BCAM	CD58
BCAP31	CD5L
BCAS2	CD63
BCAT1	CD68
BCCIP	CD69
BCHE	CD81
BCL11A	CD82
BCL2L12	CD84
BCR	CD9
BDH2	CD93
BDNF	CD97
BEND7	CD99
BGN	CD99L2
BHLHB9	CDC23
BHMT	CDC27
BHMT2	CDC37
BICC1	CDC42
BIN1	CDC42BPA
BIN2	CDC42BPB
BLK	CDC42SE2
BLM	CDIPT
BLMH	CDK5
BLOC1S5	CDKN1B
BLVRA	CDS2
BLVRB	CDV3
BMP15	CELF2
BMP3	CEP131
BMP4	CEP170
BMP7	CEP41
BMPR2	CERT
BOLA2	CETN2
BOLA2B	CETP
BOP1	CFB
BPI	CFH
BPIFA1	CFHR1
BPIFA2	CFHR5
BPIFB1	CFI
BPNT1	CFL1
BRAT1	CFL2
BRCA2	CFP
BRD4	CHCHD2
BRE	CHCHD3
BRI3BP	CHCHD4
BRIX1	CHID1
BRK1	CHMP3
BRMS1	CHMP4A
BROX	CHMP4B
BSG	CHMP5
BST1	CHMP6
BST2	CHMP7
BTAF1	CHORDC1
BTF3	CHP1
BTG1	CHST12
BTG2	CHUK
BTK	CIAO1
BTN1A1	CIAO2B
BTN2A1	CIAPIN1
BTN3A1	CIRBP
BTN3A2	CISD1
BTN3A3	CISD2
BUB3	CKAP4
BZW1	CKAP5
BZW2	CLASP1
C10orf54	CLCN3
C10orf90	CLCN4
C11orf52	CLCN7
C11orf54	CLDN3
C12orf10	CLDN5
C12orf57	CLDND1
C14orf1	CLEC11A
C14orf166	CLEC16A
C15orf52	CLEC1B
C16orf13	CLEC2L
C16orf54	CLEC3B
C16orf62	CLIC1
C16orf87	CLIC4
C16orf89	CLINT1
C17orf75	CLIP1
C17orf80	CLIP2
C19orf18	CLN6
C1GALT1C1	CLNS1A
C1orf116	CLPP
C1orf198	CLPTM1
C1QA	CLPTM1L
C1QB	CLRN3
C1QBP	CLTA
C1QC	CLTC
C1QTNF1	CLU
C1QTNF3	CMIP
C1R	CMPK1
C1RL	CMTM5
C1S	CMTM6
C21orf59	CNBP
C2CD5	CNDP1
C2orf16	CNDP2
C2orf74	CNIH4
C2orf88	CNN2
C3	CNNM4
C4A	CNOT1
C4B	CNP
C4BPA	CNPY2
C4BPB	CNPY3
C5	CNST
C5orf15	COASY
C5orf24	COG1
C5orf46	COG2
C5orf51	COG3
C6	COG5
C6orf10	COG7
C6orf163	COG8
C7	COL14A1
C7orf50	COL18A1
C8A	COL6A1
C8G	COL6A2
C8orf33	COL6A3
C9	COLEC10
C9orf64	COLEC11
C9orf91	COMMD3
CA1	COMP
CA12	COMT
CA14	COPA
CA2	COPB1
CA4	COPB2
CA6	COPE
CA9	COPG1
CAB39	COPG2
CAB39L	COPS2
CABP1	COPS4
CACNA1E	COPS5
CACNA1S	COPS7A
CACNA2D1	COPS7B
CACNA2D2	COPS8
CACNA2D4	COPZ1
CACYBP	COQ9
CAD	CORO1A
CADM1	CORO1B
CADM4	CORO1C
CALB1	COTL1
CALM1	COX4I1
CALM2	COX5A
CALM3	COX5B
CALML3	COX6C
CALML5	COX7A2
CALR	CP
CALU	CPB2
CAMK2D	CPN1
CAMK2G	CPN2
CAMK4	CPNE1
CAMKK2	CPNE3
CAMKV	CPOX
CAMP	CPPED1
CAMTA1	CPT1A
CAND1	CPT2
CAND2	CRABP2
CANT1	CRACR2A
CANX	CRAD
CAP1	CRAT
CAPG	CRBN
CAPN1	CREG1
CAPN2	CRELD1
CAPN5	CRELD2
CAPN7	CRKL
CAPNS1	CRLF3
CAPNS2	CRP
CAPRIN1	CRTAC1
CAPS	CRTAP
CAPS2	CRTC2
CAPZA1	CRYL1
CAPZA2	CRYZ
CAPZB	CRYZL1
CARD9	CS
CARHSP1	CSE1L
CARKD	CSK
CARS	CSNK1G1
CASC4	CSNK2A1
CASK	CSNK2A2
CASP14	CSNK2B
CASP3	CSRP1
CASP6	CST3
CASP9	CSTB
CAT	CTDSPL
CAV1	CTNNA1
CAV2	CTNND1
CBL	CTPS1
CBR1	CTPS2
CBR3	CTSA
CBS	CTSC
CBX1	CTSD
CBX3	CTSW
CBX5	CTTN
CBX8	CUL1
CC2D1A	CUL2
CC2D1B	CUL3
CCAR1	CUL4A
CCAR2	CUL5
CCBL2	CUTA
CCDC105	CXCL3
CCDC115	CXCL5
CCDC129	CXCR4
CCDC132	CYB5A
CCDC158	CYB5B
CCDC171	CYB5R1
CCDC175	CYB5R3
CCDC22	CYBB
CCDC25	CYBC1
CCDC33	CYC1
CCDC47	CYCS
CCDC50	CYFIP1
CCDC64B	CYLD
CCDC88B	CYTH2
CCDC93	DAAM1
CCL2	DAB2
CCL20	DAD1
CCL22	DAGLB
CCL28	DAP
CCL7	DAPP1
CCM2	DARS
CCNDBP1	DARS2
CCNY	DAZAP1
CCNYL1	DBH
CCPG1	DBI
CCR4	DBN1
CCR5	DBNL
CCS	DCAF7
CCT2	DCBLD1
CCT3	DCD
CCT4	DCTD
CCT5	DCTN1
CCT6A	DCTN2
CCT6B	DCTN3
CCT7	DCTN4
CCT8	DCTN5
CD101	DCUN1D1
CD109	DCUN1D3
CD14	DCXR
CD151	DDAH2
CD163	DDB1
CD163L1	DDOST
CD19	DDRGK1
CD1A	DDT
CD1B	DDX1
CD1C	DDX19A
CD2	DDX39A
CD200	DDX3X
CD209	DDX6
CD22	DECR1
CD226	DEFA1
CD24	DENND2C
CD247	DENND3
CD248	DENND4A
CD274	DENND4C
CD276	DENR
CD2AP	DERA
CD2BP2	DERL1
CD300A	DFFA
CD320	DGKG
CD33	DGKQ
CD36	DGLUCY
CD37	DHCR7
CD38	DHRS1
CD3D	DHRS7
CD3E	DHRS7B
CD3G	DHTKD1
CD4	DHX29
CD40	DIABLO
CD40LG	DIAPH1
CD44	DICER1
CD46	DLAT
CD47	DLD
CD48	DLG3
CD5	DLGAP4
CD53	DLST
CD55	DMAC2L
CD58	DMBT1
CD59	DMKN
CD5L	DMTN
CD6	DMXL1
CD63	DNAH6
CD68	DNAJA1
CD70	DNAJA2
CD74	DNAJB1
CD79B	DNAJB11
CD80	DNAJC10
CD81	DNAJC11
CD82	DNAJC13
CD84	DNAJC16
CD86	DNAJC3
CD8A	DNAJC7
CD8B	DNAJC8
CD9	DNAJC9
CD99	DNASE1L1
CD99L2	DNM1
CDC16	DNM1L
CDC23	DNM2
CDC25B	DNM3
CDC27	DNPEP
CDC37	DOCK10
CDC42	DOCK11
CDC42BPA	DOCK2
CDC42BPB	DOCK5
CDC42BPG	DOCK7
CDC42P6	DOCK8
CDC42SE2	DOK1
CDC5L	DOK2
CDCA3	DOK3
CDCA8	DOLK
CDCP1	DPM1
CDH1	DPP3
CDH11	DPP4
CDH13	DPP7
CDH17	DPY19L1
CDH2	DPYD
CDH23	DPYSL2
CDH3	DRG1
CDH6	DRG2
CDH9	DSC1
CDHR2	DSG1
CDHR5	DSP
CDIPT	DSTN
CDK1	DTD1
CDK11B	DTX3L
CDK12	DTYMK
CDK13	DUSP19
CDK14	DUSP22
CDK16	DUSP3
CDK17	DUT
CDK18	DYNC1H1
CDK2	DYNC1LI1
CDK3	DYNC1LI2
CDK4	DYSF
CDK5	EBAG9
CDK5R2	ECE1
CDK5RAP2	ECH1
CDK6	ECHDC1
CDK9	ECI2
CDS2	ECM1
CDSN	ECPAS
CDV3	ECT2L
CEACAM1	EDC4
CEACAM5	EDF1
CEACAM8	EEA1
CECR5	EEF1A1
CEL	EEF1B2
CELF1	EEF1D
CELF2	EEF1G
CEMIP	EEF2
CENPE	EFEMP1
CENPV	EFHD2
CEP131	EFNB1
CEP250	EFR3A
CEP350	EGF
CEP55	EHBP1
CEP97	EHBP1L1
CERS1	EHD1
CES2	EHD3
CES3	EHD4
CETP	EIF1
CFAP20	EIF2AK2
CFAP43	EIF2B1
CFAP44	EIF2B2
CFAP58	EIF2B3
CFAP70	EIF2B4
CFB	EIF2B5
CFD	EIF2S1
CFH	EIF2S2
CFHR3	EIF2S3
CFI	EIF3A
CFL1	EIF3B
CFL2	EIF3C
CFTR	EIF3D
CHCHD3	EIF3E
CHD1L	EIF3F
CHD4	EIF3G
CHD6	EIF3H
CHD9	EIF3I
CHID1	EIF3K
CHMP1A	EIF3L
CHMP1B	EIF3M
CHMP2A	EIF4A1
CHMP2B	EIF4A2
CHMP3	EIF4E
CHMP4A	EIF4EBP1
CHMP4B	EIF4ENIF1
CHMP4C	EIF4G1
CHMP5	EIF4G2
CHMP6	EIF4G3
CHORDC1	EIF4H
CHP1	EIF5
CHRDL2	EIF5A
CHRNA3	EIF6
CHST1	ELMO1
CHST12	ELMOD2
CHST14	ELOB
CHTF18	ELOVL7
CHUK	ELP1
CIAO1	EMB
CIB1	EMC1
CIRBP	EMC2
CISD2	EMC4
CIT	EMD
CITED1	EMILIN1
CKAP4	EML2
CKAP5	EML3
CKB	EML4
CKMT1A	ENDOD1
CKMT1B	ENO1
CLASP1	ENO2
CLASP2	ENO3
CLC	ENOPH1
CLCA4	ENPP4
CLCN3	ENSA
CLCN4	EPB41
CLCN5	EPB41L2
CLCN7	EPB41L3
CLDN1	EPB42
CLDN12	EPDR1
CLDN18	EPHX2
CLDN2	EPRS
CLDN3	EPS15
CLDN4	EPS15L1
CLDN5	EPS8
CLDN6	ERAP1
CLDN7	ERAP2
CLDND1	ERBIN
CLEC11A	ERC1
CLEC1B	ERGIC1
CLEC3B	ERLEC1
CLIC1	ERLIN1
CLIC2	ERMAP
CLIC3	ERMP1
CLIC4	ERO1A
CLIC5	ERO1B
CLIC6	ERP29
CLINT1	ERP44
CLIP2	ESAM
CLN3	ESD
CLNS1A	ESYT1
CLPX	ESYT2
CLRN3	ETF1
CLSTN1	ETFA
CLTA	ETFB
CLTB	ETFDH
CLTC	ETHE1
CLTCL1	EVA1B
CLU	EVI2B
CLUH	EXOC1
CLVS2	EXOC3
CMBL	EXOC3L2
CMIP	EXOC3L4
CMPK1	EXOC4
CMPK2	EXOC5
CMTR1	EXOC6
CMYA5	EXOC6B
CNDP2	EXOC7
CNGB1	EXOC8
CNKSR2	EXTL2
CNKSR3	EZR
CNN1	F11
CNN2	F11R
CNN3	F12
CNNM2	F13A1
CNNM3	F13B
CNNM4	F2
CNOT1	F2R
CNOT11	F2RL3
CNOT7	F5
CNP	F8
CNPY2	F8A1
CNTFR	F9
CNTLN	FABP4
CNTN1	FABP5
CNTN5	FADD
CNTNAP4	FAF1
COASY	FAF2
COBLL1	FAH
COCH	FAHD2A
COG1	FAM107B
COG2	FAM114A2
COG3	FAM117A
COG4	FAM117B
COG5	FAM120A
COG6	FAM151A
COG7	FAM160B1
COL11A1	FAM162A
COL12A1	FAM177A1
COL14A1	FAM20B
COL15A1	FAM234A
COL16A1	FAM241A
COL18A1	FAM3C
COL1A1	FAM49B
COL1A2	FAM91A1
COL21A1	FAM98A
COL24A1	FARSA
COL2A1	FARSB
COL3A1	FASN
COL4A1	FASTKD5
COL4A2	FAU
COL4A3	FBLN1
COL5A1	FBN1
COL5A2	FBXL20
COL6A1	FBXL8
COL6A2	FBXO3
COL6A3	FBXO40
COL7A1	FBXO7
COLEC10	FCER1G
COLEC12	FCGBP
COLGALT1	FCGR2A
COMMD3	FCGR3A
COMP	FCGRT
COMT	FCN1
COPA	FCN2
COPB1	FCN3
COPB2	FDPS
COPE	FECH
COPG1	FER
COPG2	FERMT2
COPS2	FERMT3
COPS3	FES
COPS4	FETUB
COPS5	FFAR4
COPS6	FGA
COPS8	FGB
COPZ1	FGD3
COQ6	FGD4
CORO1A	FGFR1OP2
CORO1B	FGG
CORO1C	FH
CORO7	FHIT
CORO7-PAM16	FHL1
COTL1	FHL2
COX4I1	FHOD1
COX5B	FIBP
CP	FKBP15
CPA1	FKBP1A
CPB1	FKBP2
CPD	FKBP3
CPM	FKBP4
CPN2	FKBP5
CPNE1	FKBP8
CPNE2	FLG
CPNE3	FLG2
CPNE5	FLII
CPNE6	FLNA
CPNE8	FLNB
CPOX	FLOT1
CPS1	FLOT2
CPSF1	FMNL1
CPSF3	FMO5
CPSF3L	FN1
CPSF6	FN3K
CPSF7	FNBP1L
CPVL	FRMD4B
CR1	FRMD8
CR2	FRMPD1
CRABP2	FRY
CRB2	FRYL
CRB3	FSTL1
CREB5	FTH1
CREG1	FTL
CRIP2	FUCA2
CRIPT	FURIN
CRISPLD1	FUT8
CRK	FXR1
CRKL	FYB1
CRLF3	FYCO1
CRMP1	FYN
CRNKL1	G3BP1
CRNN	G6PC3
CROCC	G6PD
CROCC2	GABARAPL2
CRTAP	GAK
CRTC2	GALK1
CRYAA	GALM
CRYAB	GALT
CRYL1	GAMT
CRYM	GAN
CRYZ	GANAB
CRYZL1	GAPDH
CS	GAPVD1
CSDE1	GARS1
CSE1L	GART
CSF1	GAS2L1
CSF2	GATD1
CSF3	GATD3A
CSK	GATM
CSMD2	GBA2
CSN1S1	GBE1
CSN2	GBF1
CSN3	GBP2
CSNK1A1	GC
CSNK1D	GCA
CSNK1G1	GCLM
CSNK1G3	GCN1
CSNK2A1	GCSAML
CSNK2A2	GDAP1
CSNK2B	GDI1
CSPG4	GDI2
CSPG5	GEMIN5
CSRP1	GET4
CSRP2	GFOD1
CST3	GFPT1
CST4	GGA3
CST5	GGCT
CSTA	GGH
CSTB	GGPS1
CSTF1	GGT1
CSTF3	GHDC
CTBP1	GID8
CTBP2	GIGYF2
CTDNEP1	GIPC1
CTDSP1	GIPC3
CTDSPL	GIT1
CTH	GK
CTNNA1	GLA
CTNNA2	GLB1
CTNNB1	GLCCI1
CTNND1	GLG1
CTNND2	GLIPR2
CTNS	GLO1
CTPS1	GLOD4
CTPS2	GLRX3
CTR9	GLS
CTSA	GLUD1
CTSB	GMIP
CTSC	GMPPB
CTSD	GMPR
CTSG	GMPR2
CTSH	GMPS
CTSL	GNA13
CTSV	GNA15
CTSZ	GNAI1
CTTN	GNAI2
CUBN	GNAQ
CUL1	GNAS
CUL2	GNAZ
CUL3	GNB1
CUL4A	GNB2
CUL4B	GNB4
CUL5	GNB5
CUTA	GNG10
CUX2	GNG2
CWC25	GNG7
CWF19L1	GNG8
CXADR	GNL1
CXCL16	GNPDA2
CXCL2	GNPTG
CXCL8	GNS
CXCR4	GOLGA2
CYB5A	GOLGA3
CYB5B	GOLGA4
CYB5R1	GOLGA5
CYB5R3	GOLGB1
CYBB	GOLM1
CYBRD1	GOLPH3
CYC1	GOLT1B
CYFIP1	GOPC
CYFIP2	GOSR2
CYP17A1	GOT1
CYP2D6	GOT2
CYR61	GP1BA
CYSRT1	GP1BB
CYSTM1	GP2
CYTH2	GP5
CYTH3	GP6
DAAM1	GP9
DAB2	GPCPD1
DACT1	GPD2
DAD1	GPI
DAG1	GPLD1
DAPP1	GPR107
DARS	GPR155
DBF4B	GPRC5C
DBH	GPS1
DBI	GPSM3
DBN1	GPX1
DBNL	GPX3
DCAF7	GRAP2
DCBLD2	GRB2
DCD	GRHPR
DCHS2	GRIPAP1
DCK	GRK2
DCLK1	GRK3
DCLK2	GRK5
DCN	GRK6
DCT	GRN
DCTN1	GRPEL1
DCTN2	GSDMD
DCTN3	GSK3A
DCTPP1	GSK3B
DCUN1D3	GSN
DCXR	GSPT1
DDAH1	GSR
DDAH2	GSS
DDB1	GSTK1
DDC	GSTM2
DDN	GSTM3
DDOST	GSTO1
DDR1	GSTP1
DDR2	GSTT2B
DDRGK1	GTPBP2
DDT	GUCY1A1
DDX1	GUCY1B1
DDX17	GUSB
DDX18	GYG1
DDX19A	GYPA
DDX19B	GYPC
DDX21	GYS1
DDX23	H2AFJ
DDX27	H2BC14
DDX39A	H4-16
DDX39B	HABP2
DDX3X	HACD1
DDX3Y	HACD3
DDX4	HACD4
DDX46	HADH
DDX47	HADHA
DDX49	HADHB
DDX5	HARS
DDX50	HBA1
DDX58	HBB
DDX6	HBD
DDX60	HBG1
DECR1	HBS1L
DEF6	HCLS1
DEFA1	HDAC5
DEFA1B	HDAC6
DEFA3	HDGF
DEK	HDGFL2
Del(X)1Brd	HDHD2
DENND3	HDHD3
DENND6A	HDLBP
DENR	HEATR5B
DEPDC1B	HECTD1
DERA	HECTD3
DERL1	HECTD4
DES	HEG1
DFNA5	HERC4
DGKA	HEXA
DHCR24	HEXIM1
DHCR7	HGD
DHFR	HGS
DHRS1	HIBCH
DHRS7	HIF1AN
DHX15	HINT1
DHX16	HINT2
DHX30	HINT3
DHX34	HK1
DHX36	HLA-A
DHX9	HLA-B
DIAPH1	HLA-C
DIAPH3	HLA-DRB5
DIMT1	HLA-E
DIP2A	HLA-H
DIP2B	HMGCL
DIP2C	HNRNPA1L2
DIRAS2	HNRNPA2B1
DIS3	HNRNPA3
DIS3L2	HNRNPDL
DISC1	HNRNPF
DKC1	HNRNPH1
DKK1	HNRNPK
DKK3	HNRNPL
DLAT	HOOK3
DLC1	HP
DLD	HPCAL1
DLG1	HPR
DLG2	HPRT1
DLG3	HPS1
DLST	HPS4
DMAP1	HPSE
DMBT1	HPX
DMD	HRG
DNAAF5	HS1BP3
DNAH12	HS2ST1
DNAH17	HSD17B10
DNAH2	HSD17B11
DNAH5	HSD17B12
DNAH7	HSD17B4
DNAH8	HSD17B8
DNAJA1	HSDL1
DNAJA2	HSP90AA1
DNAJB1	HSP90AB1
DNAJB11	HSP90B1
DNAJB3	HSPA14
DNAJB6	HSPA1B
DNAJB9	HSPA2
DNAJC10	HSPA4
DNAJC13	HSPA5
DNAJC19	HSPA8
DNAJC2	HSPA9
DNAJC3	HSPB1
DNAJC5	HSPBP1
DNAJC7	HSPD1
DNAJC8	HSPE1
DNAJC9	HSPG2
DNASE1L1	HSPH1
DNM1	HTATIP2
DNM1L	HTRA2
DNM2	HTT
DNM3	HUWE1
DNMT1	HYI
DNMT3A	HYOU1
DNPEP	HYPK
DNPH1	IAH1
DNTT	IARS
DOCK1	IARS2
DOCK10	ICAM1
DOCK11	ICAM2
DOCK2	IDE
DOCK5	IDH1
DOCK7	IDH2
DOCK8	IDH3A
DOCK9	IDH3B
DOK1	IDH3G
DOK2	IDI1
DOK3	IER3IP1
DOK7	IFITM2
DOPEY2	IGBP1
DPEP1	IGF2
DPEP3	IGF2BP2
DPP3	IGFALS
DPP4	IGFBP2
DPP7	IGHA1
DPY30	IGHA2
DPYS	IGHG2
DPYSL2	IGHG3
DPYSL3	IGHG4
DRG1	IGHM
DRG2	IGHV1-18
DSC1	IGHV1-2
DSC2	IGHV1-24
DSC3	IGHV1-3
DSCR3	IGHV1-46
DSG1	IGHV1-58
DSG2	IGHV1-69D
DSG3	IGHV1-8
DSN1	IGHV2-26
DSP	IGHV2-5
DST	IGHV2-70D
DSTN	IGHV3-11
DTX3L	IGHV3-13
DTYMK	IGHV3-15
DUOX2	IGHV3-21
DUS3L	IGHV3-23
DUSP26	IGHV3-30-5
DUSP3	IGHV3-35
DUT	IGHV3-38
DYNC1H1	IGHV3-43
DYNC1I2	IGHV3-48
DYNC1LI1	IGHV3-49
DYNC1LI2	IGHV3-64
DYNC2H1	IGHV3-66
DYNLL1	IGHV3-7
DYNLRB1	IGHV3-72
DYNLT1	IGHV3-73
DYSF	IGHV3-74
DYTN	IGHV3-9
EBNA1BP2	IGHV4-28
ECE1	IGHV4-34
ECH1	IGHV4-38-2
ECHDC1	IGHV4-4
ECHS1	IGHV5-10-1
ECM1	IGHV5-51
EDC3	IGHV6-1
EDC4	IGHV7-4-1
EDF1	IGKV1-13
EDIL3	IGKV1-16
EDNRB	IGKV1-27
EEA1	IGKV1-33
EEF1A1	IGKV1-5
EEF1A1P5	IGKV1-6
EEF1A2	IGKV1-9
EEF1B2	IGKV1D-12
EEF1D	IGKV1D-16
EEF1E1	IGKV1D-17
EEF1G	IGKV1D-37
EEF2	IGKV1D-39
EEFSEC	IGKV1D-8
EFCAB5	IGKV2-24
EFEMP1	IGKV2-30
EFEMP2	IGKV2D-28
EFHD2	IGKV2D-40
EFNB1	IGKV3-11
EFR3A	IGKV3-20
EFTUD1	IGKV4-1
EFTUD2	IGKV6D-21
EGF	IGLC2
EGFL7	IGLV1-36
EGFR	IGLV1-40
EHBP1L1	IGLV1-44
EHD1	IGLV1-47
EHD2	IGLV1-51
EHD3	IGLV2-11
EHD4	IGLV2-18
EHHADH	IGLV3-1
EHMT2	IGLV3-10
EIF1AY	IGLV3-12
EIF2A	IGLV3-19
EIF2AK2	IGLV3-21
EIF2B1	IGLV3-27
EIF2B2	IGLV3-9
EIF2B3	IGLV4-60
EIF2B4	IGLV4-69
EIF2B5	IGLV5-37
EIF2D	IGLV6-57
EIF2S1	IGLV8-61
EIF2S2	IGLV9-49
EIF2S3	IGSF8
EIF3A	IKBKB
EIF3B	IKBKG
EIF3C	IL18
EIF3CL	IL6ST
EIF3D	ILK
EIF3E	IMMT
EIF3F	IMPA1
EIF3G	INF2
EIF3H	INHBE
EIF3I	INPP5A
EIF3J	INPP5B
EIF3K	INPP5D
EIF3L	INPP5F
EIF3M	INPPL1
EIF4A1	IPO11
EIF4A2	IPO5
EIF4A3	IPO7
EIF4B	IPO9
EIF4E	IQGAP1
EIF4G1	IQGAP2
EIF4H	IRAK1
EIF5	IRAK3
EIF5A	IRAK4
EIF5A2	IRF3
EIF5AL1	IRS2
EIF5B	ISOC1
EIF6	IST1
ELANE	ISYNA1
ELAVL1	ITCH
ELMO1	ITGA1
ELMO2	ITGA2
ELMO3	ITGA2B
ELP2	ITGA5
ELP3	ITGA6
EMB	ITGAL
EMD	ITGAM
EME2	ITGAV
EMG1	ITGB1
EMILIN1	ITGB2
EMILIN2	ITGB3
EML3	ITGB5
EML4	ITIH1
EML5	ITIH2
ENAH	ITIH3
ENDOD1	ITIH4
ENG	ITM2B
ENGASE	ITPA
ENO1	ITPKB
ENO2	ITPR1
ENO3	ITPR2
ENPEP	ITSN2
ENPP1	IVD
ENPP3	IVL
ENPP4	JAGN1
ENPP6	JAK1
ENPP7	JAK2
ENTPD1	JAK3
ENTPD2	JAM3
ENTPD4	JCHAIN
EPB41	JMJD6
EPB41L1	JPT2
EPB41L2	JUP
EPB41L3	KALRN
EPB41L4B	KANK2
EPB41L5	KARS1
EPB42	KATNAL1
EPCAM	KCMF1
EPHA1	KCNA3
EPHA2	KCNK6
EPHA3	KCNN4
EPHA4	KCTD10
EPHA5	KCTD12
EPHB1	KDELR1
EPHB2	KHK
EPHB3	KHSRP
EPHB4	KIAA0513
EPHX1	KIAA2013
EPHX2	KIDINS220
EPN2	KIF13B
EPN3	KIF2A
EPO	KIF5B
EPPK1	KLC1
EPRS	KLC4
EPS15	KLKB1
EPS15L1	KNG1
EPS8	KPNA1
EPS8L1	KPNA3
EPS8L2	KPNA4
EPS8L3	KPNA6
EPX	KPNB1
ERAP1	KRAS
ERBB2	KRT1
ERBB2IP	KRT10
ERBB3	KRT14
ERBB4	KRT16
ERCC2	KRT17
ERGIC1	KRT2
ERGIC2	KRT31
ERLIN1	KRT33B
ERLIN2	KRT35
ERMAP	KRT36
ERMN	KRT4
ERMP1	KRT5
ERO1L	KRT71
ERP29	KRT77
ERP44	KRT78
ERVFRD-2	KRT80
ERVK-6	KRT9
ESAM	KSR1
ESD	KTN1
ESM1	KYAT1
ESRP1	KYAT3
ESRP2	KYNU
ESYT1	L2HGDH
ESYT2	L3HYPDH
ETF1	LACTB
ETFA	LACTB2
ETFB	LAGE3
ETHE1	LAMA4
EVA1A	LAMB1
EVA1B	LAMB2
EVI2B	LAMC1
EVL	LAMP1
EVPL	LAMTOR1
EXOC1	LAMTOR2
EXOC2	LAMTOR3
EXOC3	LAMTOR4
EXOC3L4	LANCL1
EXOC4	LANCL2
EXOC5	LAP3
EXOC6	LARP1
EXOC6B	LARS
EXOC7	LASP1
EXOC8	LAT
EXOSC1	LAT2
EXOSC3	LBP
EXOSC4	LBR
EXOSC5	LCK
EXOSC6	LCMT1
EXOSC7	LCN1
EXT2	LCP1
EXTL2	LCP2
EYS	LDHA
EZR	LDHB
F10	LDLRAP1
F11	LETM1
F11R	LGALS1
F13A1	LGALS3BP
F2	LGALS7
F2R	LGALS8
F2RL3	LGALSL
F3	LHFPL2
F5	LIMA1
F7	LIMD1
F8	LIMS1
F9	LIN7C
FABP1	LMAN1
FABP3	LMAN2
FABP5	LMBRD2
FABP5P7	LMF1
FADD	LMF2
FAF1	LMNA
FAH	LMNB2
FAHD2A	LNPEP
FAM104A	LNPK
FAM120A	LONP1
FAM120B	LOXL3
FAM129A	LPA
FAM129B	LPCAT3
FAM151A	LPGAT1
FAM160A2	LPL
FAM171A1	LPP
FAM171A2	LRBA
FAM174A	LRCH3
FAM174B	LRCH4
FAM175B	LRG1
FAM177A1	LRMP
FAM178B	LRP1
FAM179B	LRPPRC
FAM184A	LRRC32
FAM186A	LRRC47
FAM193B	LRRC59
FAM208B	LRRC8A
FAM209A	LRRC8C
FAM20A	LRRC8D
FAM20C	LRRFIP1
FAM213A	LRRFIP2
FAM213B	LRSAM1
FAM3B	LSM1
FAM3C	LSM2
FAM49A	LSM3
FAM49B	LSM4
FAM63A	LSR
FAM63B	LSS
FAM64A	LST1
FAM65A	LTA4H
FAM65C	LTB4R
FAM71F1	LTBP1
FAM83F	LTF
FAM83H	LTN1
FAM84B	LUM
FAM91A1	LXN
FAM98A	LY6G6F
FAM98B	LYN
FANCI	LYPLA1
FANCM	LYPLA2
FAP	LYSMD3
FARP1	LYST
FARSA	LYZ
FARSB	LZIC
FAS	LZTFL1
FASLG	M6PR
FASN	MADD
FAT1	MAGED2
FAT2	MAGT1
FAT4	MAIP1
FBL	MAN1A1
FBLN1	MAN2A1
FBLN2	MAN2A2
FBN1	MAN2B1
FBN2	MAN2C1
FBN3	MANF
FBP1	MAP1A
FBP2	MAP1B
FBXL12	MAP1S
FBXL20	MAP2K2
FBXL4	MAP2K3
FBXL8	MAP2K4
FBXO15	MAP3K5
FBXO17	MAP3K7
FBXO2	MAP4
FBXO22	MAP4K2
FBXO45	MAP4K5
FBXO6	MAPK1
FBXW8	MAPK12
FCER1G	MAPK14
FCER2	MAPK3
FCGBP	MAPK8IP3
FCGR2A	MAPK9
FCGR2C	MAPKAPK3
FCGRT	MAPRE1
FCN1	MAPRE2
FCN2	MARCKS
FCN3	MARK2
FCRLA	MARS
FDFT1	MASP1
FDPS	MASP2
FEN1	MAT2A
FERMT2	MAT2B
FERMT3	MBL2
FES	MBLAC2
FGA	MBNL1
FGB	MBOAT4
FGD2	MBOAT7
FGD4	MBP
FGF16	MCEE
FGF18	MCRIP1
FGF19	MCU
FGFBP1	MDH1
FGFR1	MDH2
FGFR2	ME2
FGFR3	MEAK7
FGFR4	MECR
FGFRL1	MEMO1
FGG	MESD
FGL2	MESP2
FGR	METAP1
FH	METAP2
FHAD1	METTL7A
FHL1	MFF
FHL5	MFGE8
FHOD1	MFSD2B
FIGNL1	MFSD6
FKBP15	MGAT1
FKBP1A	MGAT4B
FKBP3	MGLL
FKBP4	MGMT
FKBP5	MGP
FLG2	MGST1
FLII	MGST2
FLNA	MGST3
FLNB	MIA2
FLNC	MIA3
FLOT1	MIB2
FLOT2	MICAL1
FLT1	MICAL3
FLVCR1	MICOS13
FMN1	MICU1
FMNL1	MICU2
FMNL2	MIEN1
FMNL3	MIF
FMOD	MIF4GD
FN1	MIGA2
FN3K	MINDY1
FN3KRP	MINDY2
FNBP1L	MIOS
FNDC1	MLEC
FNTA	MLXIP
FOLH1	MLYCD
FOLR1	MMAB
FOXF1	MME
FPGT	MMRN1
FRAT1	MMRN2
FREM2	MMS19
FREM3	MMUT
FRK	MOB1B
FRMD5	MOB3C
FRMD8	MOB4
FRMPD3	MOGS
FRYL	MON1B
FSCN1	MON2
FSD2	MOSPD2
FSIP2	MPC2
FST	MPDU1
FTCD	MPI
FTH1	MPIG6B
FTL	MPL
FTLP3	MPO
FTSJ3	MPP1
FUBP1	MPRIP
FUBP3	MPST
FUCA1	MRI1
FUCA2	MROH1
FUK	MRPL22
FURIN	MRPL24
FUS	MRPL38
FUT2	MRPS18A
FUT3	MRPS35
FUT6	MRPS5
FUT8	MRPS7
FUZ	MRVI1
FXR1	MSN
FXR2	MST1
FXYD2	MTAP
FXYD3	MTCH2
FYB	MT-CO1
FYCO1	MT-CO2
FYN	MT-CYB
FZD2	MTDH
FZD6	MTFR1L
FZD7	MTHFD1
G3BP1	MTHFS
G3BP2	MTM1
G6PD	MTMR12
GAA	MTMR14
GABARAPL2	MTMR2
GABPA	MT-ND1
GABRB2	MT-ND4
GAK	MT-ND5
GAL3ST4	MT-ND6
GALE	MTOR
GALK1	MTPN
GALM	MTSS1
GALNT13	MTURN
GALNT2	MTX1
GALNT3	MTX2
GALNT4	MVD
GALNT5	MVP
GALNT7	MXRA7
GANAB	MYADM
GAPDH	MYCBP2
GAPDHS	MYCT1
GAR1	MYDGF
GARS	MYH10
GART	MYH11
GAS6	MYH9
GATSL3	MYL12A
GBA	MYL4
GBE1	MYL6
GBF1	MYL6B
GBP1	MYL9
GBP6	MYLK
GC	MYO18A
GCA	MYO1C
GCLM	MYO1D
GCN1L1	MYO1G
GCNT2	MYO5A
GCNT3	MYO6
GDA	MYO9B
GDF1	NAA10
GDF11	NAA15
GDF15	NACA
GDF2	NADSYN1
GDF3	NAE1
GDF5	NAGA
GDF9	NAGLU
GDI1	NAP1L1
GDI2	NAP1L4
GDPD3	NAPA
GDPD5	NAPG
GEMIN2	NAPRT
GEMIN4	NARS1
GEMIN5	NAT1
GET4	NAXE
GFAP	NBAS
GFM1	NBEAL2
GFM2	NCCRP1
GFPT1	NCDN
GFPT2	NCK1
GFRA1	NCK2
GFRA3	NCKAP1
GGA1	NCKAP1L
GGA3	NCKIPSD
GGACT	NCLN
GGCT	NCOA7
GGH	NCSTN
GGT1	NDE1
GGT2	NDRG1
GGT3P	NDRG3
GGTLC1	NDUFA10
GGTLC2	NDUFA13
GHITM	NDUFA2
GID8	NDUFA4
GIMAP4	NDUFA5
GIMAP8	NDUFA8
GIPC1	NDUFA9
GIPC2	NDUFAB1
GJA1	NDUFB11
GJB1	NDUFB4
GJC1	NDUFB5
GK2	NDUFB8
GLA	NDUFB9
GLB1	NDUFS1
GLDC	NDUFS2
GLG1	NDUFS3
GLIPR2	NDUFS4
GLMN	NDUFS5
GLO1	NDUFS7
GLRX	NDUFS8
GLRX3	NDUFV1
GLS	NDUFV2
GLT8D1	NECAP2
GLUD1	NECTIN2
GLUL	NEDD4
GLYR1	NEDD4L
GM2A	NEDD8
GMDS	NEK7
GMFG	NEK9
GMPPA	NEXN
GMPPB	NFKB1
GMPR2	NFKB2
GMPS	NHLRC2
GNA11	NIBAN1
GNA12	NIBAN2
GNA13	NID1
GNA14	NID2
GNA15	NIF3L1
GNAI1	NINJ1
GNAI2	NIPA1
GNAI3	NIPSNAP3A
GNAL	NIT1
GNAO1	NIT2
GNAQ	NKIRAS2
GNAS	NLRX1
GNAT1	NME1
GNAT2	NMI
GNAT3	NMNAT3
GNAZ	NMRK1
GNB1	NMT1
GNB1L	NNT
GNB2	NOMO2
GNB2L1	NPC1
GNB3	NPEPPS
GNB4	NPM1
GNB5	NPTN
GNE	NQO2
GNG10	NRAS
GNG11	NRBF2
GNG12	NRBP1
GNG2	NRDC
GNG5	NRGN
GNG7	NSDHL
GNL1	NSF
GNL2	NSFL1C
GNL3	NT5C
GNPDA1	NT5C2
GNPDA2	NT5C3A
GNPNAT1	NT5DC1
GNPTG	NT5DC3
GNS	NUCB1
GOLGA2	NUCB2
GOLGA3	NUDC
GOLGA5	NUDT5
GOLGA7	NUMB
GOLGB1	NUP62
GOLIM4	NUTF2
GOLM1	NXN
GOLPH3	OAS3
GORAB	OCC1
GORASP2	OCIAD1
GOSR1	OGA
GOT1	OGDH
GOT2	OGFR
GP1BA	OGFRL1
GP1BB	OIT3
GP5	OLA1
GP6	OLFM4
GP9	OPA1
GPA33	OPHN1
GPC1	OPLAH
GPC3	OPTN
GPC4	OR4C6
GPC5	ORAI1
GPC6	ORM1
GPD1	ORM2
GPD1L	ORMDL3
GPI	OSBP
GPM6A	OSBPL2
GPNMB	OSBPL3
GPR107	OSBPL6
GPR143	OSBPL8
GPR155	OSBPL9
GPR176	OSTC
GPR179	OSTF1
GPRC5A	OTUB1
GPRC5B	OTULIN
GPRC5C	OXCT1
GPS1	OXR1
GPT	OXSR1
GPX1	P2RX1
GPX2	P2RY1
GPX3	P2RY12
GPX4	P3H1
GRAP2	P4HB
GRB2	PA2G4
GREM1	PAAF1
GRHPR	PABPC1
GRID1	PACS1
GRIN1	PACSIN2
GRIP2	PAFAH1B1
GRIPAP1	PAFAH1B2
GRK5	PAFAH1B3
GRK6	PAG1
GRM2	PAICS
GRM3	PAIP1
GRM7	PAIP2
GRN	PAK2
GRTP1	PAN3
GRWD1	PANK4
GSDMA	PANX1
GSDMD	PAPSS1
GSE1	PAPSS2
GSK3A	PARK7
GSK3B	PARP14
GSN	PARVB
GSPT1	PARVG
GSPT2	PAWR
GSR	PCBD1
GSS	PCBP1
GSTA1	PCCA
GSTA2	PCCB
GSTA3	PCID2
GSTA5	PCK2
GSTCD	PCMT1
GSTK1	PCSK6
GSTM1	PCYOX1
GSTM2	PCYOX1L
GSTM3	PDAP1
GSTM5	PDCD10
GSTO1	PDCD5
GSTO2	PDCD6
GSTP1	PDCD6IP
GTF2B	PDCL3
GTF2I	PDE2A
GTF3C5	PDE3A
GTPBP1	PDE5A
GTPBP2	PDGFB
GTSE1	PDGFC
GUSB	PDGFD
GYLTL1B	PDHA1
GYPC	PDHB
GYS1	PDIA3
GYS2	PDIA4
GZMA	PDIA5
H1F0	PDIA6
H1FOO	PDK1
H1FX	PDK3
H2AFJ	PDLIM1
H2AFV	PDLIM5
H2AFX	PDLIM7
H2AFY	PDP1
H2AFY2	PDPK1
H2AFZ	PDPR
H3F3A	PDXDC1
H3F3B	PDZD8
H3F3C	PEA15
HACD3	PEAR1
HADH	PEBP1
HADHA	PECAM1
HADHB	PEF1
HAL	PELO
HAPLN1	PEPD
HAPLN3	PEX11B
HARS	PEX14
HARS2	PEX6
HAS1	PF4
HAT1	PF4V1
HAUS5	PFAS
HBA1	PFDN1
HBA2	PFDN2
HBB	PFDN4
HBD	PFDN5
HBE1	PFDN6
HBG1	PFKL
[truncated: 3,405 more rows]

## Sheet: Specifically identified protein
Additional file 7: Table S2. Related to Supplemental Figure 1G. 211 and 426 proteins specifically identified in sEVs and lEVs.
sEVs	lEVs	sEVs∩lEVs
AAGAB	AARS1	A1BG
AARS	ABCC3	A2M
ABRAXAS2	ABHD14B	ABAT
ACACA	ACOT13	ABCB11
ACSBG1	ACOT8	ABCB6
ACSF3	ACP2	ABCB7
ADGRE2	ACTB	ABCC1
ADH1C	ADAMDEC1	ABCC4
ADPRHL2	ADD1	ABCD1
AGFG1	ADK	ABCD3
AIG1	ADPRH	ABCE1
AKT2	AGAP2	ABCF1
ALDH5A1	AGK	ABHD10
ALPL	AGO1	ABHD11
ANGPTL3	AGRN	ABHD12
ANGPTL6	AIMP1	ABHD16A
ANKRD17	AIMP2	ABHD17B
ANKRD27	AK3	ABI1
ANTXR2	ALG10	ABLIM1
AP1S1	ALG5	ABLIM3
APIP	AMT	ABRACL
ARHGEF6	ANKMY2	ACAA1
ARV1	ANO10	ACAA2
ASCC2	AP2S1	ACAD8
ATG2B	ARGLU1	ACAD9
ATP6AP1	ARHGAP35	ACADM
ATPAF2	ARL1	ACADS
AVPR1A	ARMC6	ACADSB
BABAM1	ASCC3	ACADVL
BAIAP2	ATG5	ACAP1
BAIAP2L1	ATL3	ACAP2
BDNF	ATP5MF	ACAT1
BIRC2	BABAM2	ACAT2
BTN3A3	BCAP29	ACBD3
C16orf58	BCKDK	ACKR1
CA13	BCS1L	ACLY
CA4	BET1	ACO1
CABLES1	BID	ACO2
CAMK2G	BLOC1S6	ACOT2
CAPN7	BMP1	ACOT7
CAPRIN1	BNIP2	ACOT9
CARS	BORCS7	ACOX1
CASP7	BSDC1	ACP1
CD97	BTF3L4	ACP6
CDC27	BTN3A2	ACSF2
CEP131	BZW1	ACSL1
CERT	C12orf10	ACSL3
CETN2	C17orf75	ACSL4
CIAPIN1	C1orf50	ACSL5
CLCN7	CAMK2D	ACSS1
CLDND1	CARHSP1	ACSS2
CLRN3	CARS1	ACTBL2
COG1	CASC4	ACTL6A
COMMD3	CBFB	ACTN1
CPN1	CC2D1B	ACTN4
CRAD	CCDC28B	ACTR10
CXCL3	CCDC58	ACTR1A
DAGLB	CCZ1	ACTR1B
DARS	CD300A	ACTR2
DBH	CDC16	ACTR3
DHTKD1	CDC26	ACVR1
DMAC2L	CDK2	ACY1
DMBT1	CDK5RAP3	ADAM10
DMKN	CDSN	ADAMTS13
DNAJC16	CEP112	ADCY6
DPP7	CEP44	ADD3
ECHDC1	CEPT1	ADGRG1
EHBP1	CERS2	ADH5
EIF4ENIF1	CERT1	ADIPOQ
EPRS	CHKB	ADPGK
ETFDH	CHMP2A	ADRM1
EVA1B	CIAO2A	ADSL
FAF1	CKAP5	ADSS2
FAM117A	CLCC1	AFG3L2
FAM241A	CLEC16A	AFM
FBXL8	CLIC5	AGL
FBXO40	CMC2	AGPAT1
FCGRT	CNOT6	AGPAT2
FUCA2	COA3	AGPAT3
FURIN	COG6	AGPAT4
G3BP1	COMTD1	AGPS
GMPS	COPS3	AGT
GNA15	COPS6	AGTRAP
GNPTG	COX20	AHCY
GPR155	COX6B1	AHCYL1
GPRC5C	CPNE2	AHCYL2
GRK5	CRACD	AHNAK
H4-16	CRIP2	AHSA1
HARS	CRK	AHSG
HNRNPA2B1	CSDE1	AIDA
HNRNPL	CSNK1A1	AIFM1
HSPA2	CSNK1G3	AIP
HSPBP1	CTBP1	AK1
HYI	CTDSP1	AK2
IAH1	CTIF	AKAP10
IARS	CTSB	AKAP2
IDI1	CXCL12	AKR1A1
IGF2	CYP20A1	AKR1B1
IGHV3-11	CZIB	AKR7A2
IGHV3-13	DAG1	AKT1
IGHV3-21	DAP	ALAD
IGLV5-37	DARS1	ALB
IRAK1	DCK	ALCAM
JMJD6	DCP1A	ALDH16A1
KCNN4	DCTN6	ALDH18A1
LACTB2	DDI2	ALDH1A1
LAMTOR4	DDX17	ALDH4A1
LARS	DDX58	ALDH6A1
LBR	DEGS1	ALDH9A1
LPL	DENND2C	ALDOA
LRRC8C	DENND2D	ALDOC
LRSAM1	DGKZ	ALG1
MARS	DHRS4	ALG11
MGAT4B	DIPK2A	ALG12
MIB2	DLG1	ALG2
MIF4GD	DNAJB2	ALG6
MIGA2	DNAJB4	ALOX12
MLYCD	DNPH1	AMBP
MMAB	DTX3L	AMPD2
MRPS5	DYNLL1	ANGPT1
MTHFS	DYNLL2	ANK1
MTMR2	DYNLRB1	ANKFY1
MT-ND6	DYNLT3	ANKIB1
MTX2	EBP	ANKRD13A
NAT1	ECHS1	ANKRD28
NCCRP1	ECI1	ANKS1A
NDUFB9	EFL1	ANO6
NEDD4	EIF1AX	ANP32A
NEDD4L	EIF3J	ANPEP
NFKB2	EIF4B	ANXA1
NIPA1	EIF5B	ANXA11
NKIRAS2	ELOC	ANXA2
NQO2	EMP3	ANXA3
NUP62	EPHX1	ANXA4
OAS3	EPN1	ANXA5
OSBPL3	EPRS1	ANXA6
PAG1	ERGIC3	ANXA7
PCID2	ERLIN2	AP1B1
PDCD5	EVI5L	AP1G1
PDGFD	EXOC2	AP1M1
PELO	FAM126A	AP1S2
PEX6	FAM210B	AP2A1
PHYKPL	FARS2	AP2A2
PIK3R6	FCHSD1	AP2B1
POMK	FERMT1	AP2M1
POR	FIS1	AP3B1
PPP1R14B	FKBP1B	AP3D1
PPP1R21	FNTA	AP3M1
PPP2R5E	FOCAD	AP3S1
PRKD2	FXN	AP4E1
PRPSAP1	GAB3	APAF1
PRRC2A	GADD45GIP1	APCS
PSME4	GALK2	APEH
QARS	GALNT1	APLP2
RAB9B	GALNT2	APMAP
RAE1	GALNT4	APOA1
RALBP1	GCSH	APOA2
RARS	GLCE	APOA4
RCN1	GLMN	APOA5
RICTOR	GLRX5	APOB
RNF7	GLTP	APOBEC3C
RSPRY1	GMFB	APOBR
SARS	GMFG	APOC1
SDF4	GMPPA	APOC2
SDSL	GNAI3	APOC3
SELENOO	GNPAT	APOC4
SERPINB12	GORASP2	APOD
SETD3	GPD1L	APOE
SFXN2	GPX4	APOF
SFXN5	GSAP	APOH
SIRT5	GSK3B	APOL1
SLC23A2	GSTM1	APOM
SLC30A1	GSTM5	APOOL
SLC38A5	GSTZ1	APP
SNX5	GTPBP1	APPL1
SPPL2A	GUK1	APPL2
SPR	GXYLT1	APRT
SRSF2	H4C1	AQP1
SSB	HAGH	ARAF
STAMBP	HARS1	ARAP1
SYVN1	HEBP1	ARCN1
TAB2	HEBP2	ARF1
TAB3	HEXB	ARF4
TDRD7	HGFAC	ARF5
TGFBRAP1	HIBADH	ARF6
TIMM21	HIKESHI	ARFGAP2
TIMP3	HIP1	ARFGEF1
TIPRL	HLA-DPA1	ARFGEF2
TMEM129	HLA-DRA	ARFIP1
TMEM68	HM13	ARG1
TOM1L1	HNRNPA0	ARHGAP1
TOMM40L	HNRNPAB	ARHGAP10
TRABD	HNRNPR	ARHGAP17
TRAPPC12	HSPB11	ARHGAP18
TRAPPC4	IARS1	ARHGAP21
TRAPPC5	ICAM3	ARHGAP25
TRIM3	IDH3B	ARHGAP4
TRIM36	ILVBL	ARHGAP45
TTC39B	IMPACT	ARHGAP6
TTC9C	IMPDH2	ARHGDIA
UBE2R2	INPP4B	ARHGDIB
UBXN6	ISOC2	ARHGEF1
VARS	ITPRID2	ARHGEF10
VEGFC	ITPRIP	ARHGEF12
VPS26C	KATNB1	ARHGEF2
VPS4A	KCNAB2	ARHGEF3
WARS	KDSR	ARHGEF7
WASHC3	KIAA1109	ARL15
XP32	KRTCAP2	ARL2
YARS	LAMTOR5	ARL3
YIPF3	LARS1	ARL6IP5
	LCAT	ARL8A
	LCLAT1	ARL8B
	LGALS12	ARMC10
	LIPA	ARMC8
	LRRC40	ARMCX3
	LRRC57	ARMH3
	LYPLAL1	ARMT1
	MACF1	ARPC1A
	MAOB	ARPC1B
	MAPKAPK2	ARPC2
	MARS1	ARPC3
	MAVS	ARPC4
	MBOAT2	ARPC5
	MCCC1	ARPC5L
	MCCC2	ARRB1
	MCTS1	ARSA
	MFN2	ASAH1
	MICALL2	ASAP1
	MLST8	ASAP2
	MON1A	ASL
	MPV17	ASMTL
	MRPL12	ASNA1
	MRPL4	ASPH
	MRPL53	ASPRV1
	MRPS36	ASPSCR1
	MRPS7	ATAD1
	MSI2	ATAD3A
	MSRA	ATE1
	MT-ATP6	ATG2A
	MTMR3	ATG3
	MTMR9	ATG4B
	MT-ND2	ATG7
	MT-ND3	ATG9A
	MVB12B	ATIC
	MYCBP	ATL1
	MYO1F	ATOX1
	NAGK	ATP10B
	NAPB	ATP11B
	NCAM1	ATP13A1
	NDUFAF3	ATP13A2
	NDUFB1	ATP1A1
	NDUFB10	ATP1B3
	NENF	ATP2A2
	NFU1	ATP2A3
	NGLY1	ATP2B1
	NMD3	ATP2B4
	NME2	ATP2C1
	NPC2	ATP5F1A
	NPLOC4	ATP5F1B
	NUBP2	ATP5F1C
	NUDT1	ATP5F1D
	NUDT2	ATP5MD
	NUDT3	ATP5ME
	NUDT4	ATP5MG
	NUP93	ATP5PB
	OGFRL1	ATP5PD
	ORMDL1	ATP5PF
	OSGEP	ATP5PO
	OXSM	ATP6V0A1
	P2RY8	ATP6V0A2
	P4HA1	ATP6V0D1
	PACC1	ATP6V1A
	PACS2	ATP6V1B2
	PARD3	ATP6V1C1
	PAXX	ATP6V1E1
	PBDC1	ATP6V1G1
	PCBD2	ATP6V1H
	PCBP2	ATP8A1
	PDK2	ATP8B1
	PIGS	ATP9B
	PIK3R4	ATPAF1
	PIP4P1	ATRN
	PITPNA	ATXN10
	PKD2	ATXN2
	PLEKHF2	ATXN3
	PLOD3	AUP1
	PNPT1	AZGP1
	POGLUT1	B2M
	PPIL1	B4GALT1
	PPIL3	BACH1
	PPP1CC	BAG2
	PPP2R5D	BAG5
	PRAF2	BAG6
	PRTFDC1	BAK1
	PSMD8	BANF1
	PSME2	BANK1
	PSMF1	BASP1
	PYGM	BAX
	QARS1	BCAM
	RAB11A	BCAP31
	RAB38	BCAS3
	RAB8B	BCAT2
	RAB9A	BCHE
	RABGGTA	BCL2L1
	RALGAPA1	BCL2L13
	RALGAPB	BCR
	RANBP9	BDH1
	RARS1	BET1L
	RASAL2	BICD2
	RBM38	BIN2
	RBM8A	BIRC6
	RCC2	BLMH
	REEP3	BLOC1S3
	REEP5	BLOC1S4
	RELL1	BLVRA
	RETREG3	BLVRB
	RHD	BOLA2
	RHEB	BORCS6
	RILP	BORCS8
	RINL	BPIFB1
	RIT1	BPNT1
	RMC1	BRCC3
	RMDN2	BRK1
	RMDN3	BROX
	RNASE1	BSG
	RNF126	BST1
	RPA2	BTK
	RPE	BZW2
	RPL30	C11orf54
	RPLP0	C11orf68
	RPS28	C16orf54
	RPS5	C1GALT1
	RWDD1	C1orf198
	SAMD14	C1QA
	SARS1	C1QB
	SBDS	C1QBP
	SCAMP1	C1QC
	SDC1	C1R
	SDC4	C1RL
	SDF2L1	C1S
	SEC13	C2
	SEC16A	C20orf27
	SEC24A	C2CD2L
	SEC24D	C2CD5
	SEH1L	C2orf88
	SEPSECS	C3
	SEPTIN1	C4A
	SF3B2	C4B
	SF3B3	C4BPA
	SFT2D2	C4BPB
	SIGMAR1	C5
	SLC12A2	C5orf51
	SLC12A9	C6
	SLC25A13	C7
	SLC25A20	C8A
	SLC27A2	C8B
	SLC30A5	C8G
	SLC33A1	C9
	SLC35B4	C9orf64
	SMAD2	CA1
	SMIM13	CA2
	SMN1	CAB39
	SNF8	CACYBP
	SNX12	CAD
	SNX16	CALCOCO1
	SNX6	CALD1
	SPCS3	CALHM5
	SPG21	CALM3
	SPRYD4	CALML3
	SSR1	CALML5
	STING1	CALR
	STK38L	CALU
	STUM	CAMK1
	STX5	CAMLG
	SUMF2	CAMP
	TARS3	CAND1
	TBCEL	CANX
	TBL1XR1	CAP1
	TCP11L1	CAPN1
	TECPR2	CAPN2
	TESK2	CAPNS1
	TMED1	CAPZA1
	TMED4	CAPZA2
	TMED5	CAPZB
	TMEM167A	CARD6
	TMEM189	CARM1
	TMEM43	CARMIL1
	TMEM87A	CARS2
	TMEM87B	CASKIN2
	TMPPE	CASP14
	TOM1	CASP3
	TPD52	CASP4
	TRAM1	CASP6
	TRAM2	CASP8
	TRAPPC3	CASP9
	TRIP13	CASS4
	TRIP4	CAST
	TRMT112	CAT
	TRPM8	CAVIN2
	TSC22D4	CBL
	TSNAX	CBR1
	TXNDC12	CBWD1
	UBA5	CBX3
	UBE2G2	CCDC124
	UBE2L6	CCDC22
	UBE2V1	CCDC47
	UBE3B	CCDC6
	UBL7	CCDC88A
	UBN2	CCDC88C
	UBQLN2	CCDC93
	UBXN4	CCL5
	UCHL3	CCM2
	UFM1	CCN2
	UQCRFS1	CCNY
	UQCRQ	CCR4
	VARS1	CCRL2
	VMA21	CCS
	VPS37B	CCT2
	VPS54	CCT3
	WARS1	CCT4
	WIPI1	CCT5
	XPO4	CCT6A
	YARS1	CCT7
	ZC3H15	CCT8
	ZPR1	CD109
		CD14
		CD151
		CD226
		CD2AP
		CD34
		CD36
		CD37
		CD38
		CD3E
		CD40
		CD40LG
		CD44
		CD46
		CD47
		CD55
		CD58
		CD5L
		CD63
		CD68
		CD69
		CD81
		CD82
		CD84
		CD9
		CD93
		CD99
		CD99L2
		CDC23
		CDC37
		CDC42
		CDC42BPA
		CDC42BPB
		CDC42SE2
		CDIPT
		CDK5
		CDS2
		CDV3
		CELF2
		CEP170
		CEP41
		CETP
		CFB
		CFH
		CFHR1
		CFHR5
		CFI
		CFL1
		CFL2
		CFP
		CHCHD2
		CHCHD3
		CHCHD4
		CHID1
		CHMP3
		CHMP4A
		CHMP4B
		CHMP5
		CHMP6
		CHMP7
		CHORDC1
		CHP1
		CHST12
		CHUK
		CIAO1
		CIAO2B
		CIRBP
		CISD1
		CISD2
		CKAP4
		CLASP1
		CLCN3
		CLCN4
		CLDN3
		CLDN5
		CLEC11A
		CLEC1B
		CLEC2L
		CLEC3B
		CLIC1
		CLIC4
		CLINT1
		CLIP1
		CLIP2
		CLN6
		CLNS1A
		CLPP
		CLPTM1
		CLPTM1L
		CLTA
		CLTC
		CLU
		CMIP
		CMPK1
		CMTM5
		CMTM6
		CNBP
		CNDP1
		CNDP2
		CNIH4
		CNN2
		CNNM4
		CNOT1
		CNP
		CNPY2
		CNPY3
		CNST
		COASY
		COG2
		COG3
		COG5
		COG7
		COG8
		COL18A1
		COL6A1
		COL6A2
		COL6A3
		COLEC10
		COLEC11
		COMP
		COMT
		COPA
		COPB1
		COPB2
		COPE
		COPG1
		COPG2
		COPS2
		COPS4
		COPS5
		COPS7A
		COPS7B
		COPS8
		COPZ1
		CORO1A
		CORO1B
		CORO1C
		COTL1
		COX4I1
		COX5A
		COX5B
		COX6C
		COX7A2
		CP
		CPB2
		CPN2
		CPNE1
		CPNE3
		CPOX
		CPPED1
		CPT1A
		CPT2
		CRABP2
		CRACR2A
		CRAT
		CRBN
		CREG1
		CRELD1
		CRELD2
		CRKL
		CRLF3
		CRP
		CRTAC1
		CRTAP
		CRTC2
		CRYL1
		CRYZ
		CRYZL1
		CS
		CSE1L
		CSK
		CSNK1G1
		CSNK2A1
		CSNK2A2
		CSNK2B
		CSRP1
		CST3
		CSTB
		CTDSPL
		CTNNA1
		CTNND1
		CTPS1
		CTPS2
		CTSA
		CTSC
		CTSD
		CTSW
		CTTN
		CUL1
		CUL2
		CUL3
		CUL4A
		CUL5
		CUTA
		CXCL5
		CYB5A
		CYB5B
		CYB5R1
		CYB5R3
		CYBB
		CYBC1
		CYC1
		CYCS
		CYFIP1
		CYLD
		CYTH2
		DAAM1
		DAB2
		DAD1
		DAPP1
		DARS2
		DAZAP1
		DBI
		DBN1
		DBNL
		DCAF7
		DCD
		DCTD
		DCTN1
		DCTN2
		DCTN3
		DCTN4
		DCTN5
		DCUN1D1
		DCUN1D3
		DCXR
		DDAH2
		DDB1
		DDOST
		DDRGK1
		DDT
		DDX1
		DDX19A
		DDX39A
		DDX3X
		DDX6
		DECR1
		DEFA1
		DENND3
		DENND4A
		DENND4C
		DENR
		DERA
		DERL1
		DFFA
		DGKG
		DGKQ
		DGLUCY
		DHCR7
		DHRS1
		DHRS7
		DHRS7B
		DHX29
		DIABLO
		DIAPH1
		DICER1
		DLAT
		DLD
		DLG3
		DLGAP4
		DLST
		DMTN
		DMXL1
		DNAH6
		DNAJA1
		DNAJA2
		DNAJB1
		DNAJB11
		DNAJC10
		DNAJC11
		DNAJC13
		DNAJC3
		DNAJC7
		DNAJC8
		DNAJC9
		DNASE1L1
		DNM1
		DNM1L
		DNM2
		DNM3
		DNPEP
		DOCK10
		DOCK11
		DOCK2
		DOCK5
		DOCK7
		DOCK8
		DOK1
		DOK2
		DOK3
		DOLK
		DPM1
		DPP3
		DPP4
		DPY19L1
		DPYD
		DPYSL2
		DRG1
		DRG2
		DSC1
		DSG1
		DSP
		DSTN
		DTD1
		DTYMK
		DUSP19
		DUSP22
		DUSP3
		DUT
		DYNC1H1
		DYNC1LI1
		DYNC1LI2
		DYSF
		EBAG9
		ECE1
		ECH1
		ECI2
		ECM1
		ECPAS
		ECT2L
		EDC4
		EDF1
		EEA1
		EEF1A1
		EEF1B2
		EEF1D
		EEF1G
		EEF2
		EFEMP1
		EFHD2
		EFNB1
		EFR3A
		EGF
		EHBP1L1
		EHD1
		EHD3
		EHD4
		EIF1
		EIF2AK2
		EIF2B1
		EIF2B2
		EIF2B3
		EIF2B4
		EIF2B5
		EIF2S1
		EIF2S2
		EIF2S3
		EIF3A
		EIF3B
		EIF3C
		EIF3D
		EIF3E
		EIF3F
		EIF3G
		EIF3H
		EIF3I
		EIF3K
		EIF3L
		EIF3M
		EIF4A1
		EIF4A2
		EIF4E
		EIF4EBP1
		EIF4G1
		EIF4G2
		EIF4G3
		EIF4H
		EIF5
		EIF5A
		EIF6
		ELMO1
		ELMOD2
		ELOB
		ELOVL7
		ELP1
		EMB
		EMC1
		EMC2
		EMC4
		EMD
		EMILIN1
		EML2
		EML3
		EML4
		ENDOD1
		ENO1
		ENO2
		ENO3
		ENOPH1
		ENPP4
		ENSA
		EPB41
		EPB41L2
		EPB41L3
		EPB42
		EPDR1
		EPHX2
		EPS15
		EPS15L1
		EPS8
		ERAP1
		ERAP2
		ERBIN
		ERC1
		ERGIC1
		ERLEC1
		ERLIN1
		ERMAP
		ERMP1
		ERO1A
		ERO1B
		ERP29
		ERP44
		ESAM
		ESD
		ESYT1
		ESYT2
		ETF1
		ETFA
		ETFB
		ETHE1
		EVI2B
		EXOC1
		EXOC3
		EXOC3L2
		EXOC3L4
		EXOC4
		EXOC5
		EXOC6
		EXOC6B
		EXOC7
		EXOC8
		EXTL2
		EZR
		F11
		F11R
		F12
		F13A1
		F13B
		F2
		F2R
		F2RL3
		F5
		F8
		F8A1
		FABP4
		FABP5
		FADD
		FAF2
		FAH
		FAHD2A
		FAM107B
		FAM114A2
		FAM117B
		FAM120A
		FAM151A
		FAM160B1
		FAM162A
		FAM177A1
		FAM20B
		FAM234A
		FAM3C
		FAM49B
		FAM91A1
		FAM98A
		FARSA
		FARSB
		FASN
		FASTKD5
		FAU
		FBLN1
		FBN1
		FBXL20
		FBXO3
		FBXO7
		FCER1G
		FCGBP
		FCGR2A
		FCGR3A
		FCN1
		FCN2
		FCN3
		FDPS
		FECH
		FER
		FERMT2
		FERMT3
		FES
		FETUB
		FFAR4
		FGA
		FGB
		FGD3
		FGD4
		FGFR1OP2
		FGG
		FH
		FHIT
		FHL1
		FHL2
		FHOD1
		FIBP
		FKBP15
		FKBP1A
		FKBP2
		FKBP3
		FKBP4
		FKBP5
		FKBP8
		FLG
		FLG2
		FLII
		FLNA
		FLNB
		FLOT1
		FLOT2
		FMNL1
		FMO5
		FN1
		FN3K
		FNBP1L
		FRMD4B
		FRMD8
		FRMPD1
		FRY
		FRYL
		FSTL1
		FTH1
		FTL
		FUT8
		FXR1
		FYB1
		FYCO1
		FYN
		G6PC3
		G6PD
		GABARAPL2
		GAK
		GALK1
		GALM
		GALT
		GAMT
		GAN
		GANAB
		GAPDH
		GAPVD1
		GARS1
		GART
		GAS2L1
		GATD1
		GATD3A
		GATM
		GBA2
		GBE1
		GBF1
		GBP2
		GC
		GCA
		GCLM
		GCN1
		GCSAML
		GDAP1
		GDI1
		GDI2
		GEMIN5
		GET4
		GFOD1
		GFPT1
		GGA3
		GGCT
		GGH
		GGPS1
		GGT1
		GHDC
		GID8
		GIGYF2
		GIPC1
		GIPC3
		GIT1
		GK
		GLA
		GLB1
		GLCCI1
		GLG1
		GLIPR2
		GLO1
		GLOD4
		GLRX3
		GLS
		GLUD1
		GMIP
		GMPPB
		GMPR
		GMPR2
		GNA13
		GNAI1
		GNAI2
		GNAQ
		GNAS
		GNAZ
		GNB1
		GNB2
		GNB4
		GNB5
		GNG10
		GNG2
		GNG7
		GNG8
		GNL1
		GNPDA2
		GNS
		GOLGA2
		GOLGA3
		GOLGA4
		GOLGA5
		GOLGB1
		GOLM1
		GOLPH3
		GOLT1B
		GOPC
		GOSR2
		GOT1
		GOT2
		GP1BA
		GP1BB
		GP2
		GP5
		GP6
		GP9
		GPCPD1
		GPD2
		GPI
		GPLD1
		GPR107
		GPS1
		GPSM3
		GPX1
		GPX3
		GRAP2
		GRB2
		GRHPR
		GRIPAP1
		GRK2
		GRK3
		GRK6
		GRN
		GRPEL1
		GSDMD
		GSK3A
		GSN
		GSPT1
		GSR
		GSS
		GSTK1
		GSTM2
		GSTM3
		GSTO1
		GSTP1
		GSTT2B
		GTPBP2
		GUCY1A1
		GUCY1B1
		GUSB
		GYG1
		GYPA
		GYPC
		GYS1
		H2AFJ
		H2BC14
		HABP2
		HACD1
		HACD3
		HACD4
		HADH
		HADHA
		HADHB
		HBA1
		HBB
		HBD
		HBG1
		HBS1L
		HCLS1
		HDAC5
		HDAC6
		HDGF
		HDGFL2
		HDHD2
		HDHD3
		HDLBP
		HEATR5B
		HECTD1
		HECTD3
		HECTD4
		HEG1
		HERC4
		HEXA
		HEXIM1
		HGD
		HGS
		HIBCH
		HIF1AN
		HINT1
		HINT2
		HINT3
		HK1
		HLA-A
		HLA-B
		HLA-C
		HLA-DRB5
		HLA-E
		HLA-H
		HMGCL
		HNRNPA1L2
		HNRNPA3
		HNRNPDL
		HNRNPF
		HNRNPH1
		HNRNPK
		HOOK3
		HP
		HPCAL1
		HPR
		HPRT1
		HPS1
		HPS4
		HPSE
		HPX
		HRG
		HS1BP3
		HS2ST1
		HSD17B10
		HSD17B11
		HSD17B12
		HSD17B4
		HSD17B8
		HSDL1
		HSP90AA1
		HSP90AB1
		HSP90B1
		HSPA14
		HSPA1B
		HSPA4
		HSPA5
		HSPA8
		HSPA9
		HSPB1
		HSPD1
		HSPE1
		HSPG2
		HSPH1
		HTATIP2
		HTRA2
		HTT
		HUWE1
		HYOU1
		HYPK
		IARS2
		ICAM1
		ICAM2
		IDE
		IDH1
		IDH2
		IDH3A
		IDH3G
		IER3IP1
		IFITM2
		IGBP1
		IGF2BP2
		IGFALS
		IGFBP2
		IGHA1
		IGHA2
		IGHG2
		IGHG3
		IGHG4
		IGHM
		IGHV1-18
		IGHV1-2
		IGHV1-24
		IGHV1-3
		IGHV1-46
		IGHV1-58
		IGHV1-69D
		IGHV1-8
		IGHV2-26
		IGHV2-5
		IGHV2-70D
		IGHV3-15
		IGHV3-23
		IGHV3-30-5
		IGHV3-35
		IGHV3-38
		IGHV3-43
		IGHV3-48
		IGHV3-49
		IGHV3-64
		IGHV3-66
		IGHV3-7
		IGHV3-72
		IGHV3-73
		IGHV3-74
		IGHV3-9
		IGHV4-28
		IGHV4-34
		IGHV4-38-2
		IGHV4-4
		IGHV5-10-1
		IGHV5-51
		IGHV6-1
		IGHV7-4-1
		IGKV1-13
		IGKV1-16
		IGKV1-27
		IGKV1-33
		IGKV1-5
		IGKV1-6
		IGKV1-9
		IGKV1D-12
		IGKV1D-16
		IGKV1D-17
		IGKV1D-37
		IGKV1D-39
		IGKV1D-8
		IGKV2-24
		IGKV2-30
		IGKV2D-28
		IGKV2D-40
		IGKV3-11
		IGKV3-20
		IGKV4-1
		IGKV6D-21
		IGLC2
		IGLV1-36
		IGLV1-40
		IGLV1-44
		IGLV1-47
		IGLV1-51
		IGLV2-11
		IGLV2-18
		IGLV3-1
		IGLV3-10
		IGLV3-12
		IGLV3-19
		IGLV3-21
		IGLV3-27
		IGLV3-9
		IGLV4-60
		IGLV4-69
		IGLV6-57
		IGLV8-61
		IGLV9-49
		IGSF8
		IKBKB
		IKBKG
		IL18
		IL6ST
		ILK
		IMMT
		IMPA1
		INF2
		INHBE
		INPP5A
		INPP5B
		INPP5D
		INPP5F
		INPPL1
		IPO11
		IPO5
		IPO7
		IPO9
		IQGAP1
		IQGAP2
		IRAK3
		IRAK4
		IRF3
		IRS2
		ISOC1
		IST1
		ISYNA1
		ITCH
		ITGA1
		ITGA2
		ITGA2B
		ITGA5
		ITGA6
		ITGAL
		ITGAM
		ITGAV
		ITGB1
		ITGB2
		ITGB3
		ITGB5
		ITIH1
		ITIH2
		ITIH3
		ITIH4
		ITM2B
		ITPA
		ITPKB
		ITPR1
		ITPR2
		ITSN2
		IVD
		IVL
		JAGN1
		JAK1
		JAK2
		JAK3
		JAM3
		JCHAIN
		JPT2
		JUP
		KALRN
		KANK2
		KARS1
		KATNAL1
		KCMF1
		KCNA3
		KCNK6
		KCTD10
		KCTD12
		KDELR1
		KHK
		KHSRP
		KIAA0513
		KIAA2013
		KIDINS220
		KIF13B
		KIF2A
		KIF5B
		KLC1
		KLC4
		KLKB1
		KNG1
		KPNA1
		KPNA3
		KPNA4
		KPNA6
		KPNB1
		KRAS
		KRT1
		KRT10
		KRT14
		KRT16
		KRT17
		KRT2
		KRT31
		KRT33B
		KRT35
		KRT36
		KRT4
		KRT5
		KRT71
		KRT77
		KRT78
		KRT80
		KRT9
		KSR1
		KTN1
		KYAT1
		KYAT3
		KYNU
		L2HGDH
		L3HYPDH
		LACTB
		LAMA4
		LAMB1
		LAMB2
		LAMC1
		LAMP1
		LAMTOR1
		LAMTOR2
		LAMTOR3
		LANCL1
		LANCL2
		LAP3
		LARP1
		LASP1
		LAT
		LAT2
		LBP
		LCK
		LCMT1
		LCN1
		LCP1
		LCP2
		LDHA
		LDHB
		LDLRAP1
		LETM1
		LGALS1
		LGALS3BP
		LGALS7
		LGALS8
		LGALSL
		LHFPL2
		LIMA1
		LIMD1
		LIMS1
		LIN7C
		LMAN1
		LMAN2
		LMBRD2
		LMF1
		LMF2
		LMNA
		LMNB2
		LNPEP
		LNPK
		LONP1
		LOXL3
		LPA
		LPCAT3
		LPGAT1
		LPP
		LRBA
		LRCH3
		LRCH4
		LRG1
		LRMP
		LRP1
		LRPPRC
		LRRC32
		LRRC47
		LRRC59
		LRRC8A
		LRRC8D
		LRRFIP1
		LRRFIP2
		LSM1
		LSM2
		LSM3
		LSM4
		LSR
		LSS
		LST1
		LTA4H
		LTB4R
		LTBP1
		LTF
		LTN1
		LUM
		LXN
		LY6G6F
		LYN
		LYPLA1
		LYPLA2
		LYSMD3
		LYST
		LYZ
		LZIC
		LZTFL1
		M6PR
		MADD
		MAGED2
		MAGT1
		MAIP1
		MAN1A1
		MAN2A1
		MAN2A2
		MAN2B1
		MAN2C1
		MANF
		MAP1A
		MAP1B
		MAP1S
		MAP2K2
		MAP2K3
		MAP2K4
		MAP3K5
		MAP3K7
		MAP4
		MAP4K2
		MAP4K5
		MAPK1
		MAPK12
		MAPK14
		MAPK3
		MAPK8IP3
		MAPK9
		MAPKAPK3
		MAPRE1
		MAPRE2
		MARCKS
		MARK2
		MASP1
		MASP2
		MAT2A
		MAT2B
		MBL2
		MBLAC2
		MBNL1
		MBOAT4
		MBOAT7
		MBP
		MCEE
		MCRIP1
		MCU
		MDH1
		MDH2
		ME2
		MEAK7
		MECR
		MEMO1
		MESD
		MESP2
		METAP1
		METAP2
		METTL7A
		MFF
		MFGE8
		MFSD2B
		MFSD6
		MGAT1
		MGLL
		MGMT
		MGP
		MGST1
		MGST2
		MGST3
		MIA2
		MIA3
		MICAL1
		MICAL3
		MICOS13
		MICU1
		MICU2
		MIEN1
		MIF
		MINDY1
		MINDY2
		MIOS
		MLEC
		MLXIP
		MME
		MMRN1
		MMRN2
		MMS19
		MMUT
		MOB1B
		MOB3C
		MOB4
		MOGS
		MON1B
		MON2
		MOSPD2
		MPC2
		MPDU1
		MPI
		MPIG6B
		MPL
		MPO
		MPP1
		MPRIP
		MPST
		MRI1
		MROH1
		MRPL22
		MRPL24
		MRPL38
		MRPS35
		MRVI1
		MSN
		MST1
		MTAP
		MTCH2
		MT-CO1
		MT-CO2
		MT-CYB
		MTDH
		MTFR1L
		MTHFD1
		MTM1
		MTMR12
		MTMR14
		MT-ND1
		MT-ND4
		MT-ND5
		MTOR
		MTPN
		MTSS1
		MTURN
		MTX1
		MVD
		MVP
		MXRA7
		MYADM
		MYCBP2
		MYCT1
		MYDGF
		MYH10
		MYH11
		MYH9
		MYL12A
		MYL4
		MYL6
		MYL6B
		MYL9
		MYLK
		MYO18A
		MYO1C
		MYO1D
		MYO1G
		MYO5A
		MYO6
		MYO9B
		NAA10
		NAA15
		NACA
		NADSYN1
		NAE1
		NAGA
		NAGLU
		NAP1L1
		NAP1L4
		NAPA
		NAPG
		NAPRT
		NARS1
		NAXE
		NBAS
		NBEAL2
		NCDN
		NCK1
		NCK2
		NCKAP1
		NCKAP1L
		NCKIPSD
		NCLN
		NCOA7
		NCSTN
		NDE1
		NDRG1
		NDRG3
		NDUFA10
		NDUFA13
		NDUFA2
		NDUFA4
		NDUFA5
		NDUFA8
		NDUFA9
		NDUFAB1
		NDUFB11
		NDUFB4
		NDUFB5
		NDUFB8
		NDUFS1
		NDUFS2
		NDUFS3
		NDUFS4
		NDUFS5
		NDUFS7
		NDUFS8
		NDUFV1
		NDUFV2
		NECAP2
		NECTIN2
		NEDD8
		NEK7
		NEK9
		NEXN
		NFKB1
		NHLRC2
		NIBAN1
		NIBAN2
		NID1
		NID2
		NIF3L1
		NINJ1
		NIPSNAP3A
		NIT1
		NIT2
		NLRX1
		NME1
		NMI
		NMNAT3
		NMRK1
		NMT1
		NNT
		NOMO2
		NPC1
		NPEPPS
		NPM1
		NPTN
		NRAS
		NRBF2
		NRBP1
		NRDC
		NRGN
		NSDHL
		NSF
		NSFL1C
		NT5C
		NT5C2
		NT5C3A
		NT5DC1
		NT5DC3
		NUCB1
		NUCB2
		NUDC
		NUDT5
		NUMB
		NUTF2
		OCC1
		OCIAD1
		OGA
		OGDH
		OGFR
		OIT3
		OLA1
		OLFM4
		OPA1
		OPHN1
		OPLAH
		OPTN
		OR4C6
		ORAI1
		ORM1
		ORM2
		ORMDL3
		OSBP
		OSBPL2
		OSBPL6
		OSBPL8
		OSBPL9
		OSTC
		OSTF1
		OTUB1
		OTULIN
		OXCT1
		OXR1
		OXSR1
		P2RX1
		P2RY1
		P2RY12
		P3H1
		P4HB
		PA2G4
		PAAF1
		PABPC1
		PACS1
		PACSIN2
		PAFAH1B1
		PAFAH1B2
		PAFAH1B3
		PAICS
		PAIP1
		PAIP2
		PAK2
		PAN3
		PANK4
		PANX1
		PAPSS1
		PAPSS2
		PARK7
		PARP14
		PARVB
		PARVG
		PAWR
		PCBD1
		PCBP1
		PCCA
		PCCB
		PCK2
		PCMT1
		PCSK6
		PCYOX1
		PCYOX1L
		PDAP1
		PDCD10
		PDCD6
		PDCD6IP
		PDCL3
		PDE2A
		PDE3A
		PDE5A
		PDGFB
		PDGFC
		PDHA1
		PDHB
		PDIA3
		PDIA4
		PDIA5
		PDIA6
		PDK1
		PDK3
		PDLIM1
		PDLIM5
		PDLIM7
		PDP1
		PDPK1
		PDPR
		PDXDC1
		PDZD8
		PEA15
		PEAR1
		PEBP1
		PECAM1
		PEF1
		PEPD
		PEX11B
		PF4
		PF4V1
		PFAS
		PFDN1
		PFDN2
		PFDN4
		PFDN5
		PFDN6
		PFKL
		PFKM
		PFKP
		PFN1
		PGAM1
		PGD
		PGK1
		PGLS
		PGLYRP2
		PGM1
		PGM2
		PGM2L1
		PGM3
		PGP
		PGRMC1
		PGRMC2
		PHB
		PHB2
		PHKG2
		PI4K2A
		PI4KA
		PICALM
		PIGB
		PIGN
		PIGR
		PIK3C3
		PIK3CB
		PIK3CG
		PIK3R1
		PIN1
		PIP
		PIP4K2A
		PIP4K2B
		PIP4P2
		PIP5K1C
		PITHD1
		PITPNB
		PITPNC1
		PITPNM2
		PITRM1
		PKHD1L1
		PKM
		PKN1
		PKN2
		PKP1
		PLA2G12A
		PLA2G4A
		PLAA
		PLAUR
		PLCB2
		PLCB3
		PLCB4
		PLCG2
		PLEC
		PLEK
		PLEKHO1
		PLEKHO2
		PLG
		PLGRKT
		PLIN3
		PLOD1
		PLOD2
		PLP2
		PLPBP
		PLS3
		PLSCR1
		PLSCR3
		PLSCR4
		PLTP
		PLXDC2
		PLXNA4
		PLXNB2
		PLXNB3
		PM20D1
		PMPCB
		PMVK
		PNKD
		PNP
		PNPLA6
		PNPO
		PODXL
		POF1B
		PON1
		PON2
		POTEF
		PPA1
		PPA2
		PPBP
		PPCS
		PPFIA1
		PPIA
		PPIB
		PPID
		PPIF
		PPIH
		PPM1A
		PPM1B
		PPM1F
		PPM1L
		PPME1
		PPOX
		PPP1CA
		PPP1CB
		PPP1R11
		PPP1R12A
		PPP1R12C
		PPP1R14A
		PPP1R2
		PPP1R3D
		PPP1R3E
		PPP1R7
		PPP1R9B
		PPP2CB
		PPP2R1A
		PPP2R2A
		PPP2R5A
		PPP3CA
		PPP3CB
		PPP3R1
		PPP4C
		PPP5C
		PPP6C
		PPP6R1
		PPP6R2
		PPP6R3
		PRDX1
		PRDX2
		PRDX3
		PRDX4
		PRDX5
		PRDX6
		PREB
		PREP
		PRG4
		PRKAA1
		PRKAB2
		PRKACA
		PRKACB
		PRKAG1
		PRKAR1A
		PRKAR2A
		PRKAR2B
		PRKCA
		PRKCB
		PRKCD
		PRKCQ
		PRKCSH
		PRKG1
		PRMT1
		PRMT5
		PRNP
		PROC
		PROS1
		PROSER2
		PRPS1
		PRPS2
		PRPSAP2
		PRRC1
		PRSS1
		PRUNE1
		PSAP
		PSD4
		PSMA1
		PSMA2
[truncated: 888 more rows]

## Sheet: List of shared proteins for PCA
Additional file 7: Table S2. Related to Figure 1F. Principal component analysis based on the 2,387 shared proteins in sEVs, lEVs, and plasma.
SYMBOL
A1BG
A2M
ABAT
ABCB6
ABCB7
ABCC1
ABCC4
ABCD1
ABCD3
ABCE1
ABCF1
ABHD10
ABHD12
ABHD16A
ABHD17B
ABI1
ABLIM1
ABRACL
ACAA1
ACAA2
ACAD8
ACAD9
ACADM
ACADVL
ACAP1
ACAP2
ACAT1
ACAT2
ACBD3
ACLY
ACO1
ACO2
ACOT2
ACOT9
ACOX1
ACP1
ACP6
ACSF2
ACSL1
ACSL3
ACSL4
ACSL5
ACSS2
ACTBL2
ACTL6A
ACTN1
ACTN4
ACTR10
ACTR1A
ACTR2
ACTR3
ACVR1
ACY1
ADAM10
ADAMTS13
ADCY6
ADD3
ADH5
ADIPOQ
ADPGK
ADRM1
ADSL
ADSS2
AFG3L2
AFM
AGL
AGPAT1
AGPAT2
AGPAT3
AGPS
AGT
AGTRAP
AHCY
AHCYL1
AHCYL2
AHNAK
AHSA1
AHSG
AIDA
AIFM1
AIP
AK1
AK2
AKAP10
AKR1A1
AKR1B1
AKR7A2
AKT1
ALAD
ALCAM
ALDH16A1
ALDH1A1
ALDH4A1
ALDH6A1
ALDH9A1
ALDOA
ALDOC
ALG1
ALG11
ALG2
ALOX12
AMBP
AMPD2
ANGPT1
ANK1
ANKIB1
ANKRD13A
ANKRD28
ANKS1A
ANO6
ANP32A
ANPEP
ANXA1
ANXA11
ANXA2
ANXA3
ANXA4
ANXA5
ANXA6
ANXA7
AP1G1
AP1M1
AP1S2
AP2A1
AP2A2
AP2M1
AP3D1
AP3M1
AP3S1
AP4E1
APAF1
APCS
APEH
APLP2
APMAP
APOA1
APOA2
APOA4
APOA5
APOB
APOBR
APOC1
APOC2
APOC3
APOC4
APOD
APOE
APOF
APOH
APOL1
APOM
APOOL
APP
APPL1
APPL2
APRT
AQP1
ARAF
ARAP1
ARCN1
ARF1
ARF4
ARF5
ARF6
ARFGAP2
ARFGEF1
ARFGEF2
ARFIP1
ARG1
ARHGAP1
ARHGAP10
ARHGAP17
ARHGAP18
ARHGAP21
ARHGAP25
ARHGAP4
ARHGAP45
ARHGAP6
ARHGDIA
ARHGDIB
ARHGEF1
ARHGEF10
ARHGEF12
ARHGEF2
ARHGEF3
ARHGEF7
ARL15
ARL2
ARL3
ARL6IP5
ARL8A
ARL8B
ARMC10
ARMC8
ARMCX3
ARMH3
ARMT1
ARPC1A
ARPC1B
ARPC2
ARPC4
ARPC5
ARRB1
ARSA
ASAH1
ASAP1
ASAP2
ASL
ASMTL
ASNA1
ASPSCR1
ATAD3A
ATE1
ATG2A
ATG3
ATG4B
ATG7
ATG9A
ATIC
ATL1
ATP10B
ATP11B
ATP13A1
ATP1A1
ATP1B3
ATP2A2
ATP2A3
ATP2B1
ATP2C1
ATP5F1A
ATP5F1B
ATP5F1D
ATP5MD
ATP5MG
ATP5PB
ATP5PD
ATP5PF
ATP5PO
ATP6V0A1
ATP6V0A2
ATP6V0D1
ATP6V1A
ATP6V1B2
ATP6V1C1
ATP6V1E1
ATP6V1G1
ATP6V1H
ATP8A1
ATP8B1
ATP9B
ATRN
ATXN10
ATXN2
ATXN3
AUP1
AZGP1
B2M
B4GALT1
BAG5
BAG6
BAK1
BANF1
BANK1
BASP1
BAX
BCAM
BCAP31
BCHE
BCL2L1
BCL2L13
BCR
BDH1
BICD2
BIN2
BIRC6
BLMH
BLOC1S4
BLVRA
BLVRB
BOLA2
BORCS6
BPNT1
BRK1
BROX
BSG
BST1
BTK
BZW2
C11orf54
C11orf68
C1GALT1
C1orf198
C1QA
C1QB
C1QC
C1R
C1RL
C1S
C2
C20orf27
C2CD2L
C2CD5
C2orf88
C3
C4A
C4B
C4BPA
C4BPB
C5
C6
C7
C8A
C8B
C8G
C9
C9orf64
CA1
CA2
CACYBP
CAD
CALD1
CALM3
CALML3
CALML5
CALR
CALU
CAMK1
CAMLG
CAMP
CAND1
CANX
CAP1
CAPN1
CAPN2
CAPNS1
CAPZA1
CAPZA2
CAPZB
CARD6
CARMIL1
CASKIN2
CASP14
CASP3
CASP4
CASP6
CASP9
CASS4
CAST
CAT
CAVIN2
CBL
CBR1
CCDC124
CCDC22
CCDC6
CCDC88A
CCDC88C
CCDC93
CCL5
CCM2
CCN2
CCNY
CCRL2
CCS
CCT2
CCT3
CCT4
CCT5
CCT6A
CCT7
CCT8
CD109
CD14
CD226
CD36
CD37
CD3E
CD40LG
CD44
CD46
CD47
CD55
CD58
CD5L
CD68
CD81
CD82
CD84
CD9
CD93
CD99
CDC23
CDC37
CDC42
CDC42BPA
CDC42BPB
CDIPT
CDK5
CDS2
CDV3
CELF2
CEP170
CETP
CFB
CFH
CFHR5
CFI
CFL1
CFP
CHCHD3
CHCHD4
CHID1
CHMP3
CHMP5
CHMP6
CHUK
CIAO1
CISD2
CLASP1
CLCN3
CLCN4
CLDN5
CLEC1B
CLEC3B
CLIC1
CLIC4
CLINT1
CLIP1
CLIP2
CLPP
CLPTM1
CLTA
CLTC
CLU
CMIP
CMPK1
CMTM6
CNDP1
CNDP2
CNN2
CNNM4
CNOT1
CNPY2
CNPY3
CNST
COG2
COG3
COG8
COL18A1
COL6A3
COLEC10
COLEC11
COMP
COMT
COPA
COPE
COPG1
COPG2
COPS2
COPS4
COPS5
COPS7A
COPS7B
COPZ1
CORO1A
CORO1B
CORO1C
COTL1
COX4I1
COX5A
COX5B
COX6C
CP
CPB2
CPN2
CPNE1
CPNE3
CPOX
CPPED1
CPT1A
CPT2
CRABP2
CRACR2A
CRAT
CRELD1
CRELD2
CRKL
CRLF3
CRP
CRTAC1
CRTAP
CRTC2
CRYZ
CS
CSE1L
CSK
CSNK1G1
CSNK2A1
CSNK2A2
CSNK2B
CSRP1
CST3
CSTB
CTDSPL
CTNND1
CTPS1
CTPS2
CTSA
CTSC
CTSD
CTSW
CTTN
CUL1
CUL2
CUL3
CUL4A
CUL5
CUTA
CXCL5
CYB5A
CYB5B
CYB5R1
CYB5R3
CYC1
CYCS
CYFIP1
CYTH2
DAAM1
DAB2
DAPP1
DAZAP1
DBI
DBN1
DBNL
DCD
DCTD
DCTN1
DCTN2
DCTN3
DCTN4
DCUN1D1
DCUN1D3
DDAH2
DDB1
DDOST
DDRGK1
DDT
DDX1
DDX19A
DDX3X
DDX6
DECR1
DEFA1
DENND3
DENND4A
DENND4C
DENR
DERA
DGKG
DGLUCY
DHCR7
DHRS1
DHRS7
DHRS7B
DHX29
DIABLO
DIAPH1
DICER1
DLD
DLG3
DLGAP4
DLST
DMTN
DMXL1
DNAH6
DNAJA1
DNAJA2
DNAJB1
DNAJB11
DNAJC11
DNAJC13
DNAJC3
DNAJC7
DNAJC9
DNASE1L1
DNM1
DNM1L
DNM2
DNM3
DOCK10
DOCK11
DOCK2
DOCK5
DOCK7
DOK1
DOK2
DOK3
DOLK
DPM1
DPP3
DPP4
DPYD
DPYSL2
DRG2
DSC1
DSG1
DSP
DSTN
DUSP19
DUSP22
DUSP3
DUT
DYNC1H1
DYNC1LI1
DYNC1LI2
DYSF
ECE1
ECI2
ECM1
ECPAS
ECT2L
EDC4
EDF1
EEA1
EEF1A1
EEF1B2
EEF1D
EEF1G
EEF2
EFEMP1
EFHD2
EFNB1
EFR3A
EGF
EHBP1L1
EHD1
EIF1
EIF2AK2
EIF2B3
EIF2B4
EIF2B5
EIF2S1
EIF2S2
EIF2S3
EIF3A
EIF3B
EIF3C
EIF3D
EIF3E
EIF3F
EIF3G
EIF3H
EIF3I
EIF3L
EIF3M
EIF4A1
EIF4E
EIF4EBP1
EIF4G1
EIF4G2
EIF4G3
EIF5
EIF5A
ELMO1
ELP1
EMC1
EMC2
EMC4
EMD
EMILIN1
EML2
EML3
EML4
ENDOD1
ENO1
ENO2
ENO3
ENOPH1
ENPP4
EPB41
EPB41L3
EPB42
EPDR1
EPHX2
EPS15
EPS15L1
EPS8
ERAP1
ERAP2
ERBIN
ERC1
ERGIC1
ERLEC1
ERLIN1
ERMAP
ERO1A
ERP29
ERP44
ESAM
ESD
ESYT1
ESYT2
ETF1
ETFA
ETFB
EXOC1
EXOC3L2
EXOC3L4
EXOC4
EXOC5
EXOC6
EXOC6B
EXOC7
EXOC8
EZR
F11
F11R
F12
F13A1
F13B
F2
F2R
F2RL3
F5
F8
FABP4
FABP5
FADD
FAF2
FAH
FAM114A2
FAM117B
FAM120A
FAM160B1
FAM162A
FAM20B
FAM234A
FAM3C
FAM49B
FAM91A1
FAM98A
FARSA
FARSB
FASN
FAU
FBLN1
FBN1
FBXL20
FBXO7
FCGBP
FCGR2A
FCGR3A
FCN2
FCN3
FDPS
FER
FERMT2
FERMT3
FETUB
FGA
FGB
FGD3
FGD4
FGFR1OP2
FGG
FH
FHIT
FHL1
FHL2
FHOD1
FIBP
FKBP15
FKBP1A
FKBP2
FKBP3
FKBP4
FKBP5
FKBP8
FLG2
FLII
FLNA
FLNB
FLOT1
FLOT2
FN1
FNBP1L
FRMD4B
FRMPD1
FRYL
FTL
FUT8
FXR1
FYB1
FYCO1
FYN
G6PD
GABARAPL2
GAK
GALK1
GALM
GALT
GAMT
GAN
GANAB
GAPDH
GAPVD1
GARS1
GAS2L1
GATD1
GATD3A
GATM
GBA2
GBE1
GBF1
GC
GCA
GCN1
GCSAML
GDI1
GDI2
GEMIN5
GET4
GFOD1
GFPT1
GGA3
GGH
GGPS1
GGT1
GHDC
GIPC1
GIPC3
GIT1
GK
GLA
GLB1
GLG1
GLIPR2
GLO1
GLOD4
GLRX3
GLUD1
GMIP
GMPPB
GMPR
GMPR2
GNA13
GNAI1
GNAI2
GNAQ
GNAS
GNAZ
GNB1
GNB2
GNB4
GNG10
GNG7
GNG8
GNL1
GNPDA2
GNS
GOLGA2
GOLGA3
GOLGB1
GOLM1
GOLPH3
GOSR2
GOT1
GOT2
GP1BA
GP1BB
GP2
GP5
GP9
GPD2
GPI
GPLD1
GPR107
GPX1
GPX3
GRAP2
GRB2
GRIPAP1
GRK2
GRK3
GRN
GRPEL1
GSDMD
GSK3A
GSN
GSPT1
GSR
GSS
GSTK1
GSTM2
GSTM3
GSTO1
GSTP1
GTPBP2
GUCY1A1
GUCY1B1
GYG1
GYPA
GYS1
H2BC14
HABP2
HACD1
HACD3
HACD4
HADH
HADHA
HADHB
HBA1
HBB
HBD
HBG1
HBS1L
HCLS1
HDAC6
HDGF
HDHD2
HDHD3
HEATR5B
HECTD1
HECTD3
HECTD4
HEG1
HERC4
HEXA
HEXIM1
HGD
HGS
HIBCH
HIF1AN
HINT2
HK1
HLA-A
HLA-B
HLA-C
HLA-DRB5
HLA-E
HMGCL
HNRNPA1L2
HNRNPA3
HNRNPDL
HNRNPF
HNRNPK
HOOK3
HP
HPCAL1
HPR
HPRT1
HPS1
HPS4
HPSE
HPX
HRG
HS1BP3
HS2ST1
HSD17B10
HSD17B11
HSD17B12
HSD17B4
HSD17B8
HSDL1
HSP90AA1
HSP90AB1
HSP90B1
HSPA1B
HSPA4
HSPA5
HSPA8
HSPA9
HSPB1
HSPD1
HSPE1
HSPG2
HSPH1
HTATIP2
HTT
HUWE1
HYOU1
HYPK
IARS2
ICAM2
IDH1
IDH2
IDH3A
IDH3G
IGBP1
IGFALS
IGFBP2
IGHA1
IGHA2
IGHG2
IGHG3
IGHG4
IGHM
IGHV1-18
IGHV1-2
IGHV1-24
IGHV1-3
IGHV1-46
IGHV1-58
IGHV1-69D
IGHV1-8
IGHV2-26
IGHV2-5
IGHV2-70D
IGHV3-15
IGHV3-30-5
IGHV3-35
IGHV3-38
IGHV3-43
IGHV3-48
IGHV3-49
IGHV3-64
IGHV3-66
IGHV3-7
IGHV3-72
IGHV3-73
IGHV3-74
IGHV3-9
IGHV4-28
IGHV4-34
IGHV4-4
IGHV5-10-1
IGHV5-51
IGHV6-1
IGHV7-4-1
IGKV1-13
IGKV1-16
IGKV1-27
IGKV1-33
IGKV1-5
IGKV1-6
IGKV1-9
IGKV1D-12
IGKV1D-16
IGKV1D-17
IGKV1D-37
IGKV1D-39
IGKV1D-8
IGKV2-24
IGKV2-30
IGKV2D-28
IGKV3-11
IGKV3-20
IGKV4-1
IGKV6D-21
IGLC2
IGLV1-36
IGLV1-40
IGLV1-44
IGLV1-47
IGLV1-51
IGLV2-11
IGLV2-18
IGLV3-1
IGLV3-10
IGLV3-12
IGLV3-19
IGLV3-21
IGLV3-27
IGLV3-9
IGLV4-60
IGLV4-69
IGLV6-57
IGLV8-61
IGLV9-49
IGSF8
IKBKB
IKBKG
IL18
IL6ST
ILK
IMMT
IMPA1
INF2
INPP5A
INPP5B
INPP5D
INPPL1
IPO5
IPO7
IPO9
IQGAP1
IQGAP2
IRAK3
IRS2
ISOC1
IST1
ISYNA1
ITCH
ITGA1
ITGA2
ITGA2B
ITGA5
ITGA6
ITGAL
ITGAM
ITGAV
ITGB1
ITGB2
ITGB3
ITGB5
ITIH1
ITIH2
ITIH3
ITIH4
ITPA
ITPKB
ITPR1
ITPR2
ITSN2
IVD
IVL
JAGN1
JAK1
JAK3
JAM3
JCHAIN
JPT2
JUP
KALRN
KANK2
KARS1
KATNAL1
KCMF1
KCNA3
KCTD10
KDELR1
KHSRP
KIAA0513
KIAA2013
KIDINS220
KIF13B
KIF2A
KIF5B
KLC4
KLKB1
KNG1
KPNA1
KPNA3
KPNA4
KPNB1
KRAS
KRT1
KRT10
KRT14
KRT16
KRT17
KRT2
KRT4
KRT5
KRT71
KRT77
KRT78
KRT9
KSR1
KTN1
L3HYPDH
LACTB
LAMA4
LAMB1
LAMC1
LAMP1
LAMTOR1
LAMTOR2
LAMTOR3
LANCL1
LAP3
LASP1
LAT
LBP
LCMT1
LCN1
LCP1
LCP2
LDHA
LDHB
LDLRAP1
LETM1
LGALS1
LGALS3BP
LGALS7
LGALSL
LIMA1
LIMS1
LMAN1
LMAN2
LMBRD2
LMF1
LMF2
LMNA
LMNB2
LNPEP
LNPK
LOXL3
LPA
LPCAT3
LPP
LRBA
LRCH3
LRCH4
LRG1
LRMP
LRP1
LRPPRC
LRRC32
LRRC47
LRRC59
LRRC8A
LRRC8D
LRRFIP1
LSM4
LSR
LSS
LTBP1
LTF
LTN1
LUM
LY6G6F
LYN
LYSMD3
LYST
LYZ
LZIC
LZTFL1
M6PR
MADD
MAGED2
MAIP1
MAN1A1
MAN2A1
MAN2A2
MAN2B1
MAN2C1
MANF
MAP1A
MAP1B
MAP1S
MAP2K2
MAP2K3
MAP2K4
MAP3K5
MAP3K7
MAP4
MAP4K2
MAP4K5
MAPK1
MAPK14
MAPK3
MAPK8IP3
MAPKAPK3
MARCKS
MARK2
MASP1
MASP2
MAT2A
MAT2B
MBL2
MBLAC2
MBNL1
MBOAT4
MBP
MCEE
MCRIP1
MCU
MDH1
MDH2
ME2
MEMO1
MESD
MESP2
METAP1
METAP2
METTL7A
MFGE8
MGAT1
MGLL
MGMT
MGP
MIA2
MIA3
MICAL1
MICAL3
MICOS13
MICU2
MIF
MINDY1
MLEC
MME
MMRN1
MMRN2
MMS19
MOB1B
MOB3C
MOB4
MOGS
MON2
MOSPD2
MPC2
MPDU1
MPI
MPIG6B
MPO
MPP1
MPRIP
MPST
MROH1
MRPL24
MRVI1
MSN
MST1
MTAP
MTCH2
MT-CO1
MT-CO2
MT-CYB
MTDH
MTHFD1
MTM1
MTMR12
MTMR14
MT-ND1
MT-ND4
MTOR
MTPN
MTSS1
MTURN
MTX1
MVD
MVP
MYADM
MYCBP2
MYCT1
MYDGF
MYH11
MYH9
MYL12A
MYL4
MYL6
MYL6B
MYL9
MYLK
MYO18A
MYO1C
MYO1D
MYO5A
MYO6
MYO9B
NAA10
NAA15
NACA
NADSYN1
NAE1
NAGA
NAGLU
NAP1L1
NAP1L4
NAPA
NAPG
NAPRT
NARS1
NBAS
NBEAL2
NCK2
NCKAP1
NCKAP1L
NCKIPSD
NCLN
NCOA7
NDE1
NDRG3
NDUFA10
NDUFA13
NDUFA2
NDUFA4
NDUFA5
NDUFA9
NDUFAB1
NDUFB11
NDUFB5
NDUFB8
NDUFS1
NDUFS2
NDUFS3
NDUFS5
NDUFS7
NDUFS8
NDUFV1
NDUFV2
NECAP2
NECTIN2
NEDD8
NEK9
NEXN
NFKB1
NHLRC2
NIBAN1
NIBAN2
NID1
NID2
NIF3L1
NINJ1
NIPSNAP3A
NIT1
NIT2
NLRX1
NMI
NMNAT3
NMT1
NNT
NOMO2
NPC1
NPTN
NRAS
NRBF2
NRBP1
NRDC
NRGN
NSDHL
NSF
NSFL1C
NT5C
NT5C2
NT5C3A
NT5DC3
NUCB1
NUCB2
NUDC
NUDT5
NUMB
NUTF2
OCC1
OCIAD1
OGA
OGDH
OGFR
OIT3
OLA1
OLFM4
OPA1
OPHN1
OPTN
ORAI1
ORM1
ORM2
ORMDL3
OSBP
OSBPL2
OSBPL6
OSBPL8
OSTC
OSTF1
OTUB1
OXR1
OXSR1
P2RX1
P2RY1
P2RY12
P4HB
PA2G4
PAAF1
PABPC1
PACS1
PACSIN2
PAFAH1B1
PAFAH1B2
PAICS
PAIP1
PAK2
PAN3
PANK4
PANX1
PAPSS2
PARK7
PARVB
PARVG
PAWR
PCBD1
PCBP1
PCCB
PCK2
PCYOX1
PCYOX1L
PDAP1
PDCD10
PDCD6
PDCD6IP
PDCL3
PDE2A
PDE3A
PDE5A
PDGFB
PDGFC
PDHA1
PDHB
PDIA3
PDIA4
PDIA5
PDIA6
PDK1
PDLIM1
PDLIM5
PDLIM7
PDP1
PDPK1
PDPR
PDXDC1
PEA15
PEAR1
PEBP1
PEPD
PEX11B
PF4
PF4V1
PFAS
PFDN1
PFDN4
PFDN6
PFKL
PFKM
PFKP
PFN1
PGAM1
PGD
PGK1
PGLS
PGLYRP2
PGM1
PGM2
PGM2L1
PGP
PGRMC1
PGRMC2
PHB
PHB2
PI4K2A
PI4KA
PICALM
PIGB
PIGN
PIGR
PIK3CB
PIK3CG
PIK3R1
PIN1
PIP
PIP4K2A
PIP5K1C
PITHD1
PITPNB
PITPNC1
PITPNM2
PITRM1
PKHD1L1
PKM
PKP1
PLA2G12A
PLA2G4A
PLAA
PLCB2
PLCB3
PLCG2
PLEC
PLEK
PLEKHO1
PLEKHO2
PLG
PLGRKT
PLIN3
PLOD1
PLPBP
PLS3
PLSCR3
PLSCR4
PLTP
PLXDC2
PLXNA4
PLXNB2
PLXNB3
PM20D1
PMPCB
PMVK
PNKD
PNP
PNPLA6
PNPO
POF1B
PON1
PON2
POTEF
PPA1
PPBP
PPCS
PPFIA1
PPIA
PPIB
PPID
PPIF
PPIH
PPM1A
PPM1B
PPM1F
PPME1
PPOX
PPP1CA
PPP1CB
PPP1R11
PPP1R12A
PPP1R12C
PPP1R14A
PPP1R3E
PPP1R7
PPP1R9B
PPP2CB
PPP2R1A
PPP2R5A
PPP3CA
PPP3CB
PPP3R1
PPP4C
PPP5C
PPP6C
PPP6R1
PPP6R2
PPP6R3
PRDX1
PRDX2
PRDX3
PRDX4
PRDX5
PRDX6
PREB
PREP
PRG4
PRKAA1
PRKAB2
PRKACA
PRKACB
PRKAG1
PRKAR1A
PRKAR2A
PRKAR2B
PRKCA
PRKCB
PRKCD
PRKCSH
PRKG1
PRMT1
PRMT5
PRNP
PROC
PROS1
PRPS1
PRPS2
PRPSAP2
PRSS1
PRUNE1
PSAP
PSMA1
PSMA2
PSMA3
PSMA4
PSMA5
PSMA6
PSMA7
PSMB1
PSMB2
PSMB3
PSMB4
PSMB7
PSMB8
PSMB9
PSMC1
PSMC2
PSMC3
PSMC4
PSMC5
PSMC6
PSMD1
PSMD10
PSMD11
PSMD12
PSMD14
PSMD2
PSMD3
PSMD4
PSMD5
PSMD6
PSMD7
PSMD9
PSME1
PSTPIP2
PTBP1
PTDSS1
PTDSS2
PTGES3
PTGR1
PTGS1
PTK2
PTP4A2
PTP4A3
PTPA
PTPN1
PTPN11
PTPN12
PTPN23
PTPN6
PTPN7
PTPRA
PTPRB
PTPRC
PTPRJ
PTRH2
PTRHD1
PURA
PURB
PYGB
PYGL
PZP
QDPR
QSOX1
RAB10
RAB11B
RAB11FIP3
RAB12
RAB13
RAB14
RAB18
RAB1A
RAB1B
RAB20
RAB21
RAB27A
RAB27B
RAB2A
RAB2B
RAB30
RAB31
RAB32
RAB33A
RAB35
RAB3C
RAB3GAP1
RAB4A
RAB5A
RAB5B
RAB5C
RAB6A
RAB6B
RAB7A
RAB8A
RABEP1
RABEP2
RABGAP1
RABGEF1
RABL6
RAC1
RAC2
RAD23A
RAD23B
RALA
RALGAPA2
RAN
RANBP1
RANGAP1
RAP1A
RAP1B
RAP1GAP2
RAP1GDS1
RAP2A
RAP2B
RAPGEF2
RASA1
RASA3
RASGRP2
RBM3
RBP4
RBPMS2
RCN2
RDH11
RECK
REEP4
RELA
RELCH
RELN
RENBP
REPS1
REPS2
REXO2
RFTN1
RGCC
RGL2
RGS10
RGS6
RHAG
RHOA
RHOF
RHOG
RHOT2
RIC8A
RILPL1
RILPL2
RINT1
RIPK1
RIPOR2
RMND5A
RNASEL
RNF11
RNF167
RNF213
RNF31
RNH1
RNPEP
RO60
ROCK1
ROCK2
RP2
RPA3
RPGRIP1
RPIA
RPL10
RPL12
RPL4
RPLP2
RPN1
RPN2
RPS12
RPS2
RPS3
RPS6KA3
RPS8
RPSA
RRAGC
RRAS
RRBP1
RSU1
RTCA
RTCB
RTN1
RTN2
RTN3
RTN4
RTRAF
RUFY1
RUVBL2
S100A11
S100A12
S100A14
S100A4
S100A7
S100A8
S100A9
SAA1
SAA2
SACM1L
SAMD9
SAMM50
SAR1A
SAR1B
SARG
SARS2
SCAMP2
SCARB2
SCARF1
SCCPDH
SCFD1
SCFD2
SCIMP
SCP2
SCRN1
SCRN3
SCYL1
SCYL2
SDCBP
SDF2
SDHA
SDHB
SEC11A
SEC14L5
SEC22B
SEC23A
SEC23IP
SEC24B
SEC24C
SEC31A
SEC61A1
SEC62
SEC63
SELENBP1
SELENOF
SELENOP
SELL
SELP
SELPLG
SEPTIN11
SEPTIN2
SEPTIN5
SEPTIN6
SEPTIN7
SEPTIN9
SERBP1
SERINC3
SERPINA1
SERPINA10
SERPINA3
SERPINA4
SERPINA5
SERPINA6
SERPINA7
SERPINB1
SERPINB6
SERPINB9
SERPINC1
SERPIND1
SERPINE1
SERPINF1
SERPINF2
SERPING1
SERPINH1
SESTD1
SFXN1
SFXN3
SGTA
SH3BGRL
SH3BGRL2
SH3BP1
SH3GL1
SH3GLB1
SH3GLB2
SH3KBP1
SHBG
SHC1
SHMT1
SHMT2
SIAE
SIDT1
SIRT2
SKAP2
SKIV2L
SKP1
SLC11A2
SLC12A6
SLC12A7
SLC16A3
SLC16A7
SLC18A2
SLC1A5
SLC25A11
SLC25A12
SLC25A15
SLC25A24
SLC25A3
SLC25A35
SLC25A5
SLC27A3
SLC27A4
SLC2A1
SLC2A3
SLC35B1
SLC35D1
SLC3A2
SLC43A1
SLC44A1
SLC44A2
SLC4A1
SLC4A2
SLC5A6
SLC6A4
SLC6A6
SLC7A1
SLC9A1
SLC9A3R1
SLC9A9
SLFN14
SLK
SLMAP
SMAP2
SMS
SMTN
SMYD3
SNAP23
SNAP29
SND1
SNTB1
SNX1
SNX2
SNX24
SNX3
SNX30
SNX4
SNX9
SOD1
SOD2
SORD
SORT1
[truncated: 389 more rows]
