# Supplementary material for: Comprehensive profiling of extracellular vesicles in uveitis and scleritis enables biomarker discovery and mechanism exploration
Source: J Transl Med. 2023 Jun 15;21:388. doi: 10.1186/s12967-023-04228-x (PMC10273650; doi:10.1186/s12967-023-04228-x)
Supplement: Supplementary file 8 — Additional file 8: Table S3. Related to Fig. 2. List of differentially expressed proteins for comparison between groups in sEVs, lEVs, and plasma. [file 12967_2023_4228_MOESM8_ESM.xlsx]

## Sheet: DEPs
Additional file 8: Table S3. Related to Figure 2A. Differentially expressed proteins between the diseased group and healthy group in sEVs, lEVs, and plasma.
DEPs in sEVs	DEPs in lEVs	DEPs in plasma
NME1	EPB41	CRP
HBB	GYPA	SAA1
SAA1	ANK1	PSMA2
DYNC1LI2	SPTB	PRKG1
NRBF2	SPTA1	PPP1R3E
PPIH	GYPC	SOS1
DRG2	RHAG	DIP2B
GYS1	RHD	GYG1
CERT	ACY1	ADK
LSR	EPB42	AGRN
CORO1B	SLC4A1	KLC4
HP	NMT1	SMYD3
HBA1	LUM	HBA1
SCRN3	IGHV3-43	GOLGB1
DEFA1	TMEM179B	IGHV3-30-5
LTB4R	PLSCR4	HBB
CALML3	ORM1	LPL
DGLUCY	BCR	IQGAP2
HBD	EMC4	ACOT9
WASHC3	CFL2	TXN2
HECTD1	ZC3H15	PDCD6IP
SLC35A4	SLC29A1	GEMIN5
CD69	APOC1	FAU
VPS13A	DDI2	KCNN4
ARHGEF6	UFM1	TWF2
MESD	PROSER2	UBE3B
CCDC88C	EMB	HYPK
SURF4	DCTN6	ATP6V1G1
ATP1A1	HYPK	LGALS1
RAP2C	HBA1	DDX6
KANK2	PMPCB	KTN1
PRDX2	SAA1	CCS
C2CD5	ARG1	HSPB11
MTURN	CCRL2	RNF126
VSIR	LRG1	PSMD10
STX18	S100A9	GNB4
RDH11	SERPINA7	CPNE2
EDF1	LCLAT1	ANG
DCAF7	GAB3	DYNLL1
SIRT5	AGAP2	PIGR
TPD52L2	C9	TIMP3
PCYOX1L	SLC2A1	YWHAH
PPFIA1	FAM3C	MRVI1
RAB12	PLOD1	CD58
NAT1	DRG2	STX7
LMF1	CHMP7	PMVK
LSM3	ARHGEF2	S100A11
IGKV6D-21	RINT1	FKBP2
IER3IP1	DTYMK	MT-ND1
SEL1L	TMED10	YBX1
CRTAC1	VPS36	VAPB
SLC25A35	PSMD9	PPP1R7
APOF	RTCB	ATG2A
PSMD1	DUT	SCRN1
FBLN1	SEPTIN5	MTHFS
COPS8	TGM1	TMEM173
ANKS1A	ATP5ME	TMOD3
ABCD3	S100A8	RAB6A
IGLV2-18	BCHE	AP3D1
FAM120A	SERPINA3	TUBGCP3
LMAN1	GRAP2	PTBP1
INHBE	ABRACL	PAICS
MGMT	FLOT1	FHOD1
MRPL22	HP	GMIP
PTK7	MFSD2B	TARSL2
ARHGEF2	FLG	SOD3
EHBP1	KRT2	STAT3
LAMTOR2	IGKV3-20	WDR13
FARSA	MPO	MYO1D
MT-CO2	RPTOR	AARS
RANGAP1	TEX264	EMC8
VPS37C	SERPINA1	AQP1
PITRM1	CAT	PON2
GRHPR	APOC4	CPNE1
PTPN18	HPX	RAPGEF2
H2AFJ	PSMC6	BOLA2
	ACKR1	VAMP5
	RIPK1	PBDC1
	APOE	DHRS1
	FRMD4B	VWA5A
	CAMP	NFIL3
	C8B	HNRNPL
	EFHD2	CABLES1
	NUDT5	ROCK1
	CTSD	PPP1R11
	AFG3L2	SSBP1
	KPNA1	NECTIN2
	TRAF2	PLAA
	PRDX2	ALDOC
	C4A	NDUFV2
	LTB4R	HBS1L
	SAMD9	VPS35
	UBQLN1
	LSM1
	TRAPPC11
	RPLP0
	IGLV4-60
	APOB
	IGHV4-38-2
	PFDN5
	TBCEL
	CDK5
	IGHG2
	CREG1
	PLXNB3
	UBE4A
	APOA1
	NAGLU
	KLC4
	SPN
	ORM2
	PRKCD
	CYBB
	H2BC14
	MYCBP2
	DEFA1
	CHCHD4
	ACTN1
	NAA10
	TWF1
	CLCC1
	MARCKS
	DBN1
	CYB5R3
	MYL12A
	H4C1
	SOD2
	CD47
	CASP6
	GP1BB
	ADAMTS13
	RIPOR2
	LMF1
	EMC2
	FAM210B
	STK26
	VWF
	MAP4K5
	DERL1
	ATP2A3
	VDAC1
	EIF2B5
	GDAP1
	IGKV1D-39
	DIABLO
	MECR
	RHOT2
	TPM4
	GALNT2
	FAHD2A
	CCDC22
	HS1BP3
	STK38L
	ERC1
	TNC
	TLN2
	TRIOBP
	FKBP1B
	NOMO2
	TPM2
	GET4
	PDHA1
	TMEM40
	COX6C
	TOMM22
	RAB33A
	MPL
	PAWR
	NDUFAF3
	KYAT3
	GFOD1
	NUDT2
	IGHV3-38
	MASP1
	RNASE1
	ARL2
	SLC30A7

## Sheet: Fold change in sEVs for GSEA
Additional file 8: Table S3. Related to Figure 2C. Fold change between the diseased group and healthy control for all quantifiable proteins in sEV.
SYMBOL	Uniprot ID	log2FC
A1BG	P04217	-0.15191
A2M	P01023	-0.314428
AAGAB	Q6PD74	0.177083
AARS	P49588	0.228814
ABAT	P80404	-0.0950174
ABCB11	O95342	-0.107567
ABCB6	Q9NP58	0.00462977
ABCB7	O75027	0.0958129
ABCC1	P33527	-0.262582
ABCC4	O15439	0.210305
ABCD1	P33897	0.274586
ABCD3	P28288	-1.29903
ABCE1	P61221	0.0277912
ABCF1	Q8NE71	0.123072
ABHD10	Q9NUJ1	-0.176624
ABHD11	Q8NFV4	0.281135
ABHD12	Q8N2K0	-0.152818
ABHD16A	O95870	-0.261346
ABHD17B	Q5VST6	-0.0657047
ABI1	Q8IZP0	0.134809
ABLIM1	O14639	0.093264
ABLIM3	O94929	0.29542
ABRACL	Q9P1F3	0.239964
ABRAXAS2	Q15018	0.18097
ACAA1	P09110	0.0781873
ACAA2	P42765	0.212592
ACACA	Q13085	-0.139631
ACAD8	Q9UKU7	0.474511
ACAD9	Q9H845	-0.106
ACADM	P11310	0.0582103
ACADS	P16219	0.242052
ACADSB	P45954	0.155545
ACADVL	P49748	-0.128696
ACAP1	Q15027	-0.367506
ACAP2	Q15057	-0.198862
ACAT1	P24752	0.24333
ACAT2	Q9BWD1	-0.110531
ACBD3	Q9H3P7	-0.337768
ACKR1	Q16570	0.0176197
ACLY	P53396	0.0454157
ACO1	P21399	-0.559097
ACO2	Q99798	0.282601
ACOT2	P49753	-0.176262
ACOT7	O00154	-0.0222483
ACOT9	Q9Y305	-0.121939
ACOX1	Q15067	0.0635912
ACP1	P24666	0.127235
ACP6	Q9NPH0	-0.557214
ACSBG1	Q96GR2	0.395164
ACSF2	Q96CM8	0.105346
ACSF3	Q4G176	0.0607751
ACSL1	P33121	0.22351
ACSL3	O95573	-0.180598
ACSL4	O60488	0.0469215
ACSL5	Q9ULC5	0.0618188
ACSS1	Q9NUB1	0.00828979
ACSS2	Q9NR19	0.683427
ACTBL2	Q562R1	-0.209987
ACTL6A	O96019	0.0977845
ACTN1	P12814	-0.105167
ACTN4	O43707	-0.0674189
ACTR10	Q9NZ32	0.297999
ACTR1A	P61163	0.115509
ACTR1B	P42025	-0.170607
ACTR2	P61160	0.168877
ACTR3	P61158	0.146728
ACVR1	Q04771	0.150522
ACY1	Q03154	-0.0795506
ADAM10	O14672	0.383476
ADAMTS13	Q76LX8	-0.24953
ADCY6	O43306	0.271041
ADD3	Q9UEY8	-0.220853
ADGRE2	Q9UHX3	0.357828
ADGRG1	Q9Y653	-0.0366156
ADH1C	P00326	0.0413928
ADH5	P11766	0.256793
ADIPOQ	Q15848	0.0943982
ADPGK	Q9BRR6	-0.375345
ADPRHL2	Q9NX46	-0.0769651
ADRM1	Q16186	-0.436674
ADSL	P30566	0.0480687
ADSS2	P30520	0.0275509
AFG3L2	Q9Y4W6	0.0104203
AFM	P43652	0.042923
AGFG1	P52594	-0.0780196
AGL	P35573	0.0325132
AGPAT1	Q99943	-0.234663
AGPAT2	O15120	0.00241283
AGPAT3	Q9NRZ7	-0.512189
AGPAT4	Q9NRZ5	-0.13548
AGPS	O00116	0.283788
AGT	P01019	-0.33641
AGTRAP	Q6RW13	0.24988
AHCY	P23526	0.0578561
AHCYL1	O43865	-0.0657377
AHCYL2	Q96HN2	-0.244207
AHNAK	Q09666	0.0403009
AHSA1	O95433	-0.323346
AHSG	P02765	-0.309419
AIDA	Q96BJ3	-0.281844
AIFM1	O95831	0.0652209
AIG1	Q9NVV5	0.209084
AIP	O00170	-0.349626
AK1	P00568	-0.179654
AK2	P54819	0.21909
AKAP10	O43572	0.166775
AKAP2	Q9Y2D5	0.373981
AKR1A1	P14550	0.0743733
AKR1B1	P15121	0.00756642
AKR7A2	O43488	0.203913
AKT1	P31749	0.470502
AKT2	P31751	0.0507805
ALAD	P13716	0.00728413
ALB	P02768	-0.293597
ALCAM	Q13740	-0.116764
ALDH16A1	Q8IZ83	0.0195605
ALDH18A1	P54886	-0.370564
ALDH1A1	P00352	-0.287201
ALDH4A1	P30038	0.322228
ALDH5A1	P51649	0.508671
ALDH6A1	Q02252	0.393125
ALDH9A1	P49189	-0.409569
ALDOA	P04075	0.0529673
ALDOC	P09972	0.321293
ALG1	Q9BT22	0.0559005
ALG11	Q2TAA5	-0.431743
ALG12	Q9BV10	-0.177652
ALG2	Q9H553	0.122611
ALG6	Q9Y672	-0.233936
ALOX12	P18054	-0.145127
ALPL	P05186	-0.0882282
AMBP	P02760	-0.317804
AMPD2	Q01433	-0.0100027
ANGPT1	Q15389	0.0189372
ANGPTL3	Q9Y5C1	-0.275968
ANGPTL6	Q8NI99	-0.254821
ANK1	P16157	-0.113614
ANKFY1	Q9P2R3	0.09619
ANKIB1	Q9P2G1	-0.106401
ANKRD13A	Q8IZ07	-0.278795
ANKRD17	O75179	0.570407
ANKRD27	Q96NW4	-0.596122
ANKRD28	O15084	-0.254375
ANKS1A	Q92625	-1.47388
ANO6	Q4KMQ2	0.486945
ANP32A	P39687	-0.552572
ANPEP	P15144	0.120909
ANTXR2	P58335	-0.0812077
ANXA1	P04083	-0.173861
ANXA11	P50995	-0.17133
ANXA2	P07355	0.0484512
ANXA3	P12429	0.0515645
ANXA4	P09525	0.0229799
ANXA5	P08758	-0.0711797
ANXA6	P08133	-0.0934788
ANXA7	P20073	-0.0988987
AP1B1	Q10567	-0.129465
AP1G1	O43747	0.309373
AP1M1	Q9BXS5	-0.188414
AP1S1	P61966	-0.000531394
AP1S2	P56377	-0.140868
AP2A1	O95782	0.0893435
AP2A2	O94973	-0.00795206
AP2B1	P63010	0.0777219
AP2M1	Q96CW1	0.145882
AP3B1	O00203	0.284983
AP3D1	O14617	-0.113048
AP3M1	Q9Y2T2	0.89175
AP3S1	Q92572	0.0693619
AP4E1	Q9UPM8	-0.150168
APAF1	O14727	-0.442436
APCS	P02743	0.0926811
APEH	P13798	0.0752464
APIP	Q96GX9	0.0548337
APLP2	Q06481	0.386747
APMAP	Q9HDC9	0.0856293
APOA1	P02647	-0.0515067
APOA2	P02652	-0.248591
APOA4	P06727	-0.283092
APOA5	Q6Q788	-0.225829
APOB	P04114	0.0564571
APOBEC3C	Q9NRW3	0.313571
APOBR	Q0VD83	-0.0147394
APOC1	P02654	-0.235734
APOC2	P02655	-0.254153
APOC3	P02656	0.0645218
APOC4	P55056	0.172104
APOD	P05090	-0.0613261
APOE	P02649	-0.00126496
APOF	Q13790	-0.724226
APOH	P02749	0.168643
APOL1	O14791	-0.327185
APOM	O95445	-0.416173
APOOL	Q6UXV4	-0.235615
APP	P05067	-0.189539
APPL1	Q9UKG1	0.104618
APPL2	Q8NEU8	0.235667
APRT	P07741	-0.216785
AQP1	P29972	0.178504
ARAF	P10398	-0.0311923
ARAP1	Q96P48	-0.181563
ARCN1	P48444	-0.374148
ARF1	P84077	0.0634784
ARF4	P18085	0.12336
ARF5	P84085	0.13212
ARF6	P62330	-0.00502584
ARFGAP2	Q8N6H7	0.0491413
ARFGEF1	Q9Y6D6	-0.303525
ARFGEF2	Q9Y6D5	-0.814099
ARFIP1	P53367	0.401629
ARG1	P05089	-0.00180419
ARHGAP1	Q07960	0.10321
ARHGAP10	A1A4S6	0.422453
ARHGAP17	Q68EM7	0.127309
ARHGAP18	Q8N392	-0.0539994
ARHGAP21	Q5T5U3	-0.213471
ARHGAP25	P42331	0.349291
ARHGAP4	P98171	-0.0731428
ARHGAP45	Q92619	0.0379552
ARHGAP6	O43182	-0.10836
ARHGDIA	P52565	0.0487429
ARHGDIB	P52566	0.0176082
ARHGEF1	Q92888	0.530189
ARHGEF10	O15013	-0.288832
ARHGEF12	Q9NZN5	-0.31283
ARHGEF2	Q92974	-0.613032
ARHGEF3	Q9NR81	0.259236
ARHGEF6	Q15052	0.633074
ARHGEF7	Q14155	0.213949
ARL15	Q9NXU5	0.0262339
ARL2	P36404	0.151606
ARL3	P36405	0.122257
ARL6IP5	O75915	-0.131476
ARL8A	Q96BM9	-0.254668
ARL8B	Q9NVJ2	-0.335898
ARMC10	Q8N2F6	-0.219685
ARMC8	Q8IUR7	-0.182597
ARMCX3	Q9UH62	-0.136912
ARMH3	Q5T2E6	0.384433
ARMT1	Q9H993	-0.531602
ARPC1A	Q92747	-0.184033
ARPC1B	O15143	-0.250198
ARPC2	O15144	0.135236
ARPC3	O15145	-0.0505233
ARPC4	P59998	0.155078
ARPC5	O15511	-0.0625223
ARPC5L	Q9BPX5	0.0793976
ARRB1	P49407	0.025911
ARSA	P15289	-0.0123377
ARV1	Q9H2C2	0.171277
ASAH1	Q13510	0.0428565
ASAP1	Q9ULH1	0.129147
ASAP2	O43150	-0.123441
ASCC2	Q9H1I8	-0.390769
ASL	P04424	0.095674
ASMTL	O95671	-0.0721817
ASNA1	O43681	-0.0445306
ASPH	Q12797	-0.361445
ASPRV1	Q53RT3	0.0575601
ASPSCR1	Q9BZE9	-0.0587313
ATAD1	Q8NBU5	0.872389
ATAD3A	Q9NVI7	-0.115069
ATE1	O95260	0.18404
ATG2A	Q2TAZ0	0.156801
ATG2B	Q96BY7	-0.158978
ATG3	Q9NT62	-0.312403
ATG4B	Q9Y4P1	-0.110877
ATG7	O95352	-0.28931
ATG9A	Q7Z3C6	0.359369
ATIC	P31939	-0.315457
ATL1	Q8WXF7	0.302607
ATOX1	O00244	0.180366
ATP10B	O94823	-0.353746
ATP11B	Q9Y2G3	-0.126933
ATP13A1	Q9HD20	0.377521
ATP13A2	Q9NQ11	-0.680085
ATP1A1	P05023	0.674656
ATP1B3	P54709	0.56483
ATP2A2	P16615	0.089423
ATP2A3	Q93084	0.214995
ATP2B1	P20020	0.0926094
ATP2B4	P23634	-0.332837
ATP2C1	P98194	0.0170588
ATP5F1A	P25705	0.0638413
ATP5F1B	P06576	0.03331
ATP5F1C	P36542	-0.0161019
ATP5F1D	P30049	-0.142259
ATP5MD	Q96IX5	-0.195291
ATP5ME	P56385	0.0202755
ATP5MG	O75964	0.208883
ATP5PB	P24539	0.0290915
ATP5PD	O75947	-0.0924034
ATP5PF	P18859	-0.379156
ATP5PO	P48047	-0.489414
ATP6AP1	Q15904	0.0209168
ATP6V0A1	Q93050	0.0665308
ATP6V0A2	Q9Y487	0.389083
ATP6V0D1	P61421	0.069407
ATP6V1A	P38606	0.118905
ATP6V1B2	P21281	-0.0979026
ATP6V1C1	P21283	-0.0591489
ATP6V1E1	P36543	-0.216531
ATP6V1G1	O75348	-0.289226
ATP6V1H	Q9UI12	-0.0402503
ATP8A1	Q9Y2Q0	-0.161009
ATP8B1	O43520	0.131629
ATP9B	O43861	-0.0225321
ATPAF1	Q5TC12	0.133372
ATPAF2	Q8N5M1	-0.142694
ATRN	O75882	0.15284
ATXN10	Q9UBB4	0.300566
ATXN2	Q99700	-0.223589
ATXN3	P54252	0.0303911
AUP1	Q9Y679	-0.212933
AVPR1A	P37288	0.183272
AZGP1	P25311	-0.334267
B2M	P61769	0.321711
B4GALT1	P15291	0.0940835
BABAM1	Q9NWV8	0.0848825
BACH1	O14867	0.0152783
BAG2	O95816	-0.0167771
BAG5	Q9UL15	0.0259435
BAG6	P46379	-0.575962
BAIAP2	Q9UQB8	-0.20759
BAIAP2L1	Q9UHR4	0.225928
BAK1	Q16611	0.112288
BANF1	O75531	0.201768
BANK1	Q8NDB2	0.338237
BASP1	P80723	0.204081
BAX	Q07812	0.356727
BCAM	P50895	0.0171823
BCAP31	P51572	-0.46881
BCAS3	Q9H6U6	0.128829
BCAT2	O15382	0.0924288
BCHE	P06276	-0.106866
BCL2L1	Q07817	-0.168002
BCL2L13	Q9BXK5	0.321782
BCR	P11274	0.147602
BDH1	Q02338	0.0743051
BDNF	P23560	0.87884
BET1L	Q9NYM9	0.274163
BICD2	Q8TD16	-0.207335
BIN2	Q9UBW5	0.215229
BIRC2	Q13490	-0.574777
BIRC6	Q9NR09	-0.245569
BLMH	Q13867	-0.00653915
BLOC1S3	Q6QNY0	0.32143
BLOC1S4	Q9NUP1	-0.357048
BLVRA	P53004	0.388738
BLVRB	P30043	-0.540031
BOLA2	Q9H3K6	-0.247381
BORCS6	Q96GS4	-0.436931
BORCS8	Q96FH0	-0.235054
BPIFB1	Q8TDL5	0.148164
BPNT1	O95861	0.412438
BRCC3	P46736	0.139413
BRK1	Q8WUW1	-0.282229
BROX	Q5VW32	0.0492252
BSG	P35613	0.507092
BST1	Q10588	0.575947
BTK	Q06187	-0.265929
BTN3A3	O00478	-0.259309
BZW2	Q9Y6E2	-0.0751744
C11orf54	Q9H0W9	-0.234448
C11orf68	Q9H3H3	0.310299
C16orf54	Q6UWD8	-0.0412445
C16orf58	Q96GQ5	0.177413
C1GALT1	Q9NS00	0.0720899
C1orf198	Q9H425	0.24193
C1QA	P02745	-0.35058
C1QB	P02746	-0.181508
C1QBP	Q07021	-0.0322158
C1QC	P02747	-0.233883
C1R	P00736	-0.425401
C1RL	Q9NZP8	0.557563
C1S	P09871	-0.305144
C2	P06681	-0.22053
C20orf27	Q9GZN8	-0.115907
C2CD2L	O14523	-0.0633119
C2CD5	Q86YS7	0.71137
C2orf88	Q9BSF0	-0.0174576
C3	P01024	-0.036787
C4A	P0C0L4	-0.142806
C4B	P0C0L5	-0.385465
C4BPA	P04003	0.121157
C4BPB	P20851	-0.0647592
C5	P01031	0.0733668
C5orf51	A6NDU8	-0.0974805
C6	P13671	0.0392035
C7	P10643	-0.253019
C8A	P07357	-0.10024
C8B	P07358	-0.311141
C8G	P07360	-0.131741
C9	P02748	0.117991
C9orf64	Q5T6V5	0.0750211
CA1	P00915	0.173755
CA13	Q8N1Q1	0.332584
CA2	P00918	-0.169195
CA4	P22748	0.195037
CAB39	Q9Y376	0.0237547
CABLES1	Q8TDN4	0.103094
CACYBP	Q9HB71	0.265157
CAD	P27708	0.252775
CALCOCO1	Q9P1Z2	0.0780418
CALD1	Q05682	-0.164277
CALHM5	Q8N5C1	-0.0247362
CALM3	P0DP25	-0.0387404
CALML3	P27482	0.865037
CALML5	Q9NZT1	0.094237
CALR	P27797	0.0468508
CALU	O43852	-0.0751167
CAMK1	Q14012	-0.0737676
CAMK2G	Q13555	0.0859758
CAMLG	P49069	-0.00491741
CAMP	P49913	-0.416328
CAND1	Q86VP6	0.0393013
CANX	P27824	0.0736968
CAP1	Q01518	-0.146835
CAPN1	P07384	-0.00361665
CAPN2	P17655	0.208241
CAPN7	Q9Y6W3	-0.0383351
CAPNS1	P04632	-0.207053
CAPRIN1	Q14444	0.504659
CAPZA1	P52907	-0.00628084
CAPZA2	P47755	0.0515559
CAPZB	P47756	0.0817796
CARD6	Q9BX69	0.36869
CARM1	Q86X55	0.131448
CARMIL1	Q5VZK9	0.0221216
CARS	P49589	0.179947
CARS2	Q9HA77	-0.399159
CASKIN2	Q8WXE0	-0.4643
CASP14	P31944	-0.151575
CASP3	P42574	-0.544866
CASP4	P49662	-0.0356506
CASP6	P55212	0.216763
CASP7	P55210	0.0364459
CASP8	Q14790	-0.227061
CASP9	P55211	0.00707353
CASS4	Q9NQ75	0.156334
CAST	P20810	-0.128199
CAT	P04040	0.107788
CAVIN2	O95810	0.0221358
CBL	P22681	0.455877
CBR1	P16152	0.0549379
CBWD1	Q9BRT8	-0.140209
CBX3	Q13185	0.31175
CCDC124	Q96CT7	-0.0636763
CCDC22	O60826	-0.385447
CCDC47	Q96A33	-0.107525
CCDC6	Q16204	-0.168762
CCDC88A	Q3V6T2	0.202432
CCDC88C	Q9P219	0.673914
CCDC93	Q567U6	0.351243
CCL5	P13501	-0.293953
CCM2	Q9BSQ5	0.103131
CCN2	P29279	-0.486243
CCNY	Q8ND76	-0.113151
CCR4	P51679	0.265778
CCRL2	O00421	0.184399
CCS	O14618	-0.0251052
CCT2	P78371	0.432542
CCT3	P49368	-0.238879
CCT4	P50991	-0.0747084
CCT5	P48643	0.251727
CCT6A	P40227	0.0685027
CCT7	Q99832	0.318405
CCT8	P50990	0.291496
CD109	Q6YHK3	-0.169434
CD14	P08571	-0.089157
CD151	P48509	0.607995
CD226	Q15762	0.238829
CD2AP	Q9Y5K6	0.142015
CD34	P28906	-0.271609
CD36	P16671	-0.0564846
CD37	P11049	0.376937
CD38	P28907	0.223722
CD3E	P07766	0.00466577
CD40	P25942	0.158101
CD40LG	P29965	0.470546
CD44	P16070	0.0533631
CD46	P15529	-0.145032
CD47	Q08722	-0.246614
CD55	P08174	-0.219994
CD58	P19256	-0.0278985
CD5L	O43866	-0.234586
CD63	P08962	-0.0611953
CD68	P34810	0.0905181
CD69	Q07108	0.586841
CD81	P60033	-0.0667168
CD82	P27701	0.177411
CD84	Q9UIB8	0.420106
CD9	P21926	0.430718
CD93	Q9NPY3	-0.0128514
CD97	P48960	0.0245426
CD99	P14209	0.138762
CD99L2	Q8TCZ2	-0.126551
CDC23	Q9UJX2	0.37255
CDC27	P30260	-0.143962
CDC37	Q16543	-0.0737069
CDC42	P60953	0.0177435
CDC42BPA	Q5VT25	-0.102932
CDC42BPB	Q9Y5S2	-0.0821588
CDC42SE2	Q9NRR3	0.26261
CDIPT	O14735	0.00162424
CDK5	Q00535	-0.140963
CDS2	O95674	0.143769
CDV3	Q9UKY7	-0.335615
CELF2	O95319	-0.0790497
CEP131	Q9UPN4	0.327655
CEP170	Q5SW79	0.242464
CEP41	Q9BYV8	-0.354878
CERT	Q9Y5P4	1.06483
CETN2	P41208	0.0117079
CETP	P11597	-0.0836794
CFB	P00751	-0.25648
CFH	P08603	-0.00828811
CFHR1	Q03591	-0.757834
CFHR5	Q9BXR6	0.1158
CFI	P05156	-0.228039
CFL1	P23528	0.0326196
CFL2	Q9Y281	0.237704
CFP	P27918	0.200133
CHCHD2	Q9Y6H1	-0.261307
CHCHD3	Q9NX63	-0.0241831
CHCHD4	Q8N4Q1	-0.156037
CHID1	Q9BWS9	-0.160045
CHMP3	Q9Y3E7	0.153705
CHMP4A	Q9BY43	-0.339178
CHMP4B	Q9H444	-0.216468
CHMP5	Q9NZZ3	0.47894
CHMP6	Q96FZ7	0.143557
CHMP7	Q8WUX9	0.157109
CHORDC1	Q9UHD1	0.265368
CHP1	Q99653	0.119118
CHST12	Q9NRB3	0.401931
CHUK	O15111	0.628834
CIAO1	O76071	-0.400751
CIAO2B	Q9Y3D0	-0.111542
CIAPIN1	Q6FI81	-0.362318
CIRBP	Q14011	0.214489
CISD1	Q9NZ45	0.668981
CISD2	Q8N5K1	-0.184007
CKAP4	Q07065	-0.0607291
CLASP1	Q7Z460	0.119728
CLCN3	P51790	0.0878427
CLCN4	P51793	-0.144794
CLCN7	P51798	-0.360313
CLDN3	O15551	0.352366
CLDN5	O00501	-0.0155818
CLDND1	Q9NY35	0.0881686
CLEC11A	Q9Y240	0.587624
CLEC1B	Q9P126	0.187823
CLEC2L	P0C7M8	-0.197413
CLEC3B	P05452	-0.245904
CLIC1	O00299	0.0597913
CLIC4	Q9Y696	-0.0580488
CLINT1	Q14677	-0.0114228
CLIP1	P30622	-0.0400522
CLIP2	Q9UDT6	0.147733
CLN6	Q9NWW5	-0.136995
CLNS1A	P54105	0.0518792
CLPP	Q16740	-0.194188
CLPTM1	O96005	-0.568275
CLPTM1L	Q96KA5	-0.601999
CLRN3	Q8NCR9	-0.116749
CLTA	P09496	-0.0538602
CLTC	Q00610	0.017819
CLU	P10909	-0.0568171
CMIP	Q8IY22	0.49441
CMPK1	P30085	-0.0771147
CMTM5	Q96DZ9	-0.209636
CMTM6	Q9NX76	0.322704
CNBP	P62633	0.226446
CNDP1	Q96KN2	-0.273234
CNDP2	Q96KP4	0.205
CNIH4	Q9P003	0.468968
CNN2	Q99439	0.146238
CNNM4	Q6P4Q7	-0.289483
CNOT1	A5YKK6	-0.650917
CNP	P09543	0.237156
CNPY2	Q9Y2B0	0.348784
CNPY3	Q9BT09	0.104914
CNST	Q6PJW8	-0.0560434
COASY	Q13057	0.0969365
COG1	Q8WTW3	0.447423
COG2	Q14746	-0.545852
COG3	Q96JB2	0.205038
COG5	Q9UP83	0.487448
COG7	P83436	0.00753993
COG8	Q96MW5	-0.043158
COL18A1	P39060	0.0116734
COL6A1	P12109	-0.076903
COL6A2	P12110	-0.115186
COL6A3	P12111	-0.375081
COLEC10	Q9Y6Z7	-0.239236
COLEC11	Q9BWP8	-0.365114
COMMD3	Q9UBI1	-0.0225907
COMP	P49747	0.0436768
COMT	P21964	0.386107
COPA	P53621	-0.0823714
COPB1	P53618	0.0158576
COPB2	P35606	-0.142153
COPE	O14579	0.327132
COPG1	Q9Y678	-0.0359049
COPG2	Q9UBF2	-0.239094
COPS2	P61201	0.210117
COPS4	Q9BT78	-0.0966756
COPS5	Q92905	0.0409914
COPS7A	Q9UBW8	0.256946
COPS7B	Q9H9Q2	-0.269974
COPS8	Q99627	-0.623271
COPZ1	P61923	-0.330422
CORO1A	P31146	0.133088
CORO1B	Q9BR76	0.839053
CORO1C	Q9ULV4	-0.278597
COTL1	Q14019	-0.182177
COX4I1	P13073	0.471748
COX5A	P20674	0.547289
COX5B	P10606	0.166507
COX6C	P09669	-0.498969
COX7A2	P14406	-0.0503143
CP	P00450	-0.109177
CPB2	Q96IY4	-0.160751
CPN1	P15169	-0.0357426
CPN2	P22792	-0.338522
CPNE1	Q99829	0.204521
CPNE3	O75131	-0.0144368
CPOX	P36551	0.244898
CPPED1	Q9BRF8	-0.139293
CPT1A	P50416	-0.127576
CPT2	P23786	0.0553002
CRABP2	P29373	-0.218463
CRACR2A	Q9BSW2	-0.165984
CRAD	Q6ZU35	0.378121
CRAT	P43155	-0.0328898
CRBN	Q96SW2	0.0409387
CREG1	O75629	-0.0765457
CRELD1	Q96HD1	0.0962752
CRELD2	Q6UXH1	-0.10174
CRKL	P46109	-0.00557561
CRLF3	Q8IUI8	0.177811
CRP	P02741	0.102437
CRTAC1	Q9NQ79	-0.629489
CRTAP	O75718	0.225281
CRTC2	Q53ET0	0.0182227
CRYL1	Q9Y2S2	0.0517179
CRYZ	Q08257	-0.45629
CRYZL1	O95825	-0.188212
CS	O75390	0.205717
CSE1L	P55060	0.0577522
CSK	P41240	0.338991
CSNK1G1	Q9HCP0	-0.212227
CSNK2A1	P68400	-0.704929
CSNK2A2	P19784	0.127799
CSNK2B	P67870	-0.615775
CSRP1	P21291	-0.053214
CST3	P01034	0.458608
CSTB	P04080	-0.078969
CTDSPL	O15194	0.319036
CTNNA1	P35221	0.537895
CTNND1	O60716	-0.328172
CTPS1	P17812	-0.111067
CTPS2	Q9NRF8	-0.113589
CTSA	P10619	-0.0072178
CTSC	P53634	-0.0166165
CTSD	P07339	-0.0228333
CTSW	P56202	-0.260028
CTTN	Q14247	0.170273
CUL1	Q13616	0.250465
CUL2	Q13617	0.0492667
CUL3	Q13618	0.267119
CUL4A	Q13619	0.0742605
CUL5	Q93034	0.311094
CUTA	O60888	-0.00477377
CXCL3	P19876	0.390091
CXCL5	P42830	0.24124
CYB5A	P00167	0.652783
CYB5B	O43169	-0.186902
CYB5R1	Q9UHQ9	0.0461753
CYB5R3	P00387	-0.112502
CYBB	P04839	-0.0621526
CYBC1	Q9BQA9	-0.126781
CYC1	P08574	-0.519752
CYCS	P99999	-0.0234686
CYFIP1	Q7L576	0.0404709
CYLD	Q9NQC7	0.645243
CYTH2	Q99418	0.00772829
DAAM1	Q9Y4D1	0.0255966
DAB2	P98082	0.0406094
DAD1	P61803	-0.0887791
DAGLB	Q8NCG7	0.160721
DAPP1	Q9UN19	-0.240364
DARS	P14868	-0.098254
DARS2	Q6PI48	-0.0724993
DAZAP1	Q96EP5	-0.183307
DBH	P09172	-0.184913
DBI	P07108	-0.231084
DBN1	Q16643	-0.362988
DBNL	Q9UJU6	-0.23438
DCAF7	P61962	0.608325
DCD	P81605	-0.0468577
DCTD	P32321	-0.250784
DCTN1	Q14203	0.0277113
DCTN2	Q13561	0.0167746
DCTN3	O75935	-0.478385
DCTN4	Q9UJW0	-0.150589
DCTN5	Q9BTE1	-0.54465
DCUN1D1	Q96GG9	-0.00653733
DCUN1D3	Q8IWE4	-0.0724206
DCXR	Q7Z4W1	-0.251783
DDAH2	O95865	0.38123
DDB1	Q16531	-0.151623
DDOST	P39656	-0.313257
DDRGK1	Q96HY6	0.142182
DDT	P30046	-0.163291
DDX1	Q92499	0.0203733
DDX19A	Q9NUU7	-0.18354
DDX39A	O00148	0.297723
DDX3X	O00571	-0.0389599
DDX6	P26196	0.375651
DECR1	Q16698	-0.19654
DEFA1	P59665	0.917407
DENND3	A2RUS2	0.00720557
DENND4A	Q7Z401	-0.267449
DENND4C	Q5VZ89	0.268665
DENR	O43583	-0.149103
DERA	Q9Y315	0.0220613
DERL1	Q9BUN8	-0.0171452
DFFA	O00273	0.558115
DGKG	P49619	-0.0705024
DGKQ	P52824	-0.519751
DGLUCY	Q7Z3D6	0.784056
DHCR7	Q9UBM7	-0.177079
DHRS1	Q96LJ7	0.315771
DHRS7	Q9Y394	-0.0649454
DHRS7B	Q6IAN0	0.21095
DHTKD1	Q96HY7	0.208394
DHX29	Q7Z478	0.0384839
DIABLO	Q9NR28	-0.311009
DIAPH1	O60610	-0.0733334
DICER1	Q9UPY3	0.0389336
DLAT	P10515	-0.0559516
DLD	P09622	0.211155
DLG3	Q92796	0.533686
DLGAP4	Q9Y2H0	0.266397
DLST	P36957	-0.19221
DMAC2L	Q99766	0.251438
DMBT1	Q9UGM3	-0.0710977
DMKN	Q6E0U4	-0.14746
DMTN	Q08495	-0.295513
DMXL1	Q9Y485	0.272019
DNAH6	Q9C0G6	0.0826693
DNAJA1	P31689	-0.113031
DNAJA2	O60884	-0.0152293
DNAJB1	P25685	0.510069
DNAJB11	Q9UBS4	-0.174553
DNAJC10	Q8IXB1	-0.152303
DNAJC11	Q9NVH1	0.0847965
DNAJC13	O75165	-0.322021
DNAJC16	Q9Y2G8	-0.474412
DNAJC3	Q13217	0.0408529
DNAJC7	Q99615	-0.336064
DNAJC8	O75937	-0.176955
DNAJC9	Q8WXX5	0.0699729
DNASE1L1	P49184	0.050955
DNM1	Q05193	0.0403047
DNM1L	O00429	0.207958
DNM2	P50570	-0.251556
DNM3	Q9UQ16	-0.113513
DNPEP	Q9ULA0	-0.0122007
DOCK10	Q96BY6	-0.121915
DOCK11	Q5JSL3	0.0335361
DOCK2	Q92608	0.0209124
DOCK5	Q9H7D0	-0.441394
DOCK7	Q96N67	-0.0863019
DOCK8	Q8NF50	0.400356
DOK1	Q99704	-0.301926
DOK2	O60496	-0.191441
DOK3	Q7L591	0.249048
DOLK	Q9UPQ8	0.0468972
DPM1	O60762	0.0106123
DPP3	Q9NY33	-0.144603
DPP4	P27487	-0.0752396
DPP7	Q9UHL4	-0.113408
DPY19L1	Q2PZI1	-0.240927
DPYD	Q12882	-0.110066
DPYSL2	Q16555	-0.222114
DRG1	Q9Y295	0.213094
DRG2	P55039	0.637656
DSC1	Q08554	0.0956674
DSG1	Q02413	-0.190577
DSP	P15924	-0.0266532
DSTN	P60981	-0.158139
DTD1	Q8TEA8	0.348388
DTYMK	P23919	0.134843
DUSP19	Q8WTR2	0.155592
DUSP22	Q9NRW4	0.161928
DUSP3	P51452	-0.346169
DUT	P33316	0.0604619
DYNC1H1	Q14204	-0.0197561
DYNC1LI1	Q9Y6G9	0.0520713
DYNC1LI2	O43237	0.948612
DYSF	O75923	-0.408373
EBAG9	O00559	-0.264467
ECE1	P42892	0.0982869
ECH1	Q13011	0.0428115
ECHDC1	Q9NTX5	0.06287
ECI2	O75521	0.22007
ECM1	Q16610	-0.181635
ECPAS	Q5VYK3	-0.108325
ECT2L	Q008S8	-0.0153882
EDC4	Q6P2E9	0.529338
EDF1	O60869	0.802874
EEA1	Q15075	0.0313752
EEF1A1	P68104	-0.0549167
EEF1B2	P24534	-0.175959
EEF1D	P29692	-0.129402
EEF1G	P26641	-0.0567721
EEF2	P13639	0.186878
EFEMP1	Q12805	0.254346
EFHD2	Q96C19	0.208811
EFNB1	P98172	0.383961
EFR3A	Q14156	-0.128361
EGF	P01133	-0.301491
EHBP1	Q8NDI1	-0.722528
EHBP1L1	Q8N3D4	0.0977766
EHD1	Q9H4M9	0.135671
EHD3	Q9NZN3	0.360476
EHD4	Q9H223	0.30631
EIF1	P41567	0.00484399
EIF2AK2	P19525	-0.17953
EIF2B1	Q14232	-0.0014092
EIF2B2	P49770	-0.254087
EIF2B3	Q9NR50	0.232745
EIF2B4	Q9UI10	-0.155968
EIF2B5	Q13144	-0.0990472
EIF2S1	P05198	-0.2311
EIF2S2	P20042	-0.0777657
EIF2S3	P41091	-0.284347
EIF3A	Q14152	0.0419677
EIF3B	P55884	-0.271243
EIF3C	Q99613	-0.0994587
EIF3D	O15371	-0.0205428
EIF3E	P60228	0.534815
EIF3F	O00303	0.233844
EIF3G	O75821	-0.144935
EIF3H	O15372	-0.0267236
EIF3I	Q13347	0.448952
EIF3K	Q9UBQ5	0.0415353
EIF3L	Q9Y262	0.0297158
EIF3M	Q7L2H7	-0.440969
EIF4A1	P60842	-0.0118947
EIF4A2	Q14240	-0.56004
EIF4E	P06730	0.0734482
EIF4EBP1	Q13541	0.398813
EIF4ENIF1	Q9NRA8	-0.172391
EIF4G1	Q04637	0.228305
EIF4G2	P78344	-0.271689
EIF4G3	O43432	0.20806
EIF4H	Q15056	0.318384
EIF5	P55010	-0.105989
EIF5A	P63241	0.080594
EIF6	P56537	-0.112982
ELMO1	Q92556	0.0887439
ELMOD2	Q8IZ81	0.0765195
ELOB	Q15370	-0.0839323
ELOVL7	A1L3X0	0.598373
ELP1	O95163	-0.471904
EMB	Q6PCB8	0.359766
EMC1	Q8N766	0.162542
EMC2	Q15006	-0.185099
EMC4	Q5J8M3	0.124308
EMD	P50402	-0.334726
EMILIN1	Q9Y6C2	0.151325
EML2	O95834	0.0434584
EML3	Q32P44	-0.357095
EML4	Q9HC35	-0.565043
ENDOD1	O94919	-0.151609
ENO1	P06733	0.0301182
ENO2	P09104	-0.0489067
ENO3	P13929	-0.205134
ENOPH1	Q9UHY7	0.07101
ENPP4	Q9Y6X5	0.146198
ENSA	O43768	-0.218266
EPB41	P11171	0.274748
EPB41L2	O43491	0.0723106
EPB41L3	Q9Y2J2	0.103344
EPB42	P16452	0.0220431
EPDR1	Q9UM22	-0.0933165
EPHX2	P34913	-0.220856
EPRS	P07814	0.107665
EPS15	P42566	0.0633726
EPS15L1	Q9UBC2	-0.17881
EPS8	Q12929	-0.15965
ERAP1	Q9NZ08	-0.0401416
ERAP2	Q6P179	0.180373
ERBIN	Q96RT1	0.129679
ERC1	Q8IUD2	-0.0962326
ERGIC1	Q969X5	-0.497598
ERLEC1	Q96DZ1	0.315367
ERLIN1	O75477	-0.0551748
ERMAP	Q96PL5	0.0421792
ERMP1	Q7Z2K6	-0.0916586
ERO1A	Q96HE7	0.151242
ERO1B	Q86YB8	-0.0991053
ERP29	P30040	0.0107123
ERP44	Q9BS26	-0.0283979
ESAM	Q96AP7	-0.153276
ESD	P10768	-0.354424
ESYT1	Q9BSJ8	0.316761
ESYT2	A0FGR8	-0.238785
ETF1	P62495	0.299828
ETFA	P13804	0.0288798
ETFB	P38117	-0.215999
ETFDH	Q16134	0.140952
ETHE1	O95571	-0.182233
EVA1B	Q9NVM1	0.373796
EVI2B	P34910	-0.229324
EXOC1	Q9NV70	-0.0716372
EXOC3	O60645	0.0407078
EXOC3L2	Q2M3D2	0.0877543
EXOC3L4	Q17RC7	0.181889
EXOC4	Q96A65	-0.000683845
EXOC5	O00471	0.0349218
EXOC6	Q8TAG9	0.327249
EXOC6B	Q9Y2D4	-0.122166
EXOC7	Q9UPT5	-0.0264736
EXOC8	Q8IYI6	0.0954919
EXTL2	Q9UBQ6	-0.127516
EZR	P15311	-0.092428
F11	P03951	0.0612926
F11R	Q9Y624	0.469925
F12	P00748	-0.299997
F13A1	P00488	0.0128047
F13B	P05160	-0.0617049
F2	P00734	-0.368576
F2R	P25116	0.363649
F2RL3	Q96RI0	0.308745
F5	P12259	-0.428289
F8	P00451	-0.111251
F8A1	P23610	-0.0258914
FABP4	P15090	-0.0372017
FABP5	Q01469	-0.104041
FADD	Q13158	-0.434168
FAF1	Q9UNN5	0.246797
FAF2	Q96CS3	-0.0284689
FAH	P16930	0.349283
FAHD2A	Q96GK7	0.109747
FAM107B	Q9H098	-0.421957
FAM114A2	Q9NRY5	0.0389946
FAM117A	Q9C073	0.213879
FAM117B	Q6P1L5	0.193227
FAM120A	Q9NZB2	-0.585252
FAM151A	Q8WW52	-0.362861
FAM160B1	Q5W0V3	-0.0317768
FAM162A	Q96A26	-0.073339
FAM177A1	Q8N128	-0.578253
FAM20B	O75063	0.73993
FAM234A	Q9H0X4	0.217881
FAM241A	Q8N8J7	-0.163393
FAM3C	Q92520	-0.303186
FAM49B	Q9NUQ9	0.111319
FAM91A1	Q658Y4	0.27811
FAM98A	Q8NCA5	-0.0304104
FARSA	Q9Y285	-0.739494
FARSB	Q9NSD9	0.0780772
FASN	P49327	0.118774
FASTKD5	Q7L8L6	-0.0257661
FAU	P62861	0.0227788
FBLN1	P23142	-0.587354
FBN1	P35555	-0.200065
FBXL20	Q96IG2	0.119888
FBXL8	Q96CD0	0.2823
FBXO3	Q9UK99	0.0106816
FBXO40	Q9UH90	-0.262796
FBXO7	Q9Y3I1	-0.0367097
FCER1G	P30273	0.671189
FCGBP	Q9Y6R7	-0.458369
FCGR2A	P12318	-0.0577977
FCGR3A	P08637	0.10781
FCGRT	P55899	-0.128723
FCN1	O00602	0.352277
FCN2	Q15485	0.0621699
FCN3	O75636	0.0170549
FDPS	P14324	-0.0277722
FECH	P22830	-0.0466163
FER	P16591	-0.216009
FERMT2	Q96AC1	0.0412883
FERMT3	Q86UX7	-0.0334074
FES	P07332	0.0414778
FETUB	Q9UGM5	-0.0276362
FFAR4	Q5NUL3	-0.330916
FGA	P02671	-0.00293559
FGB	P02675	-0.0966974
FGD3	Q5JSP0	0.202227
FGD4	Q96M96	-0.101169
FGFR1OP2	Q9NVK5	0.254386
FGG	P02679	0.0527822
FH	P07954	-0.0312161
FHIT	P49789	0.106248
FHL1	Q13642	0.28276
FHL2	Q14192	-0.340685
FHOD1	Q9Y613	0.301246
FIBP	O43427	-0.328065
FKBP15	Q5T1M5	-0.111196
FKBP1A	P62942	0.135842
FKBP2	P26885	0.210972
FKBP3	Q00688	0.142011
FKBP4	Q02790	-0.0841678
FKBP5	Q13451	0.081065
FKBP8	Q14318	0.181246
FLG	P20930	0.0887647
FLG2	Q5D862	-0.155959
FLII	Q13045	0.265402
FLNA	P21333	0.230055
FLNB	O75369	-0.0692554
FLOT1	O75955	-0.153429
FLOT2	Q14254	0.2374
FMNL1	O95466	0.21047
FMO5	P49326	0.0948585
FN1	P02751	-0.339526
FN3K	Q9H479	0.143792
FNBP1L	Q5T0N5	-0.152629
FRMD4B	Q9Y2L6	-0.220642
FRMD8	Q9BZ67	-0.153775
FRMPD1	Q5SYB0	0.0829441
FRY	Q5TBA9	0.190905
FRYL	O94915	-0.265546
FSTL1	Q12841	0.536366
FTH1	P02794	-0.0484244
FTL	P02792	-0.133055
FUCA2	Q9BTY2	0.465308
FURIN	P09958	0.794129
FUT8	Q9BYC5	-0.0656744
FXR1	P51114	-0.178271
FYB1	O15117	0.132611
FYCO1	Q9BQS8	-0.112659
FYN	P06241	0.132577
G3BP1	Q13283	-0.00345072
G6PC3	Q9BUM1	-0.080818
G6PD	P11413	-0.0215979
GABARAPL2	P60520	-0.148129
GAK	O14976	-0.160563
GALK1	P51570	-0.226144
GALM	Q96C23	0.163215
GALT	P07902	0.0527252
GAMT	Q14353	-0.22855
GAN	Q9H2C0	-0.637377
GANAB	Q14697	-0.180444
GAPDH	P04406	-0.00568294
GAPVD1	Q14C86	0.156236
GARS1	P41250	0.232522
GART	P22102	0.15616
GAS2L1	Q99501	-0.0190484
GATD1	Q8NB37	0.192864
GATD3A	P0DPI2	-0.332406
GATM	P50440	-0.0519431
GBA2	Q9HCG7	0.2819
GBE1	Q04446	0.186235
GBF1	Q92538	0.186868
GBP2	P32456	-0.324481
GC	P02774	-0.00833559
GCA	P28676	-0.370607
GCLM	P48507	-0.320155
GCN1	Q92616	0.334582
GCSAML	Q5JQS6	-0.124588
GDAP1	Q8TB36	-0.463626
GDI1	P31150	-0.00949067
GDI2	P50395	0.14786
GEMIN5	Q8TEQ6	-0.153061
GET4	Q7L5D6	-0.183925
GFOD1	Q9NXC2	-0.250258
GFPT1	Q06210	0.0923476
GGA3	Q9NZ52	0.159236
GGCT	O75223	-0.128757
GGH	Q92820	0.144171
GGPS1	O95749	-0.0513418
GGT1	P19440	0.552291
GHDC	Q8N2G8	-0.0881209
GID8	Q9NWU2	-0.0297732
GIGYF2	Q6Y7W6	0.271769
GIPC1	O14908	-0.0857448
GIPC3	Q8TF64	-0.523288
GIT1	Q9Y2X7	-1.24348
GK	P32189	-0.144094
GLA	P06280	-0.262102
GLB1	P16278	0.262915
GLCCI1	Q86VQ1	0.363964
GLG1	Q92896	-0.0585804
GLIPR2	Q9H4G4	0.0994557
GLO1	Q04760	-0.262425
GLOD4	Q9HC38	0.218348
GLRX3	O76003	0.33141
GLS	O94925	0.34656
GLUD1	P00367	-0.165424
GMIP	Q9P107	0.476867
GMPPB	Q9Y5P6	0.0983692
GMPR	P36959	-0.0958346
GMPR2	Q9P2T1	0.00810232
GMPS	P49915	-0.319778
GNA13	Q14344	0.13924
GNA15	P30679	0.198502
GNAI1	P63096	-0.00353273
GNAI2	P04899	0.280504
GNAQ	P50148	0.259538
GNAS	Q5JWF2	0.102662
GNAZ	P19086	-0.06326
GNB1	P62873	0.0211319
GNB2	P62879	0.0770197
GNB4	Q9HAV0	0.223528
GNB5	O14775	0.0271917
GNG10	P50151	0.340796
GNG2	P59768	0.340615
GNG7	O60262	0.0360779
GNG8	Q9UK08	0.0462912
GNL1	P36915	0.324974
GNPDA2	Q8TDQ7	-0.274626
GNPTG	Q9UJJ9	0.201702
GNS	P15586	0.467032
GOLGA2	Q08379	0.174264
GOLGA3	Q08378	-0.202502
GOLGA4	Q13439	-0.366863
GOLGA5	Q8TBA6	-0.542489
GOLGB1	Q14789	-0.118047
GOLM1	Q8NBJ4	0.0655234
GOLPH3	Q9H4A6	-0.182455
GOLT1B	Q9Y3E0	0.0997148
GOPC	Q9HD26	0.177629
GOSR2	O14653	0.368327
GOT1	P17174	0.333006
GOT2	P00505	-0.117354
GP1BA	P07359	-0.0586176
GP1BB	P13224	0.187104
GP2	P55259	0.0389696
GP5	P40197	-0.0484803
GP6	Q9HCN6	-0.0289623
GP9	P14770	0.233201
GPCPD1	Q9NPB8	-0.0904798
GPD2	P43304	-0.16195
GPI	P06744	0.000337761
GPLD1	P80108	-0.422089
GPR107	Q5VW38	0.199955
GPR155	Q7Z3F1	0.373321
GPRC5C	Q9NQ84	0.466877
GPS1	Q13098	-0.259064
GPSM3	Q9Y4H4	0.193601
GPX1	P07203	-0.137602
GPX3	P22352	-0.206022
GRAP2	O75791	-0.0212173
GRB2	P62993	0.203627
GRHPR	Q9UBQ7	-0.68531
GRIPAP1	Q4V328	-0.0963563
GRK2	P25098	0.15603
GRK3	P35626	0.116961
GRK5	P34947	-0.0648608
GRK6	P43250	-0.19513
GRN	P28799	0.0041589
GRPEL1	Q9HAV7	-0.26813
GSDMD	P57764	0.0869139
GSK3A	P49840	0.0856205
GSN	P06396	-0.247009
GSPT1	P15170	-0.25622
GSR	P00390	-0.139278
GSS	P48637	0.406838
GSTK1	Q9Y2Q3	0.488206
GSTM2	P28161	-0.248137
GSTM3	P21266	-0.149569
GSTO1	P78417	0.176171
GSTP1	P09211	-0.0503995
GSTT2B	P0CG30	0.373853
GTPBP2	Q9BX10	0.178553
GUCY1A1	Q02108	0.215932
GUCY1B1	Q02153	-0.116204
GUSB	P08236	0.0661743
GYG1	P46976	-0.150229
GYPA	P02724	-0.138097
GYPC	P04921	-0.0573971
GYS1	P13807	0.774152
H2AFJ	Q9BTM1	-0.635507
H2BC14	Q99879	0.0545865
H4-16	P62805	0.550899
HABP2	Q14520	0.328921
HACD1	B0YJ81	-0.255193
HACD3	Q9P035	-0.138774
HACD4	Q5VWC8	0.339976
HADH	Q16836	-0.0579852
HADHA	P40939	-0.139326
HADHB	P55084	-0.267226
HARS	P12081	-0.403851
HBA1	P69905	0.673074
HBB	P68871	0.890011
HBD	P02042	0.598572
HBG1	P69891	0.477228
HBS1L	Q9Y450	0.227737
HCLS1	P14317	-0.088552
HDAC5	Q9UQL6	-0.242637
HDAC6	Q9UBN7	0.19183
HDGF	P51858	0.0391745
HDGFL2	Q7Z4V5	0.0144051
HDHD2	Q9H0R4	-0.000426726
HDHD3	Q9BSH5	0.37454
HDLBP	Q00341	-0.502974
HEATR5B	Q9P2D3	0.0653992
HECTD1	Q9ULT8	0.667905
HECTD3	Q5T447	-0.114383
HECTD4	Q9Y4D8	0.22026
HEG1	Q9ULI3	-0.283815
HERC4	Q5GLZ8	-0.058302
HEXA	P06865	-0.289277
HEXIM1	O94992	0.008356
HGD	Q93099	-0.524643
HGS	O14964	-0.176385
HIBCH	Q6NVY1	-0.367492
HIF1AN	Q9NWT6	-0.198271
HINT1	P49773	-0.276249
HINT2	Q9BX68	-0.198506
HINT3	Q9NQE9	-0.315865
HK1	P19367	-0.185644
HLA-A	P04439	0.302238
HLA-B	P01889	0.576621
HLA-C	P10321	0.297519
HLA-DRB5	Q30154	0.0249995
HLA-E	P13747	-0.0891038
HLA-H	P01893	0.404373
HMGCL	P35914	-0.589446
HNRNPA1L2	Q32P51	0.369868
HNRNPA2B1	P22626	-0.0137699
HNRNPA3	P51991	0.126843
HNRNPDL	O14979	-0.254499
HNRNPF	P52597	-0.06356
HNRNPH1	P31943	0.293939
HNRNPK	P61978	0.0232638
HNRNPL	P14866	0.521722
HOOK3	Q86VS8	0.0916487
HP	P00738	0.93479
HPCAL1	P37235	-0.239436
HPR	P00739	-0.465848
HPRT1	P00492	0.0650911
HPS1	Q92902	0.252609
HPS4	Q9NQG7	-0.300738
HPSE	Q9Y251	0.105607
HPX	P02790	0.00845231
HRG	P04196	-0.149675
HS1BP3	Q53T59	-0.465497
HS2ST1	Q7LGA3	0.189968
HSD17B10	Q99714	-0.00074743
HSD17B11	Q8NBQ5	0.208461
HSD17B12	Q53GQ0	-0.0295373
HSD17B4	P51659	-0.150529
HSD17B8	Q92506	0.0842213
HSDL1	Q3SXM5	-0.121533
HSP90AA1	P07900	-0.181007
HSP90AB1	P08238	0.010298
HSP90B1	P14625	0.118033
HSPA14	Q0VDF9	-0.122395
HSPA1B	P0DMV9	0.156656
HSPA2	P54652	-0.0292845
HSPA4	P34932	0.168594
HSPA5	P11021	-0.39716
HSPA8	P11142	0.234474
HSPA9	P38646	-0.525577
HSPB1	P04792	-0.00638709
HSPBP1	Q9NZL4	0.430988
HSPD1	P10809	0.459372
HSPE1	P61604	0.0543165
HSPG2	P98160	0.0501622
HSPH1	Q92598	-0.0277104
HTATIP2	Q9BUP3	0.092888
HTRA2	O43464	-0.255979
HTT	P42858	0.289386
HUWE1	Q7Z6Z7	0.0546185
HYI	Q5T013	-0.00732842
HYOU1	Q9Y4L1	0.345556
HYPK	Q9NX55	0.126674
IAH1	Q2TAA2	-0.0913523
IARS	P41252	0.0261976
IARS2	Q9NSE4	-0.373454
ICAM1	P05362	-0.260137
ICAM2	P13598	0.483066
IDE	P14735	-0.133976
IDH1	O75874	0.110244
IDH2	P48735	-0.055232
IDH3A	P50213	0.23573
IDH3G	P51553	0.232447
IDI1	Q13907	0.259181
IER3IP1	Q9Y5U9	-0.586128
IFITM2	Q01629	0.532342
IGBP1	P78318	0.0524206
IGF2	P01344	0.16698
IGF2BP2	Q9Y6M1	0.0387397
IGFALS	P35858	0.334437
IGFBP2	P18065	-0.465302
IGHA1	P01876	-0.276263
IGHA2	P01877	-0.089735
IGHG2	P01859	-0.588288
IGHG3	P01860	-0.355162
IGHG4	P01861	0.11787
IGHM	P01871	-0.229828
IGHV1-18	A0A0C4DH31	-0.245676
IGHV1-2	P23083	0.276434
IGHV1-24	A0A0C4DH33	-0.0324654
IGHV1-3	A0A0C4DH29	-0.511419
IGHV1-46	P01743	-0.385236
IGHV1-58	A0A0C4DH39	-0.392945
IGHV1-69D	A0A0B4J2H0	-0.040467
IGHV1-8	P0DP01	-0.542359
IGHV2-26	A0A0B4J1V2	0.30007
IGHV2-5	P01817	-0.301968
IGHV2-70D	A0A0C4DH43	-0.247662
IGHV3-11	P01762	0.150161
IGHV3-13	P01766	0.0686694
IGHV3-15	A0A0B4J1V0	-0.129766
IGHV3-21	A0A0B4J1V1	-0.336545
IGHV3-23	P01764	-0.513767
IGHV3-30-5	P0DP03	-0.0325924
IGHV3-35	A0A0C4DH35	-0.522238
IGHV3-38	A0A0C4DH36	-0.0253989
IGHV3-43	A0A0B4J1X8	-0.557889
IGHV3-48	P01763	-0.537365
IGHV3-49	A0A0A0MS15	-0.387303
IGHV3-64	A0A075B6Q5	-0.520512
IGHV3-66	A0A0C4DH42	-0.297321
IGHV3-7	P01780	-0.340883
IGHV3-72	A0A0B4J1Y9	-0.159526
IGHV3-73	A0A0B4J1V6	-0.434708
IGHV3-74	A0A0B4J1X5	-0.395197
IGHV3-9	P01782	-0.164821
IGHV4-28	A0A0C4DH34	-0.152613
IGHV4-34	P06331	-0.0748909
IGHV4-38-2	P0DP08	-0.199706
IGHV4-4	A0A075B6R2	-0.522407
IGHV5-10-1	A0A0J9YXX1	0.259495
IGHV5-51	A0A0C4DH38	-0.200432
IGHV6-1	A0A0B4J1U7	-0.349438
IGHV7-4-1	A0A0J9YVY3	-0.55792
IGKV1-13	P0DP09	0.0671041
IGKV1-16	P04430	-0.402732
IGKV1-27	A0A075B6S5	-0.159095
IGKV1-33	P01594	-0.329667
IGKV1-5	P01602	-0.442343
IGKV1-6	A0A0C4DH72	-0.438413
IGKV1-9	A0A0C4DH69	-0.145169
IGKV1D-12	P01611	-0.486038
IGKV1D-16	P01601	-0.27224
IGKV1D-17	A0A075B6S4	0.34294
IGKV1D-37	P0DSN7	-0.479009
IGKV1D-39	P04432	-0.0529278
IGKV1D-8	A0A087WSZ0	-0.376123
IGKV2-24	A0A0C4DH68	-0.441032
IGKV2-30	P06310	-0.346191
IGKV2D-28	P01615	-0.325781
IGKV2D-40	P01614	0.215095
IGKV3-11	P04433	-0.357403
IGKV3-20	P01619	-0.268891
IGKV4-1	P06312	-0.299445
IGKV6D-21	A0A0A0MT36	-0.594683
IGLC2	P0DOY2	-0.0839802
IGLV1-36	A0A0B4J1U3	-0.0903855
IGLV1-40	P01703	-0.0268751
IGLV1-44	P01699	-0.0462267
IGLV1-47	P01700	-0.000738487
IGLV1-51	P01701	0.030921
IGLV2-11	P01706	0.105544
IGLV2-18	A0A075B6J9	-0.789038
IGLV3-1	P01715	-0.0477828
IGLV3-10	A0A075B6K4	0.0742129
IGLV3-12	A0A075B6K2	0.0755119
IGLV3-19	P01714	-0.141621
IGLV3-21	P80748	-0.00260404
IGLV3-27	P01718	0.0330609
IGLV3-9	A0A075B6K5	-0.384075
IGLV4-60	A0A075B6I1	-0.245236
IGLV4-69	A0A075B6H9	-0.453733
IGLV5-37	A0A075B6J1	0.266399
IGLV6-57	P01721	-0.0425969
IGLV8-61	A0A075B6I0	-0.0904176
IGLV9-49	A0A0B4J1Y8	0.251131
IGSF8	Q969P0	0.241341
IKBKB	O14920	-0.0358634
IKBKG	Q9Y6K9	-0.129058
IL18	Q14116	-0.0856391
IL6ST	P40189	-0.40432
ILK	Q13418	0.0949359
IMMT	Q16891	0.0878535
IMPA1	P29218	-0.056705
INF2	Q27J81	0.174427
INHBE	P58166	-0.725823
INPP5A	Q14642	0.0911245
INPP5B	P32019	-0.0148783
INPP5D	Q92835	0.388274
INPP5F	Q9Y2H2	0.766841
INPPL1	O15357	0.125509
IPO11	Q9UI26	-0.48375
IPO5	O00410	0.0307676
IPO7	O95373	-0.254477
IPO9	Q96P70	0.19688
IQGAP1	P46940	-0.474772
IQGAP2	Q13576	0.16523
IRAK1	P51617	0.561698
IRAK3	Q9Y616	0.419152
IRAK4	Q9NWZ3	-0.0458716
IRF3	Q14653	0.451126
IRS2	Q9Y4H2	0.0843287
ISOC1	Q96CN7	-0.408783
IST1	P53990	-0.121945
ISYNA1	Q9NPH2	0.102595
ITCH	Q96J02	0.180962
ITGA1	P56199	0.08514
ITGA2	P17301	0.181312
ITGA2B	P08514	0.731871
ITGA5	P08648	0.245407
ITGA6	P23229	0.37646
ITGAL	P20701	-0.373908
ITGAM	P11215	0.132012
ITGAV	P06756	0.462506
ITGB1	P05556	0.654022
ITGB2	P05107	-0.048064
ITGB3	P05106	0.399218
ITGB5	P18084	0.105719
ITIH1	P19827	-0.531731
ITIH2	P19823	-0.514069
ITIH3	Q06033	0.0366754
ITIH4	Q14624	-0.292424
ITM2B	Q9Y287	-0.347406
ITPA	Q9BY32	-0.155258
ITPKB	P27987	0.034943
ITPR1	Q14643	0.0294835
ITPR2	Q14571	0.102875
ITSN2	Q9NZM3	-0.0642547
IVD	P26440	-0.111861
IVL	P07476	-0.0601553
JAGN1	Q8N5M9	-0.384821
JAK1	P23458	-0.231943
JAK2	O60674	0.337717
JAK3	P52333	-0.00950021
JAM3	Q9BX67	-0.0729423
JCHAIN	P01591	-0.207024
JMJD6	Q6NYC1	0.147304
JPT2	Q9H910	0.186616
JUP	P14923	-0.109487
KALRN	O60229	0.0635332
KANK2	Q63ZY3	0.739645
KARS1	Q15046	0.0122119
KATNAL1	Q9BW62	0.479328
KCMF1	Q9P0J7	-0.280358
KCNA3	P22001	-0.12792
KCNK6	Q9Y257	0.176351
KCNN4	O15554	-0.483216
KCTD10	Q9H3F6	0.0906899
KCTD12	Q96CX2	-0.0544776
KDELR1	P24390	0.0186971
KHK	P50053	-0.227306
KHSRP	Q92945	0.413232
KIAA0513	O60268	-0.30106
KIAA2013	Q8IYS2	-0.0812524
KIDINS220	Q9ULH0	-0.183528
KIF13B	Q9NQT8	0.206223
KIF2A	O00139	0.0732855
KIF5B	P33176	-0.116336
KLC1	Q07866	-0.00991922
KLC4	Q9NSK0	-0.243206
KLKB1	P03952	-0.085364
KNG1	P01042	-0.0851755
KPNA1	P52294	-0.0976897
KPNA3	O00505	0.0964602
KPNA4	O00629	0.167977
KPNA6	O60684	0.0622478
KPNB1	Q14974	0.297019
KRAS	P01116	0.143773
KRT1	P04264	0.0226666
KRT10	P13645	0.191123
KRT14	P02533	-0.183772
KRT16	P08779	-0.137342
KRT17	Q04695	-0.0981272
KRT2	P35908	-0.104122
KRT31	Q15323	-0.0957638
KRT33B	Q14525	-0.0750242
KRT35	Q92764	-0.313524
KRT36	O76013	0.251761
KRT4	P19013	-0.442048
KRT5	P13647	-0.35421
KRT71	Q3SY84	0.336835
KRT77	Q7Z794	-0.0139699
KRT78	Q8N1N4	-0.130091
KRT80	Q6KB66	0.292446
KRT9	P35527	-0.0522622
KSR1	Q8IVT5	0.0179652
KTN1	Q86UP2	-0.341264
KYAT1	Q16773	-0.0782033
KYAT3	Q6YP21	0.201485
KYNU	Q16719	0.301758
L2HGDH	Q9H9P8	0.170348
L3HYPDH	Q96EM0	-0.147044
LACTB	P83111	0.257852
LACTB2	Q53H82	-0.413681
LAMA4	Q16363	-0.134985
LAMB1	P07942	0.119366
LAMB2	P55268	-0.0429928
LAMC1	P11047	-0.37084
LAMP1	P11279	0.341855
LAMTOR1	Q6IAA8	-0.0609387
LAMTOR2	Q9Y2Q5	-0.833921
LAMTOR3	Q9UHA4	-0.173682
LAMTOR4	Q0VGL1	-0.175267
LANCL1	O43813	0.19386
LANCL2	Q9NS86	-0.00404873
LAP3	P28838	0.160648
LARP1	Q6PKG0	0.289096
LARS	Q9P2J5	-0.101938
LASP1	Q14847	0.201648
LAT	O43561	0.135276
LAT2	Q9GZY6	0.174277
LBP	P18428	0.292476
LBR	Q14739	-0.347892
LCK	P06239	0.124756
LCMT1	Q9UIC8	-0.308585
LCN1	P31025	-0.233101
LCP1	P13796	0.0531849
LCP2	Q13094	0.21743
LDHA	P00338	0.0679013
LDHB	P07195	0.066489
LDLRAP1	Q5SW96	0.228023
LETM1	O95202	-0.0561223
LGALS1	P09382	-0.258803
LGALS3BP	Q08380	0.00515741
LGALS7	P47929	0.220271
LGALS8	O00214	-0.138566
LGALSL	Q3ZCW2	0.153449
LHFPL2	Q6ZUX7	0.700338
LIMA1	Q9UHB6	-0.143
LIMD1	Q9UGP4	0.169306
LIMS1	P48059	0.010372
LIN7C	Q9NUP9	0.138407
LMAN1	P49257	-0.731958
LMAN2	Q12907	-0.44846
LMBRD2	Q68DH5	0.41877
LMF1	Q96S06	-0.752608
LMF2	Q9BU23	0.0459504
LMNA	P02545	0.160901
LMNB2	Q03252	-0.436836
LNPEP	Q9UIQ6	-0.0192584
LNPK	Q9C0E8	-0.068063
LONP1	P36776	0.0538358
LOXL3	P58215	0.0409522
LPA	P08519	0.0455262
LPCAT3	Q6P1A2	0.151262
LPGAT1	Q92604	0.362976
LPL	P06858	-0.281724
LPP	Q93052	0.356567
LRBA	P50851	-0.102215
LRCH3	Q96II8	-0.139158
LRCH4	O75427	0.168057
LRG1	P02750	-0.242376
LRMP	Q12912	0.0916159
LRP1	Q07954	-0.39746
LRPPRC	P42704	0.424272
LRRC32	Q14392	0.312099
LRRC47	Q8N1G4	0.219425
LRRC59	Q96AG4	-0.321745
LRRC8A	Q8IWT6	0.0782629
LRRC8C	Q8TDW0	-0.0251912
LRRC8D	Q7L1W4	-0.0799802
LRRFIP1	Q32MZ4	0.0974551
LRRFIP2	Q9Y608	-0.44724
LRSAM1	Q6UWE0	-0.0208188
LSM1	O15116	-0.248328
LSM2	Q9Y333	-0.0741348
LSM3	P62310	-0.646672
LSM4	Q9Y4Z0	0.221341
LSR	Q86X29	0.653226
LSS	P48449	-0.0829465
LST1	O00453	0.276597
LTA4H	P09960	-0.21042
LTB4R	Q15722	0.841472
LTBP1	Q14766	0.494035
LTF	P02788	-0.394859
LTN1	O94822	0.250068
LUM	P51884	-0.224611
LXN	Q9BS40	-0.328842
LY6G6F	Q5SQ64	0.467695
LYN	P07948	0.375973
LYPLA1	O75608	0.102475
LYPLA2	O95372	0.00279642
LYSMD3	Q7Z3D4	-0.0653105
LYST	Q99698	0.40864
LYZ	P61626	-0.191976
LZIC	Q8WZA0	0.0765408
LZTFL1	Q9NQ48	-0.034296
M6PR	P20645	-0.0780246
MADD	Q8WXG6	-0.481775
MAGED2	Q9UNF1	-0.136831
MAGT1	Q9H0U3	0.0627876
MAIP1	Q8WWC4	-0.134972
MAN1A1	P33908	0.0159026
MAN2A1	Q16706	0.0444708
MAN2A2	P49641	0.184949
MAN2B1	O00754	-0.49936
MAN2C1	Q9NTJ4	-0.0285657
MANF	P55145	0.406981
MAP1A	P78559	0.138147
MAP1B	P46821	-0.392578
MAP1S	Q66K74	0.112898
MAP2K2	P36507	0.12187
MAP2K3	P46734	-0.00657246
MAP2K4	P45985	-0.110577
MAP3K5	Q99683	0.0452818
MAP3K7	O43318	0.0784348
MAP4	P27816	-0.26514
MAP4K2	Q12851	-0.00836942
MAP4K5	Q9Y4K4	-0.271538
MAPK1	P28482	0.00168906
MAPK12	P53778	0.289717
MAPK14	Q16539	0.130005
MAPK3	P27361	0.260362
MAPK8IP3	Q9UPT6	0.507206
MAPK9	P45984	-0.292012
MAPKAPK3	Q16644	-0.0563533
MAPRE1	Q15691	-0.00873105
MAPRE2	Q15555	-0.103498
MARCKS	P29966	0.0437298
MARK2	Q7KZI7	0.329925
MARS	P56192	-0.479133
MASP1	P48740	-0.199564
MASP2	O00187	-0.010263
MAT2A	P31153	0.0659259
MAT2B	Q9NZL9	-0.0590312
MBL2	P11226	-0.00303023
MBLAC2	Q68D91	0.0708049
MBNL1	Q9NR56	-0.188123
MBOAT4	Q96T53	-0.116018
MBOAT7	Q96N66	-0.371882
MBP	P02686	-0.149963
MCEE	Q96PE7	-0.583998
MCRIP1	C9JLW8	0.0855886
MCU	Q8NE86	-0.299873
MDH1	P40925	0.154952
MDH2	P40926	-0.144915
ME2	P23368	-0.309005
MEAK7	Q6P9B6	0.0118886
MECR	Q9BV79	0.00467108
MEMO1	Q9Y316	-0.194998
MESD	Q14696	0.702976
MESP2	Q0VG99	0.112245
METAP1	P53582	-0.0319235
METAP2	P50579	-0.436961
METTL7A	Q9H8H3	-0.105473
MFF	Q9GZY8	0.202271
MFGE8	Q08431	-0.207739
MFSD2B	A6NFX1	0.390581
MFSD6	Q6ZSS7	-0.145281
MGAT1	P26572	0.253135
MGAT4B	Q9UQ53	-0.100379
MGLL	Q99685	0.00149717
MGMT	P16455	-0.668803
MGP	P08493	-0.0630033
MGST1	P10620	-0.490862
MGST2	Q99735	0.421579
MGST3	O14880	0.373361
MIA2	Q96PC5	-0.0959754
MIA3	Q5JRA6	0.0728415
MIB2	Q96AX9	0.14612
MICAL1	Q8TDZ2	0.311998
MICAL3	Q7RTP6	-0.218145
MICOS13	Q5XKP0	-0.253601
MICU1	Q9BPX6	0.0191965
MICU2	Q8IYU8	0.0124555
MIEN1	Q9BRT3	0.213527
MIF	P14174	0.0993481
MIF4GD	A9UHW6	-0.506827
MIGA2	Q7L4E1	0.231375
MINDY1	Q8N5J2	0.177693
MINDY2	Q8NBR6	0.00221495
MIOS	Q9NXC5	0.184425
MLEC	Q14165	-0.00435533
MLXIP	Q9HAP2	-0.0344493
MLYCD	O95822	0.135255
MMAB	Q96EY8	-0.293243
MME	P08473	0.368684
MMRN1	Q13201	0.115911
MMRN2	Q9H8L6	-0.0105928
MMS19	Q96T76	-0.0163562
MMUT	P22033	-0.258697
MOB1B	Q7L9L4	0.211746
MOB3C	Q70IA8	-0.463195
MOB4	Q9Y3A3	-0.14445
MOGS	Q13724	-0.0618236
MON1B	Q7L1V2	-0.457338
MON2	Q7Z3U7	-0.14497
MOSPD2	Q8NHP6	-0.300897
MPC2	O95563	-0.132524
MPDU1	O75352	-0.00423312
MPI	P34949	-0.427484
MPIG6B	O95866	0.478446
MPL	P40238	0.283511
MPO	P05164	-0.0849608
MPP1	Q00013	0.22237
MPRIP	Q6WCQ1	-0.289879
MPST	P25325	0.218166
MRI1	Q9BV20	0.363033
MROH1	Q8NDA8	-0.22615
MRPL22	Q9NWU5	-0.763613
MRPL24	Q96A35	0.263132
MRPL38	Q96DV4	0.120213
MRPS35	P82673	0.263067
MRPS5	P82675	-0.0534222
MRVI1	Q9Y6F6	0.0736953
MSN	P26038	0.0177755
MST1	P26927	-0.322701
MTAP	Q13126	-0.12711
MTCH2	Q9Y6C9	0.23708
MT-CO1	P00395	-0.0664147
MT-CO2	P00403	-0.629354
MT-CYB	P00156	0.312685
MTDH	Q86UE4	-0.196255
MTFR1L	Q9H019	0.150755
MTHFD1	P11586	-0.126332
MTHFS	P49914	-0.263756
MTM1	Q13496	0.00800256
MTMR12	Q9C0I1	-0.00315415
MTMR14	Q8NCE2	-0.891763
MTMR2	Q13614	0.181157
MT-ND1	P03886	-0.305651
MT-ND4	P03905	0.317411
MT-ND5	P03915	-0.0536548
MT-ND6	P03923	0.229382
MTOR	P42345	0.0287423
MTPN	P58546	0.290434
MTSS1	O43312	0.0648688
MTURN	Q8N3F0	0.61712
MTX1	Q13505	0.346427
MTX2	O75431	0.416551
MVD	P53602	0.0184408
MVP	Q14764	-0.241871
MXRA7	P84157	-0.448459
MYADM	Q96S97	0.368244
MYCBP2	O75592	-0.173428
MYCT1	Q8N699	0.117555
MYDGF	Q969H8	-0.215198
MYH10	P35580	-0.251023
MYH11	P35749	-0.172364
MYH9	P35579	-0.205806
MYL12A	P19105	0.0407196
MYL4	P12829	-0.158986
MYL6	P60660	-0.169911
MYL6B	P14649	0.193356
MYL9	P24844	0.174154
MYLK	Q15746	-0.224475
MYO18A	Q92614	0.144554
MYO1C	O00159	-0.491243
MYO1D	O94832	-0.210118
MYO1G	B0I1T2	-0.225834
MYO5A	Q9Y4I1	0.0356515
MYO6	Q9UM54	-0.117908
MYO9B	Q13459	-0.202462
NAA10	P41227	0.164899
NAA15	Q9BXJ9	0.0416268
NACA	E9PAV3	0.115239
NADSYN1	Q6IA69	-0.338525
NAE1	Q13564	-0.476414
NAGA	P17050	0.114419
NAGLU	P54802	-0.00663583
NAP1L1	P55209	0.0774932
NAP1L4	Q99733	0.276001
NAPA	P54920	0.194374
NAPG	Q99747	0.232705
NAPRT	Q6XQN6	-0.185856
NARS1	O43776	-0.00882886
NAT1	P18440	-0.907102
NAXE	Q8NCW5	0.267008
NBAS	A2RRP1	-0.101188
NBEAL2	Q6ZNJ1	-0.0933412
NCCRP1	Q6ZVX7	-0.347354
NCDN	Q9UBB6	0.314778
NCK1	P16333	-0.244738
NCK2	O43639	0.0995363
NCKAP1	Q9Y2A7	0.385334
NCKAP1L	P55160	0.30098
NCKIPSD	Q9NZQ3	0.177275
NCLN	Q969V3	0.0624123
NCOA7	Q8NI08	0.383574
NCSTN	Q92542	-0.0530415
NDE1	Q9NXR1	0.189243
NDRG1	Q92597	-0.241809
NDRG3	Q9UGV2	0.088052
NDUFA10	O95299	-0.454135
NDUFA13	Q9P0J0	0.295145
NDUFA2	O43678	-0.580166
NDUFA4	O00483	-0.0707421
NDUFA5	Q16718	-0.392489
NDUFA8	P51970	0.223705
NDUFA9	Q16795	0.219887
NDUFAB1	O14561	-0.423332
NDUFB11	Q9NX14	-0.137301
NDUFB4	O95168	-0.230352
NDUFB5	O43674	0.0694348
NDUFB8	O95169	-0.0862459
NDUFB9	Q9Y6M9	-0.0156743
NDUFS1	P28331	0.0196441
NDUFS2	O75306	0.00939288
NDUFS3	O75489	-0.225342
NDUFS4	O43181	0.195391
NDUFS5	O43920	-0.71765
NDUFS7	O75251	0.0926358
NDUFS8	O00217	-0.173136
NDUFV1	P49821	-0.0439104
NDUFV2	P19404	-0.106603
NECAP2	Q9NVZ3	-0.227053
NECTIN2	Q92692	0.016022
NEDD4	P46934	-0.310037
NEDD4L	Q96PU5	0.179891
NEDD8	Q15843	-0.0196952
NEK7	Q8TDX7	0.079455
NEK9	Q8TD19	0.0657574
NEXN	Q0ZGT2	0.139335
NFKB1	P19838	0.0185372
NFKB2	Q00653	0.191425
NHLRC2	Q8NBF2	0.117254
NIBAN1	Q9BZQ8	0.0200232
NIBAN2	Q96TA1	-0.280547
NID1	P14543	0.257018
NID2	Q14112	-0.27328
NIF3L1	Q9GZT8	0.522726
NINJ1	Q92982	-0.129783
NIPA1	Q7RTP0	-0.349125
NIPSNAP3A	Q9UFN0	-0.127708
NIT1	Q86X76	-0.289636
NIT2	Q9NQR4	-0.0508938
NKIRAS2	Q9NYR9	0.135667
NLRX1	Q86UT6	0.294895
NME1	P15531	0.933639
NMI	Q13287	-0.0350197
NMNAT3	Q96T66	0.0782764
NMRK1	Q9NWW6	0.475934
NMT1	P30419	0.0200205
NNT	Q13423	-0.15308
NOMO2	Q5JPE7	0.178827
NPC1	O15118	0.267996
NPEPPS	P55786	-0.190411
NPM1	P06748	-0.260416
NPTN	Q9Y639	0.0279104
NQO2	P16083	0.135257
NRAS	P01111	0.0182655
NRBF2	Q96F24	0.894735
NRBP1	Q9UHY1	0.575788
NRDC	O43847	0.219728
NRGN	Q92686	0.0469961
NSDHL	Q15738	-0.162127
NSF	P46459	0.409412
NSFL1C	Q9UNZ2	0.176
NT5C	Q8TCD5	0.118404
NT5C2	P49902	-0.369256
NT5C3A	Q9H0P0	0.509432
NT5DC1	Q5TFE4	-0.100001
NT5DC3	Q86UY8	0.00288777
NUCB1	Q02818	-0.234103
NUCB2	P80303	-0.0965849
NUDC	Q9Y266	0.285299
NUDT5	Q9UKK9	0.278172
NUMB	P49757	0.109735
NUP62	P37198	0.273702
NUTF2	P61970	0.206431
OAS3	Q9Y6K5	-0.0554638
OCC1	Q8TAD7	0.252123
OCIAD1	Q9NX40	0.269497
OGA	O60502	-0.146855
OGDH	Q02218	-0.0766636
OGFR	Q9NZT2	0.186029
OIT3	Q8WWZ8	-0.0983431
OLA1	Q9NTK5	0.0901914
OLFM4	Q6UX06	0.14921
OPA1	O60313	-0.162235
OPHN1	O60890	-0.131091
OPLAH	O14841	-0.0745264
OPTN	Q96CV9	0.264845
OR4C6	Q8NH72	0.0555992
ORAI1	Q96D31	-0.407867
ORM1	P02763	0.318769
ORM2	P19652	-0.387453
ORMDL3	Q8N138	0.643053
OSBP	P22059	-0.0426775
OSBPL2	Q9H1P3	-0.136368
OSBPL3	Q9H4L5	0.0490367
OSBPL6	Q9BZF3	0.035168
OSBPL8	Q9BZF1	-0.139415
OSBPL9	Q96SU4	0.180036
OSTC	Q9NRP0	-0.200295
OSTF1	Q92882	-0.0697111
OTUB1	Q96FW1	-0.16868
OTULIN	Q96BN8	-0.0738393
OXCT1	P55809	-0.019823
OXR1	Q8N573	0.459741
OXSR1	O95747	0.0871176
P2RX1	P51575	0.469604
P2RY1	P47900	-0.122758
P2RY12	Q9H244	0.510697
P3H1	Q32P28	0.284414
P4HB	P07237	-0.14718
PA2G4	Q9UQ80	0.0131661
PAAF1	Q9BRP4	-0.179376
PABPC1	P11940	-0.450193
PACS1	Q6VY07	-0.183428
PACSIN2	Q9UNF0	0.262771
PAFAH1B1	P43034	0.093692
PAFAH1B2	P68402	0.419914
PAFAH1B3	Q15102	0.00205168
PAG1	Q9NWQ8	0.00834441
PAICS	P22234	0.111891
PAIP1	Q9H074	-0.20338
PAIP2	Q9BPZ3	0.0717432
PAK2	Q13177	0.449379
PAN3	Q58A45	0.436946
PANK4	Q9NVE7	0.160424
PANX1	Q96RD7	0.26967
PAPSS1	O43252	-0.200762
PAPSS2	O95340	0.560143
PARK7	Q99497	0.0137388
PARP14	Q460N5	-0.0655352
PARVB	Q9HBI1	-0.0358817
PARVG	Q9HBI0	0.304996
PAWR	Q96IZ0	0.0136052
PCBD1	P61457	-0.0321042
PCBP1	Q15365	0.0304125
PCCA	P05165	-0.411261
PCCB	P05166	0.519847
PCID2	Q5JVF3	-0.242143
PCK2	Q16822	-0.0849668
PCMT1	P22061	0.278489
PCSK6	P29122	-0.0810442
PCYOX1	Q9UHG3	-0.212795
PCYOX1L	Q8NBM8	0.67852
PDAP1	Q13442	0.327747
PDCD10	Q9BUL8	0.0359689
PDCD5	O14737	-0.560902
PDCD6	O75340	0.0052514
PDCD6IP	Q8WUM4	-0.226384
PDCL3	Q9H2J4	0.0460455
PDE2A	O00408	-0.0719989
PDE3A	Q14432	0.0183775
PDE5A	O76074	0.209408
PDGFB	P01127	-0.151216
PDGFC	Q9NRA1	-0.0353297
PDGFD	Q9GZP0	-0.21821
PDHA1	P08559	0.00397243
PDHB	P11177	0.122566
PDIA3	P30101	-0.0401823
PDIA4	P13667	-0.436891
PDIA5	Q14554	0.163106
PDIA6	Q15084	-0.11464
PDK1	Q15118	-0.208553
PDK3	Q15120	-0.0583773
PDLIM1	O00151	-0.252947
PDLIM5	Q96HC4	-0.275409
PDLIM7	Q9NR12	-0.0321978
PDP1	Q9P0J1	-0.0133549
PDPK1	O15530	0.226193
PDPR	Q8NCN5	-0.210897
PDXDC1	Q6P996	-0.31985
PDZD8	Q8NEN9	-0.177486
PEA15	Q15121	-0.156963
PEAR1	Q5VY43	0.201762
PEBP1	P30086	-0.00249053
PECAM1	P16284	0.419525
PEF1	Q9UBV8	-0.0746447
PELO	Q9BRX2	0.19701
PEPD	P12955	-0.0205598
PEX11B	O96011	-0.0626769
PEX6	Q13608	0.468585
PF4	P02776	-0.0868662
PF4V1	P10720	-0.338845
PFAS	O15067	0.152877
PFDN1	O60925	-0.216444
PFDN2	Q9UHV9	-0.230947
PFDN4	Q9NQP4	0.407131
PFDN5	Q99471	-0.0436961
PFDN6	O15212	0.194661
PFKL	P17858	-0.113094
PFKM	P08237	-0.0295822
PFKP	Q01813	0.110699
PFN1	P07737	-0.0269021
PGAM1	P18669	-0.0543764
PGD	P52209	-0.380496
PGK1	P00558	0.0430497
PGLS	O95336	-0.0229027
PGLYRP2	Q96PD5	-0.286989
PGM1	P36871	-0.218615
PGM2	Q96G03	-0.0210075
PGM2L1	Q6PCE3	-0.121006
PGM3	O95394	0.149727
PGP	A6NDG6	0.574851
PGRMC1	O00264	0.00528816
PGRMC2	O15173	-0.452486
PHB	P35232	-0.185057
PHB2	Q99623	0.407024
PHKG2	P15735	-0.250381
PHYKPL	Q8IUZ5	-0.336323
PI4K2A	Q9BTU6	-0.108163
PI4KA	P42356	-0.202219
[truncated: 1,099 more rows]

## Sheet: Fold change in lEVs for GSEA
Additional file 8: Table S3. Related to Figure 2C. Fold change between the diseased group and healthy control for all quantifiable proteins in lEV.
SYMBOL	Uniprot ID	log2FC
A1BG	P04217	0.504215
A2M	P01023	0.529316
AARS1	P49588	-0.0888629
ABAT	P80404	-0.1816
ABCB11	O95342	0.00600837
ABCB6	Q9NP58	0.372044
ABCB7	O75027	0.333691
ABCC1	P33527	0.299117
ABCC3	O15438	0.122951
ABCC4	O15439	-0.0383522
ABCD1	P33897	0.560792
ABCD3	P28288	-0.0716748
ABCE1	P61221	0.231138
ABCF1	Q8NE71	-0.00233703
ABHD10	Q9NUJ1	-0.309093
ABHD11	Q8NFV4	0.19474
ABHD12	Q8N2K0	-0.037508
ABHD14B	Q96IU4	0.0300636
ABHD16A	O95870	-0.351559
ABHD17B	Q5VST6	-0.368224
ABI1	Q8IZP0	0.113476
ABLIM1	O14639	0.27355
ABLIM3	O94929	-0.0611964
ABRACL	Q9P1F3	0.690076
ACAA1	P09110	0.0521469
ACAA2	P42765	0.402227
ACAD8	Q9UKU7	-0.36661
ACAD9	Q9H845	0.240434
ACADM	P11310	-0.175016
ACADS	P16219	-0.267053
ACADSB	P45954	-0.208081
ACADVL	P49748	0.416552
ACAP1	Q15027	0.110388
ACAP2	Q15057	0.188459
ACAT1	P24752	-0.515124
ACAT2	Q9BWD1	-0.0962021
ACBD3	Q9H3P7	-0.128924
ACKR1	Q16570	0.737044
ACLY	P53396	0.152289
ACO1	P21399	0.0548356
ACO2	Q99798	0.0667546
ACOT13	Q9NPJ3	-0.228256
ACOT2	P49753	-0.0797045
ACOT7	O00154	0.278545
ACOT8	O14734	0.0130925
ACOT9	Q9Y305	-0.394642
ACOX1	Q15067	-0.0354677
ACP1	P24666	0.132689
ACP2	P11117	-0.45571
ACP6	Q9NPH0	0.39092
ACSF2	Q96CM8	0.144321
ACSL1	P33121	0.372954
ACSL3	O95573	-0.198425
ACSL4	O60488	-0.0335333
ACSL5	Q9ULC5	0.0300753
ACSS1	Q9NUB1	0.0186028
ACSS2	Q9NR19	0.37542
ACTB	P60709	0.133093
ACTBL2	Q562R1	0.0565415
ACTL6A	O96019	-0.0120507
ACTN1	P12814	-0.591779
ACTN4	O43707	-0.368107
ACTR10	Q9NZ32	-0.0638732
ACTR1A	P61163	-0.175317
ACTR1B	P42025	-0.211079
ACTR2	P61160	-0.294211
ACTR3	P61158	-0.281236
ACVR1	Q04771	0.0624059
ACY1	Q03154	1.0291
ADAM10	O14672	-0.168011
ADAMDEC1	O15204	0.174255
ADAMTS13	Q76LX8	-0.9103
ADCY6	O43306	-0.0633734
ADD1	P35611	0.433892
ADD3	Q9UEY8	0.00540153
ADGRG1	Q9Y653	0.110556
ADH5	P11766	0.058174
ADIPOQ	Q15848	0.206987
ADK	P55263	-0.0688166
ADPGK	Q9BRR6	0.082103
ADPRH	P54922	0.0813282
ADRM1	Q16186	0.346814
ADSL	P30566	0.174662
ADSS2	P30520	0.132042
AFG3L2	Q9Y4W6	0.713553
AFM	P43652	0.230971
AGAP2	Q99490	0.783007
AGK	Q53H12	-0.409463
AGL	P35573	0.037947
AGO1	Q9UL18	-0.0205699
AGPAT1	Q99943	-0.016026
AGPAT2	O15120	0.269656
AGPAT3	Q9NRZ7	-0.354106
AGPAT4	Q9NRZ5	0.533439
AGPS	O00116	-0.449592
AGRN	O00468	0.124151
AGT	P01019	0.523495
AGTRAP	Q6RW13	-0.0835628
AHCY	P23526	-0.28717
AHCYL1	O43865	0.207678
AHCYL2	Q96HN2	-0.130917
AHNAK	Q09666	0.00337921
AHSA1	O95433	0.134511
AHSG	P02765	-0.0633493
AIDA	Q96BJ3	0.318036
AIFM1	O95831	0.199016
AIMP1	Q12904	0.517629
AIMP2	Q13155	0.459566
AIP	O00170	0.0565349
AK1	P00568	0.283714
AK2	P54819	-0.155443
AK3	Q9UIJ7	0.253858
AKAP10	O43572	0.57906
AKAP2	Q9Y2D5	-0.127059
AKR1A1	P14550	-0.235887
AKR1B1	P15121	-0.0306717
AKR7A2	O43488	-0.113248
AKT1	P31749	0.21424
ALAD	P13716	0.31979
ALB	P02768	0.324216
ALCAM	Q13740	0.251163
ALDH16A1	Q8IZ83	0.318195
ALDH18A1	P54886	-0.525545
ALDH1A1	P00352	0.236993
ALDH4A1	P30038	0.449894
ALDH6A1	Q02252	0.172507
ALDH9A1	P49189	-0.289727
ALDOA	P04075	0.18584
ALDOC	P09972	0.325632
ALG1	Q9BT22	-0.185665
ALG10	Q5BKT4	-0.271566
ALG11	Q2TAA5	-0.276669
ALG12	Q9BV10	0.256434
ALG2	Q9H553	-0.404387
ALG5	Q9Y673	0.18348
ALG6	Q9Y672	-0.0615098
ALOX12	P18054	-0.0493341
AMBP	P02760	-0.40207
AMPD2	Q01433	-0.0144439
AMT	P48728	0.570138
ANGPT1	Q15389	0.318132
ANK1	P16157	1.5011
ANKFY1	Q9P2R3	0.0361141
ANKIB1	Q9P2G1	0.187965
ANKMY2	Q8IV38	-0.0792049
ANKRD13A	Q8IZ07	-0.0832144
ANKRD28	O15084	0.0956171
ANKS1A	Q92625	0.524742
ANO10	Q9NW15	0.707992
ANO6	Q4KMQ2	-0.0373482
ANP32A	P39687	0.537323
ANPEP	P15144	-0.136464
ANXA1	P04083	0.290687
ANXA11	P50995	-0.0180769
ANXA2	P07355	0.0987409
ANXA3	P12429	0.153697
ANXA4	P09525	0.0268365
ANXA5	P08758	-0.117761
ANXA6	P08133	0.407911
ANXA7	P20073	-0.0624139
AP1B1	Q10567	0.220242
AP1G1	O43747	-0.124169
AP1M1	Q9BXS5	-0.0919696
AP1S2	P56377	0.153448
AP2A1	O95782	-0.216078
AP2A2	O94973	0.166984
AP2B1	P63010	0.109248
AP2M1	Q96CW1	-0.0289152
AP2S1	P53680	0.230743
AP3B1	O00203	-0.231709
AP3D1	O14617	0.0960654
AP3M1	Q9Y2T2	0.533418
AP3S1	Q92572	-0.140796
AP4E1	Q9UPM8	0.147345
APAF1	O14727	0.344686
APCS	P02743	-0.532392
APEH	P13798	0.31372
APLP2	Q06481	-0.117616
APMAP	Q9HDC9	0.188235
APOA1	P02647	0.641607
APOA2	P02652	0.897791
APOA4	P06727	0.475045
APOA5	Q6Q788	0.205732
APOB	P04114	0.827296
APOBEC3C	Q9NRW3	-0.0129142
APOBR	Q0VD83	-0.113752
APOC1	P02654	1.11093
APOC2	P02655	0.449357
APOC3	P02656	0.526136
APOC4	P55056	0.872749
APOD	P05090	0.323899
APOE	P02649	0.68287
APOF	Q13790	0.228139
APOH	P02749	0.15196
APOL1	O14791	-0.134392
APOM	O95445	0.398472
APOOL	Q6UXV4	0.0979713
APP	P05067	-0.135744
APPL1	Q9UKG1	0.100492
APPL2	Q8NEU8	-0.249854
APRT	P07741	-0.117728
AQP1	P29972	0.275471
ARAF	P10398	0.0303689
ARAP1	Q96P48	0.348606
ARCN1	P48444	0.365701
ARF1	P84077	-0.235003
ARF4	P18085	-0.0699809
ARF5	P84085	-0.202603
ARF6	P62330	0.318975
ARFGAP2	Q8N6H7	-0.326819
ARFGEF1	Q9Y6D6	0.289041
ARFGEF2	Q9Y6D5	0.751951
ARFIP1	P53367	0.442355
ARG1	P05089	0.83555
ARGLU1	Q9NWB6	-0.0296741
ARHGAP1	Q07960	-0.239796
ARHGAP10	A1A4S6	0.0621965
ARHGAP17	Q68EM7	-0.0140856
ARHGAP18	Q8N392	0.11183
ARHGAP21	Q5T5U3	-0.211555
ARHGAP25	P42331	0.0930081
ARHGAP35	Q9NRY4	0.340553
ARHGAP4	P98171	0.00136857
ARHGAP45	Q92619	0.0699411
ARHGAP6	O43182	0.148579
ARHGDIA	P52565	-0.449639
ARHGDIB	P52566	-0.0279221
ARHGEF1	Q92888	-0.117296
ARHGEF10	O15013	-0.466701
ARHGEF12	Q9NZN5	0.0838423
ARHGEF2	Q92974	0.616596
ARHGEF3	Q9NR81	-0.302094
ARHGEF7	Q14155	0.327725
ARL1	P40616	0.166087
ARL15	Q9NXU5	-0.152051
ARL2	P36404	-1.9748
ARL3	P36405	0.774713
ARL6IP5	O75915	-0.247246
ARL8A	Q96BM9	-0.547328
ARL8B	Q9NVJ2	0.0219871
ARMC10	Q8N2F6	-0.120043
ARMC6	Q6NXE6	0.512672
ARMC8	Q8IUR7	0.103797
ARMCX3	Q9UH62	0.0833805
ARMH3	Q5T2E6	-0.0847641
ARMT1	Q9H993	0.45856
ARPC1A	Q92747	0.260432
ARPC1B	O15143	-0.184325
ARPC2	O15144	0.00055672
ARPC3	O15145	-0.578955
ARPC4	P59998	-0.475678
ARPC5	O15511	-0.0949299
ARPC5L	Q9BPX5	0.284732
ARRB1	P49407	0.0955211
ARSA	P15289	0.145509
ASAH1	Q13510	-0.165062
ASAP1	Q9ULH1	0.228403
ASAP2	O43150	0.265837
ASCC3	Q8N3C0	-0.0338827
ASL	P04424	-0.129915
ASMTL	O95671	-0.193219
ASNA1	O43681	0.172098
ASPH	Q12797	0.0361366
ASPRV1	Q53RT3	0.347479
ASPSCR1	Q9BZE9	-0.134411
ATAD1	Q8NBU5	0.1303
ATAD3A	Q9NVI7	0.349513
ATE1	O95260	0.315496
ATG2A	Q2TAZ0	0.60973
ATG3	Q9NT62	-0.167707
ATG4B	Q9Y4P1	0.214498
ATG5	Q9H1Y0	0.0742074
ATG7	O95352	-0.173285
ATG9A	Q7Z3C6	-0.0564329
ATIC	P31939	-0.137227
ATL1	Q8WXF7	-0.192591
ATL3	Q6DD88	-0.247975
ATOX1	O00244	-0.568129
ATP10B	O94823	-0.0461921
ATP11B	Q9Y2G3	0.0446316
ATP13A1	Q9HD20	0.0703277
ATP13A2	Q9NQ11	-0.0682318
ATP1A1	P05023	-0.145163
ATP1B3	P54709	0.0171623
ATP2A2	P16615	-0.138359
ATP2A3	Q93084	-0.676818
ATP2B1	P20020	0.476432
ATP2B4	P23634	0.295143
ATP2C1	P98194	-0.351102
ATP5F1A	P25705	-0.567439
ATP5F1B	P06576	-0.164948
ATP5F1C	P36542	-0.043467
ATP5F1D	P30049	-0.0413956
ATP5MD	Q96IX5	-0.316156
ATP5ME	P56385	0.844571
ATP5MF	P56134	-0.219306
ATP5MG	O75964	-0.435641
ATP5PB	P24539	0.0394367
ATP5PD	O75947	0.134674
ATP5PF	P18859	-0.260556
ATP5PO	P48047	0.0271841
ATP6V0A1	Q93050	0.108095
ATP6V0A2	Q9Y487	0.120897
ATP6V0D1	P61421	0.043238
ATP6V1A	P38606	0.140391
ATP6V1B2	P21281	0.0595117
ATP6V1C1	P21283	0.0905044
ATP6V1E1	P36543	0.0973776
ATP6V1G1	O75348	0.351049
ATP6V1H	Q9UI12	0.16254
ATP8A1	Q9Y2Q0	-0.211157
ATP8B1	O43520	0.361828
ATP9B	O43861	0.0058569
ATPAF1	Q5TC12	0.415287
ATRN	O75882	-0.646297
ATXN10	Q9UBB4	0.20348
ATXN2	Q99700	0.232964
ATXN3	P54252	0.763747
AUP1	Q9Y679	-0.0486706
AZGP1	P25311	0.421629
B2M	P61769	0.373811
B4GALT1	P15291	-0.537576
BABAM2	Q9NXR7	-0.0129409
BACH1	O14867	0.334297
BAG2	O95816	0.425
BAG5	Q9UL15	0.0577493
BAG6	P46379	0.341119
BAK1	Q16611	0.285234
BANF1	O75531	0.348843
BANK1	Q8NDB2	-0.0643939
BASP1	P80723	-0.129093
BAX	Q07812	0.126118
BCAM	P50895	0.253207
BCAP29	Q9UHQ4	-0.231143
BCAP31	P51572	0.231624
BCAS3	Q9H6U6	-0.0359024
BCAT2	O15382	0.116325
BCHE	P06276	0.878485
BCKDK	O14874	0.131971
BCL2L1	Q07817	-0.0917699
BCL2L13	Q9BXK5	-0.107044
BCR	P11274	0.803197
BCS1L	Q9Y276	-0.0875164
BDH1	Q02338	0.184594
BET1	O15155	-0.561055
BET1L	Q9NYM9	0.481409
BICD2	Q8TD16	0.0710049
BID	P55957	-0.035413
BIN2	Q9UBW5	-0.387213
BIRC6	Q9NR09	-0.00527433
BLMH	Q13867	-0.0434038
BLOC1S3	Q6QNY0	0.37439
BLOC1S4	Q9NUP1	0.385687
BLOC1S6	Q9UL45	0.217755
BLVRA	P53004	0.484512
BLVRB	P30043	0.19779
BMP1	P13497	-0.0132207
BNIP2	Q12982	0.14506
BOLA2	Q9H3K6	-0.32102
BORCS6	Q96GS4	-0.139316
BORCS7	Q96B45	-0.287193
BORCS8	Q96FH0	-0.532731
BPIFB1	Q8TDL5	-0.450497
BPNT1	O95861	0.330111
BRCC3	P46736	0.000988286
BRK1	Q8WUW1	0.06903
BROX	Q5VW32	-0.00143613
BSDC1	Q9NW68	-0.108963
BSG	P35613	0.23648
BST1	Q10588	0.25297
BTF3L4	Q96K17	0.0900148
BTK	Q06187	-0.193103
BTN3A2	P78410	-0.15311
BZW1	Q7L1Q6	0.192526
BZW2	Q9Y6E2	0.278465
C11orf54	Q9H0W9	0.117236
C11orf68	Q9H3H3	-0.289635
C12orf10	Q9HB07	0.544075
C16orf54	Q6UWD8	0.348793
C17orf75	Q9HAS0	-0.0121313
C1GALT1	Q9NS00	0.235342
C1orf198	Q9H425	0.300924
C1orf50	Q9BV19	-0.13278
C1QA	P02745	0.0343621
C1QB	P02746	-0.0170163
C1QBP	Q07021	-0.212254
C1QC	P02747	-0.323729
C1R	P00736	0.364636
C1RL	Q9NZP8	0.107704
C1S	P09871	0.462683
C2	P06681	-0.189172
C20orf27	Q9GZN8	0.558972
C2CD2L	O14523	0.309158
C2CD5	Q86YS7	-0.191041
C2orf88	Q9BSF0	-0.312738
C3	P01024	0.216121
C4A	P0C0L4	0.702335
C4B	P0C0L5	0.0547831
C4BPA	P04003	0.529321
C4BPB	P20851	0.552749
C5	P01031	0.0752491
C5orf51	A6NDU8	-0.0725032
C6	P13671	0.582973
C7	P10643	0.31828
C8A	P07357	0.433768
C8B	P07358	0.723033
C8G	P07360	0.298281
C9	P02748	0.768474
C9orf64	Q5T6V5	0.307283
CA1	P00915	-0.0129189
CA2	P00918	-0.174385
CAB39	Q9Y376	-0.211056
CACYBP	Q9HB71	0.223654
CAD	P27708	0.0615249
CALCOCO1	Q9P1Z2	-0.279519
CALD1	Q05682	-0.454992
CALHM5	Q8N5C1	0.306305
CALM3	P0DP25	-0.460498
CALML3	P27482	0.00339264
CALML5	Q9NZT1	-0.232837
CALR	P27797	-0.120401
CALU	O43852	-0.232153
CAMK1	Q14012	0.376157
CAMK2D	Q13557	-0.281717
CAMLG	P49069	-0.133953
CAMP	P49913	0.920401
CAND1	Q86VP6	0.176567
CANX	P27824	-0.480775
CAP1	Q01518	-0.111858
CAPN1	P07384	-0.0193673
CAPN2	P17655	0.288693
CAPNS1	P04632	0.0277892
CAPZA1	P52907	-0.0707186
CAPZA2	P47755	-0.276962
CAPZB	P47756	-0.015305
CARD6	Q9BX69	-0.356079
CARHSP1	Q9Y2V2	0.399152
CARM1	Q86X55	0.473127
CARMIL1	Q5VZK9	0.462565
CARS1	P49589	0.0723831
CARS2	Q9HA77	-0.00767169
CASC4	Q6P4E1	0.112131
CASKIN2	Q8WXE0	-0.320761
CASP14	P31944	0.0595089
CASP3	P42574	-0.426975
CASP4	P49662	0.0411166
CASP6	P55212	-0.950764
CASP8	Q14790	-0.655683
CASP9	P55211	0.00535216
CASS4	Q9NQ75	0.198982
CAST	P20810	0.156168
CAT	P04040	0.586527
CAVIN2	O95810	-0.366486
CBFB	Q13951	0.321405
CBL	P22681	-0.0414494
CBR1	P16152	-0.200659
CBWD1	Q9BRT8	0.238862
CBX3	Q13185	-0.407014
CC2D1B	Q5T0F9	0.188803
CCDC124	Q96CT7	-0.0639171
CCDC22	O60826	-1.11535
CCDC28B	Q9BUN5	0.0788877
CCDC47	Q96A33	-0.141327
CCDC58	Q4VC31	-0.133567
CCDC6	Q16204	0.678399
CCDC88A	Q3V6T2	0.0897623
CCDC88C	Q9P219	0.379102
CCDC93	Q567U6	-0.509091
CCL5	P13501	-0.572495
CCM2	Q9BSQ5	0.266355
CCN2	P29279	0.0966256
CCNY	Q8ND76	-0.241519
CCR4	P51679	-0.0944896
CCRL2	O00421	0.903633
CCS	O14618	0.0607083
CCT2	P78371	0.1602
CCT3	P49368	0.14093
CCT4	P50991	0.270134
CCT5	P48643	-0.0320889
CCT6A	P40227	0.213648
CCT7	Q99832	0.0109951
CCT8	P50990	-0.111221
CCZ1	P86791	0.435832
CD109	Q6YHK3	-0.0516731
CD14	P08571	0.150193
CD151	P48509	-0.0567052
CD226	Q15762	-0.0182788
CD2AP	Q9Y5K6	0.335036
CD300A	Q9UGN4	0.0493905
CD34	P28906	-0.357396
CD36	P16671	-0.442539
CD37	P11049	-0.149945
CD38	P28907	0.333858
CD3E	P07766	-0.175058
CD40	P25942	-0.554096
CD40LG	P29965	0.394651
CD44	P16070	0.567011
CD46	P15529	0.0867021
CD47	Q08722	-1.09098
CD55	P08174	0.276522
CD58	P19256	0.424888
CD5L	O43866	-0.074744
CD63	P08962	-0.549593
CD68	P34810	0.135237
CD69	Q07108	0.455817
CD81	P60033	-0.16172
CD82	P27701	0.232403
CD84	Q9UIB8	-0.265373
CD9	P21926	-0.274247
CD93	Q9NPY3	-0.165957
CD99	P14209	-0.068134
CD99L2	Q8TCZ2	-0.323465
CDC16	Q13042	-0.428098
CDC23	Q9UJX2	-0.211198
CDC26	Q8NHZ8	-0.0996244
CDC37	Q16543	-0.222745
CDC42	P60953	0.217819
CDC42BPA	Q5VT25	-0.0161034
CDC42BPB	Q9Y5S2	0.119426
CDC42SE2	Q9NRR3	0.454321
CDIPT	O14735	-0.229259
CDK2	P24941	0.112418
CDK5	Q00535	0.872626
CDK5RAP3	Q96JB5	0.0976179
CDS2	O95674	-0.383501
CDSN	Q15517	-0.0627822
CDV3	Q9UKY7	0.110644
CELF2	O95319	0.0579469
CEP112	Q8N8E3	0.0375356
CEP170	Q5SW79	-0.270301
CEP41	Q9BYV8	0.148396
CEP44	Q9C0F1	0.0773028
CEPT1	Q9Y6K0	0.463687
CERS2	Q96G23	0.358677
CERT1	Q9Y5P4	-0.604312
CETP	P11597	0.289509
CFB	P00751	0.536324
CFH	P08603	0.473191
CFHR1	Q03591	0.472666
CFHR5	Q9BXR6	0.493111
CFI	P05156	0.322437
CFL1	P23528	-0.118015
CFL2	Q9Y281	0.909215
CFP	P27918	-0.160784
CHCHD2	Q9Y6H1	0.0547448
CHCHD3	Q9NX63	-0.467967
CHCHD4	Q8N4Q1	-0.604922
CHID1	Q9BWS9	0.000132039
CHKB	Q9Y259	0.0945313
CHMP2A	O43633	0.257453
CHMP3	Q9Y3E7	0.424684
CHMP4A	Q9BY43	0.154377
CHMP4B	Q9H444	-0.194717
CHMP5	Q9NZZ3	-0.00526781
CHMP6	Q96FZ7	0.0509183
CHMP7	Q8WUX9	0.961591
CHORDC1	Q9UHD1	-0.0841385
CHP1	Q99653	-0.448968
CHST12	Q9NRB3	-0.281033
CHUK	O15111	0.309967
CIAO1	O76071	0.187115
CIAO2A	Q9H5X1	0.573032
CIAO2B	Q9Y3D0	0.346056
CIRBP	Q14011	0.055612
CISD1	Q9NZ45	0.0416736
CISD2	Q8N5K1	-0.168235
CKAP4	Q07065	0.47231
CKAP5	Q14008	0.0744978
CLASP1	Q7Z460	0.517538
CLCC1	Q96S66	-0.743898
CLCN3	P51790	0.0674571
CLCN4	P51793	-0.138832
CLDN3	O15551	-0.228391
CLDN5	O00501	0.30745
CLEC11A	Q9Y240	0.288086
CLEC16A	Q2KHT3	0.465824
CLEC1B	Q9P126	0.0160753
CLEC2L	P0C7M8	0.328138
CLEC3B	P05452	0.217149
CLIC1	O00299	-0.338899
CLIC4	Q9Y696	0.159687
CLIC5	Q9NZA1	-0.490595
CLINT1	Q14677	-0.0817838
CLIP1	P30622	0.159875
CLIP2	Q9UDT6	0.286795
CLN6	Q9NWW5	-0.0550125
CLNS1A	P54105	0.540776
CLPP	Q16740	0.0809332
CLPTM1	O96005	0.0537747
CLPTM1L	Q96KA5	-0.093528
CLTA	P09496	-0.471555
CLTC	Q00610	0.117803
CLU	P10909	0.181277
CMC2	Q9NRP2	0.109446
CMIP	Q8IY22	-0.065652
CMPK1	P30085	0.212257
CMTM5	Q96DZ9	-0.216388
CMTM6	Q9NX76	-0.0217042
CNBP	P62633	-0.286626
CNDP1	Q96KN2	0.0311322
CNDP2	Q96KP4	0.108726
CNIH4	Q9P003	0.362992
CNN2	Q99439	0.355637
CNNM4	Q6P4Q7	-0.166435
CNOT1	A5YKK6	0.110451
CNOT6	Q9ULM6	-0.544329
CNP	P09543	0.310303
CNPY2	Q9Y2B0	0.24304
CNPY3	Q9BT09	-0.482924
CNST	Q6PJW8	-0.256202
COA3	Q9Y2R0	0.103524
COASY	Q13057	-0.246068
COG2	Q14746	0.182938
COG3	Q96JB2	0.00863926
COG5	Q9UP83	-0.562538
COG6	Q9Y2V7	-0.0192519
COG7	P83436	0.256577
COG8	Q96MW5	0.0296505
COL18A1	P39060	0.185656
COL6A1	P12109	-0.0958738
COL6A2	P12110	0.0448358
COL6A3	P12111	0.0592834
COLEC10	Q9Y6Z7	0.219499
COLEC11	Q9BWP8	0.249063
COMP	P49747	-0.248828
COMT	P21964	0.172719
COMTD1	Q86VU5	-0.73213
COPA	P53621	-0.0552426
COPB1	P53618	-0.00403255
COPB2	P35606	0.321516
COPE	O14579	0.523857
COPG1	Q9Y678	-0.164633
COPG2	Q9UBF2	0.00452793
COPS2	P61201	0.164044
COPS3	Q9UNS2	0.363009
COPS4	Q9BT78	-0.0505143
COPS5	Q92905	0.329821
COPS6	Q7L5N1	0.402195
COPS7A	Q9UBW8	-0.175365
COPS7B	Q9H9Q2	-0.125712
COPS8	Q99627	-0.035437
COPZ1	P61923	-0.28114
CORO1A	P31146	0.015506
CORO1B	Q9BR76	0.173763
CORO1C	Q9ULV4	0.0425973
COTL1	Q14019	0.0934434
COX20	Q5RI15	0.35084
COX4I1	P13073	-0.266201
COX5A	P20674	0.0631616
COX5B	P10606	-0.271315
COX6B1	P14854	-0.301088
COX6C	P09669	-0.892495
COX7A2	P14406	-0.250345
CP	P00450	0.419999
CPB2	Q96IY4	0.0977842
CPN2	P22792	0.311048
CPNE1	Q99829	-0.150663
CPNE2	Q96FN4	0.246238
CPNE3	O75131	-0.278534
CPOX	P36551	-0.00500488
CPPED1	Q9BRF8	-0.247451
CPT1A	P50416	-0.363026
CPT2	P23786	0.227038
CRABP2	P29373	-0.0867914
CRACD	Q6ZU35	-0.527354
CRACR2A	Q9BSW2	0.562799
CRAT	P43155	-0.47074
CRBN	Q96SW2	0.273293
CREG1	O75629	0.596628
CRELD1	Q96HD1	-0.249715
CRELD2	Q6UXH1	0.592473
CRIP2	P52943	0.288647
CRK	P46108	-0.503413
CRKL	P46109	0.195497
CRLF3	Q8IUI8	-0.0939252
CRP	P02741	0.153067
CRTAC1	Q9NQ79	-0.145319
CRTAP	O75718	0.45793
CRTC2	Q53ET0	0.212277
CRYL1	Q9Y2S2	-0.0411363
CRYZ	Q08257	0.12715
CRYZL1	O95825	0.236303
CS	O75390	-0.352335
CSDE1	O75534	-0.287598
CSE1L	P55060	-0.0554047
CSK	P41240	-0.0279017
CSNK1A1	P48729	0.353984
CSNK1G1	Q9HCP0	-0.160441
CSNK1G3	Q9Y6M4	0.425722
CSNK2A1	P68400	0.0338905
CSNK2A2	P19784	0.482859
CSNK2B	P67870	0.402673
CSRP1	P21291	-0.19974
CST3	P01034	0.545108
CSTB	P04080	0.247039
CTBP1	Q13363	0.129404
CTDSP1	Q9GZU7	-0.0831159
CTDSPL	O15194	0.0544117
CTIF	O43310	-0.327078
CTNNA1	P35221	-0.276173
CTNND1	O60716	-0.264509
CTPS1	P17812	0.309104
CTPS2	Q9NRF8	0.243213
CTSA	P10619	-0.0397855
CTSB	P07858	-0.0958062
CTSC	P53634	0.107517
CTSD	P07339	0.598848
CTSW	P56202	0.0182166
CTTN	Q14247	-0.147708
CUL1	Q13616	0.28728
CUL2	Q13617	0.18932
CUL3	Q13618	0.12012
CUL4A	Q13619	0.196028
CUL5	Q93034	0.0715528
CUTA	O60888	-0.0618286
CXCL12	P48061	0.246078
CXCL5	P42830	-0.474207
CYB5A	P00167	-0.42526
CYB5B	O43169	-0.0892637
CYB5R1	Q9UHQ9	0.0624484
CYB5R3	P00387	-0.594351
CYBB	P04839	0.660017
CYBC1	Q9BQA9	0.350813
CYC1	P08574	0.309185
CYCS	P99999	0.0913448
CYFIP1	Q7L576	0.051822
CYLD	Q9NQC7	-0.219106
CYP20A1	Q6UW02	0.542337
CYTH2	Q99418	-0.0675429
CZIB	Q9NWV4	-0.019057
DAAM1	Q9Y4D1	-0.463454
DAB2	P98082	-0.00625716
DAD1	P61803	0.0304629
DAG1	Q14118	0.258896
DAP	P51397	-0.522473
DAPP1	Q9UN19	0.0709375
DARS1	P14868	0.0867215
DARS2	Q6PI48	0.34882
DAZAP1	Q96EP5	0.161179
DBI	P07108	0.382447
DBN1	Q16643	-0.619919
DBNL	Q9UJU6	0.00683949
DCAF7	P61962	0.39996
DCD	P81605	-0.0871325
DCK	P27707	0.219246
DCP1A	Q9NPI6	0.0302437
DCTD	P32321	-0.326011
DCTN1	Q14203	-0.164636
DCTN2	Q13561	0.112463
DCTN3	O75935	0.334905
DCTN4	Q9UJW0	0.317841
DCTN5	Q9BTE1	0.140492
DCTN6	O00399	0.702223
DCUN1D1	Q96GG9	0.191928
DCUN1D3	Q8IWE4	0.0804158
DCXR	Q7Z4W1	0.016208
DDAH2	O95865	0.0740201
DDB1	Q16531	0.576986
DDI2	Q5TDH0	1.22701
DDOST	P39656	-0.237925
DDRGK1	Q96HY6	-0.188147
DDT	P30046	0.221113
DDX1	Q92499	-0.334127
DDX17	Q92841	0.110616
DDX19A	Q9NUU7	-0.0670656
DDX39A	O00148	0.470298
DDX3X	O00571	0.0438032
DDX58	O95786	-0.00166451
DDX6	P26196	0.30978
DECR1	Q16698	-0.377984
DEFA1	P59665	0.991584
DEGS1	O15121	0.1581
DENND2C	Q68D51	0.241344
DENND2D	Q9H6A0	-0.0264254
DENND3	A2RUS2	0.0963801
DENND4A	Q7Z401	0.30831
DENND4C	Q5VZ89	0.36335
DENR	O43583	-0.178325
DERA	Q9Y315	0.149929
DERL1	Q9BUN8	-0.601736
DFFA	O00273	-0.113199
DGKG	P49619	-0.050854
DGKQ	P52824	-0.139962
DGKZ	Q13574	-0.266718
DGLUCY	Q7Z3D6	-1.11863
DHCR7	Q9UBM7	-0.329972
DHRS1	Q96LJ7	-0.174409
DHRS4	Q9BTZ2	0.343989
DHRS7	Q9Y394	-0.0485712
DHRS7B	Q6IAN0	-0.35423
DHX29	Q7Z478	0.290314
DIABLO	Q9NR28	-0.648534
DIAPH1	O60610	0.388805
DICER1	Q9UPY3	0.549248
DIPK2A	Q8NDZ4	0.165573
DLAT	P10515	-0.266463
DLD	P09622	-0.0699103
DLG1	Q12959	-0.169688
DLG3	Q92796	0.317804
DLGAP4	Q9Y2H0	0.378601
DLST	P36957	0.0486117
DMTN	Q08495	0.540355
DMXL1	Q9Y485	-0.315076
DNAH6	Q9C0G6	0.526607
DNAJA1	P31689	0.229118
DNAJA2	O60884	0.0638737
DNAJB1	P25685	-0.319212
DNAJB11	Q9UBS4	-0.310535
DNAJB2	P25686	0.153026
DNAJB4	Q9UDY4	0.298783
DNAJC10	Q8IXB1	-0.0244696
DNAJC11	Q9NVH1	0.445392
DNAJC13	O75165	-0.0156625
DNAJC3	Q13217	0.0651054
DNAJC7	Q99615	0.203035
DNAJC8	O75937	0.0415979
DNAJC9	Q8WXX5	-0.155802
DNASE1L1	P49184	-0.162932
DNM1	Q05193	0.222353
DNM1L	O00429	0.153287
DNM2	P50570	-0.0645768
DNM3	Q9UQ16	-0.0293029
DNPEP	Q9ULA0	-0.0743228
DNPH1	O43598	-0.129565
DOCK10	Q96BY6	0.0851973
DOCK11	Q5JSL3	0.132658
DOCK2	Q92608	0.405754
DOCK5	Q9H7D0	0.0801484
DOCK7	Q96N67	0.49567
DOCK8	Q8NF50	0.251928
DOK1	Q99704	0.015019
DOK2	O60496	0.100653
DOK3	Q7L591	0.132644
DOLK	Q9UPQ8	-0.44874
DPM1	O60762	-0.254813
DPP3	Q9NY33	-0.0992636
DPP4	P27487	0.254433
DPY19L1	Q2PZI1	-0.370111
DPYD	Q12882	-0.399378
DPYSL2	Q16555	0.351204
DRG1	Q9Y295	0.0691652
DRG2	P55039	0.593351
DSC1	Q08554	-0.0770099
DSG1	Q02413	0.287862
DSP	P15924	0.225197
DSTN	P60981	0.0646406
DTD1	Q8TEA8	-0.154388
DTX3L	Q8TDB6	-0.112467
DTYMK	P23919	0.933161
DUSP19	Q8WTR2	-0.212953
DUSP22	Q9NRW4	0.252125
DUSP3	P51452	-0.0720456
DUT	P33316	0.682549
DYNC1H1	Q14204	0.148003
DYNC1LI1	Q9Y6G9	0.014742
DYNC1LI2	O43237	-0.0990406
DYNLL1	P63167	0.163492
DYNLL2	Q96FJ2	0.476012
DYNLRB1	Q9NP97	-0.133009
DYNLT3	P51808	0.476488
DYSF	O75923	-0.561324
EBAG9	O00559	-0.161748
EBP	Q15125	-0.0745023
ECE1	P42892	0.193678
ECH1	Q13011	0.0232607
ECHS1	P30084	0.188887
ECI1	P42126	-0.161859
ECI2	O75521	0.17065
ECM1	Q16610	0.392878
ECPAS	Q5VYK3	0.420512
ECT2L	Q008S8	0.222185
EDC4	Q6P2E9	-0.0720046
EDF1	O60869	-0.0589961
EEA1	Q15075	0.0397979
EEF1A1	P68104	0.499358
EEF1B2	P24534	0.499273
EEF1D	P29692	-0.00888804
EEF1G	P26641	0.161407
EEF2	P13639	0.294688
EFEMP1	Q12805	0.36674
EFHD2	Q96C19	0.742816
EFL1	Q7Z2Z2	-0.0902745
EFNB1	P98172	-0.624623
EFR3A	Q14156	0.217502
EGF	P01133	-0.202098
EHBP1L1	Q8N3D4	-0.136547
EHD1	Q9H4M9	0.0479818
EHD3	Q9NZN3	0.0146176
EHD4	Q9H223	0.251448
EIF1	P41567	0.0648944
EIF1AX	P47813	0.0643227
EIF2AK2	P19525	-0.0139322
EIF2B1	Q14232	0.237977
EIF2B2	P49770	-0.11093
EIF2B3	Q9NR50	0.586115
EIF2B4	Q9UI10	-0.0117076
EIF2B5	Q13144	-0.669786
EIF2S1	P05198	0.213178
EIF2S2	P20042	-0.0811734
EIF2S3	P41091	0.370822
EIF3A	Q14152	-0.0147808
EIF3B	P55884	-0.180855
EIF3C	Q99613	0.541675
EIF3D	O15371	0.351762
EIF3E	P60228	-0.0702919
EIF3F	O00303	0.576798
EIF3G	O75821	-0.420864
EIF3H	O15372	-0.355988
EIF3I	Q13347	0.254156
EIF3J	O75822	-0.67121
EIF3K	Q9UBQ5	-0.473124
EIF3L	Q9Y262	0.231669
EIF3M	Q7L2H7	-0.296726
EIF4A1	P60842	0.149135
EIF4A2	Q14240	0.293023
EIF4B	P23588	0.422256
EIF4E	P06730	0.0653017
EIF4EBP1	Q13541	-0.241452
EIF4G1	Q04637	0.225872
EIF4G2	P78344	0.00152273
EIF4G3	O43432	0.570297
EIF4H	Q15056	-0.320779
EIF5	P55010	0.261631
EIF5A	P63241	0.0964294
EIF5B	O60841	-0.213395
EIF6	P56537	-0.339559
ELMO1	Q92556	0.0268758
ELMOD2	Q8IZ81	0.316086
ELOB	Q15370	0.0473621
ELOC	Q15369	0.240783
ELOVL7	A1L3X0	-0.0588651
ELP1	O95163	-0.220516
EMB	Q6PCB8	0.61421
EMC1	Q8N766	-0.0915927
EMC2	Q15006	-0.72898
EMC4	Q5J8M3	0.752484
EMD	P50402	-0.132879
EMILIN1	Q9Y6C2	-0.159446
EML2	O95834	-0.386507
EML3	Q32P44	0.157516
EML4	Q9HC35	0.198479
EMP3	P54852	0.112557
ENDOD1	O94919	-0.5248
ENO1	P06733	0.222601
ENO2	P09104	-0.106408
ENO3	P13929	-0.0135507
ENOPH1	Q9UHY7	0.180473
ENPP4	Q9Y6X5	-0.328965
ENSA	O43768	-0.626912
EPB41	P11171	1.73135
EPB41L2	O43491	-0.0737227
EPB41L3	Q9Y2J2	0.0229822
EPB42	P16452	1.02396
EPDR1	Q9UM22	-0.0802252
EPHX1	P07099	0.406589
EPHX2	P34913	0.6713
EPN1	Q9Y6I3	-0.288051
EPRS1	P07814	-0.361818
EPS15	P42566	0.330155
EPS15L1	Q9UBC2	0.473165
EPS8	Q12929	0.333362
ERAP1	Q9NZ08	-0.099026
ERAP2	Q6P179	0.348466
ERBIN	Q96RT1	0.22682
ERC1	Q8IUD2	-0.665939
ERGIC1	Q969X5	-0.589078
ERGIC3	Q9Y282	-0.144997
ERLEC1	Q96DZ1	0.335284
ERLIN1	O75477	-0.463074
ERLIN2	O94905	0.0449739
ERMAP	Q96PL5	0.10206
ERMP1	Q7Z2K6	0.382589
ERO1A	Q96HE7	-0.267729
ERO1B	Q86YB8	0.452208
ERP29	P30040	-0.0769105
ERP44	Q9BS26	-0.0133663
ESAM	Q96AP7	-0.316864
ESD	P10768	0.233396
ESYT1	Q9BSJ8	-0.194045
ESYT2	A0FGR8	-0.144747
ETF1	P62495	0.114029
ETFA	P13804	-0.0860431
ETFB	P38117	0.0124751
ETHE1	O95571	-0.140658
EVI2B	P34910	0.0116089
EVI5L	Q96CN4	-0.115684
EXOC1	Q9NV70	0.00140876
EXOC2	Q96KP1	0.0322451
EXOC3	O60645	0.24862
EXOC3L2	Q2M3D2	-0.0545838
EXOC3L4	Q17RC7	0.35648
EXOC4	Q96A65	0.0143842
EXOC5	O00471	0.256043
EXOC6	Q8TAG9	0.486997
EXOC6B	Q9Y2D4	-0.217
EXOC7	Q9UPT5	-0.066697
EXOC8	Q8IYI6	-0.22615
EXTL2	Q9UBQ6	-0.0186511
EZR	P15311	0.392043
F11	P03951	-0.377516
F11R	Q9Y624	-0.1367
F12	P00748	0.271168
F13A1	P00488	-0.233853
F13B	P05160	0.265663
F2	P00734	0.259069
F2R	P25116	-0.0367786
F2RL3	Q96RI0	-0.406057
F5	P12259	0.0246946
F8	P00451	0.088928
F8A1	P23610	-0.0493285
FABP4	P15090	0.37208
FABP5	Q01469	0.499293
FADD	Q13158	0.382286
FAF2	Q96CS3	0.34425
FAH	P16930	-0.0887011
FAHD2A	Q96GK7	-0.703662
FAM107B	Q9H098	-0.327415
FAM114A2	Q9NRY5	0.296637
FAM117B	Q6P1L5	-0.349505
FAM120A	Q9NZB2	-0.376312
FAM126A	Q9BYI3	-0.189192
FAM151A	Q8WW52	-0.170314
FAM160B1	Q5W0V3	-0.205386
FAM162A	Q96A26	-0.0290837
FAM177A1	Q8N128	0.217041
FAM20B	O75063	0.0395316
FAM210B	Q96KR6	-0.598082
FAM234A	Q9H0X4	-0.0510649
FAM3C	Q92520	0.774097
FAM49B	Q9NUQ9	0.209101
FAM91A1	Q658Y4	-0.0377236
FAM98A	Q8NCA5	-0.0389557
FARS2	O95363	-0.0670503
FARSA	Q9Y285	-0.0475979
FARSB	Q9NSD9	0.126141
FASN	P49327	0.420315
FASTKD5	Q7L8L6	0.439835
FAU	P62861	0.312769
FBLN1	P23142	0.123233
FBN1	P35555	-0.226342
FBXL20	Q96IG2	-0.000797117
FBXO3	Q9UK99	0.184906
FBXO7	Q9Y3I1	0.0485828
FCER1G	P30273	0.155342
FCGBP	Q9Y6R7	0.294161
FCGR2A	P12318	0.200329
FCGR3A	P08637	0.49046
FCHSD1	Q86WN1	-0.202921
FCN1	O00602	0.0644292
FCN2	Q15485	0.0310684
FCN3	O75636	-1.13693
FDPS	P14324	0.141714
FECH	P22830	-0.0157016
FER	P16591	0.0768269
FERMT1	Q9BQL6	-0.530802
FERMT2	Q96AC1	-0.120349
FERMT3	Q86UX7	-0.482385
FES	P07332	-0.505408
FETUB	Q9UGM5	0.153454
FFAR4	Q5NUL3	0.0729286
FGA	P02671	-0.48169
FGB	P02675	-0.00131768
FGD3	Q5JSP0	0.00475113
FGD4	Q96M96	-0.108168
FGFR1OP2	Q9NVK5	-0.162565
FGG	P02679	-0.195009
FH	P07954	-0.169056
FHIT	P49789	0.0940901
FHL1	Q13642	-0.206857
FHL2	Q14192	-0.158182
FHOD1	Q9Y613	0.020125
FIBP	O43427	0.227008
FIS1	Q9Y3D6	0.115414
FKBP15	Q5T1M5	0.330457
FKBP1A	P62942	-0.0461535
FKBP1B	P68106	-0.896389
FKBP2	P26885	0.344503
FKBP3	Q00688	-0.292255
FKBP4	Q02790	-0.12828
FKBP5	Q13451	0.191846
FKBP8	Q14318	0.381039
FLG	P20930	0.922684
FLG2	Q5D862	0.710862
FLII	Q13045	0.0313326
FLNA	P21333	-0.384137
FLNB	O75369	0.110443
FLOT1	O75955	0.671039
FLOT2	Q14254	0.49034
FMNL1	O95466	-0.00353949
FMO5	P49326	-0.809496
FN1	P02751	-0.509442
FN3K	Q9H479	0.0608136
FNBP1L	Q5T0N5	0.0933374
FNTA	P49354	0.273495
FOCAD	Q5VW36	0.130474
FRMD4B	Q9Y2L6	0.607788
FRMD8	Q9BZ67	-0.269638
FRMPD1	Q5SYB0	0.31743
FRY	Q5TBA9	0.275492
FRYL	O94915	0.14856
FSTL1	Q12841	0.278588
FTH1	P02794	0.24735
FTL	P02792	-0.462837
FUT8	Q9BYC5	0.163224
FXN	Q16595	-0.233714
FXR1	P51114	-0.194356
FYB1	O15117	-0.259573
FYCO1	Q9BQS8	0.155556
FYN	P06241	0.0623492
G6PC3	Q9BUM1	-0.111226
G6PD	P11413	0.253422
GAB3	Q8WWW8	0.914554
GABARAPL2	P60520	0.40994
GADD45GIP1	Q8TAE8	-0.638174
GAK	O14976	0.0194997
GALK1	P51570	-0.499138
GALK2	Q01415	-0.228774
GALM	Q96C23	0.0161975
GALNT1	Q10472	-0.0549533
GALNT2	Q10471	-0.585929
GALNT4	Q8N4A0	0.192071
GALT	P07902	0.526951
GAMT	Q14353	-0.319622
GAN	Q9H2C0	-0.229486
GANAB	Q14697	-0.0736991
GAPDH	P04406	0.132866
GAPVD1	Q14C86	0.262597
GARS1	P41250	-0.24901
GART	P22102	0.451261
GAS2L1	Q99501	0.187504
GATD1	Q8NB37	-0.0162327
GATD3A	P0DPI2	0.181767
GATM	P50440	0.0236437
GBA2	Q9HCG7	-0.631817
GBE1	Q04446	-0.302429
GBF1	Q92538	0.445734
GBP2	P32456	0.574298
GC	P02774	0.177454
GCA	P28676	0.499834
GCLM	P48507	-0.0968606
GCN1	Q92616	0.418311
GCSAML	Q5JQS6	-0.527276
GCSH	P23434	0.185112
GDAP1	Q8TB36	-0.953347
GDI1	P31150	-0.357369
GDI2	P50395	-0.0743623
GEMIN5	Q8TEQ6	0.120175
GET4	Q7L5D6	-0.717334
GFOD1	Q9NXC2	-0.872449
GFPT1	Q06210	0.194313
GGA3	Q9NZ52	0.299746
GGCT	O75223	0.557228
GGH	Q92820	0.126847
GGPS1	O95749	-0.102661
GGT1	P19440	0.472826
GHDC	Q8N2G8	0.330174
GID8	Q9NWU2	-0.0783154
GIGYF2	Q6Y7W6	-0.00396899
GIPC1	O14908	0.583695
GIPC3	Q8TF64	-0.25218
GIT1	Q9Y2X7	0.392397
GK	P32189	-0.168488
GLA	P06280	0.52388
GLB1	P16278	0.262068
GLCCI1	Q86VQ1	-0.447464
GLCE	O94923	-0.0104062
GLG1	Q92896	0.264466
GLIPR2	Q9H4G4	-0.0214789
GLMN	Q92990	0.454246
GLO1	Q04760	0.0428496
GLOD4	Q9HC38	-0.0747673
GLRX3	O76003	0.422612
GLRX5	Q86SX6	-0.472107
GLS	O94925	0.106505
GLTP	Q9NZD2	0.0938692
GLUD1	P00367	-0.0194612
GMFB	P60983	0.208103
GMFG	O60234	0.0441303
GMIP	Q9P107	0.502722
GMPPA	Q96IJ6	0.0423291
GMPPB	Q9Y5P6	0.215269
GMPR	P36959	0.476436
GMPR2	Q9P2T1	0.2648
GNA13	Q14344	0.0708517
GNAI1	P63096	0.0687012
GNAI2	P04899	-0.166517
GNAI3	P08754	0.301552
GNAQ	P50148	-0.196813
GNAS	Q5JWF2	0.144437
GNAZ	P19086	0.167659
GNB1	P62873	-0.0931289
GNB2	P62879	0.284755
GNB4	Q9HAV0	0.009036
GNB5	O14775	0.339992
GNG10	P50151	-0.102103
GNG2	P59768	-0.107583
GNG7	O60262	-0.388586
GNG8	Q9UK08	0.354249
GNL1	P36915	0.605855
GNPAT	O15228	0.248817
GNPDA2	Q8TDQ7	0.0671271
GNS	P15586	-0.362172
GOLGA2	Q08379	-0.348759
GOLGA3	Q08378	-0.502075
GOLGA4	Q13439	0.00760803
GOLGA5	Q8TBA6	0.0786892
GOLGB1	Q14789	0.292201
GOLM1	Q8NBJ4	-0.224025
GOLPH3	Q9H4A6	-0.119727
GOLT1B	Q9Y3E0	-0.206036
GOPC	Q9HD26	0.0988507
GORASP2	Q9H8Y8	0.0582158
GOSR2	O14653	-0.051661
GOT1	P17174	-0.0198867
GOT2	P00505	-0.261253
GP1BA	P07359	-0.213303
GP1BB	P13224	-0.65669
GP2	P55259	-0.521457
GP5	P40197	-0.0733952
GP6	Q9HCN6	-0.368008
GP9	P14770	-0.40813
GPCPD1	Q9NPB8	0.13301
GPD1L	Q8N335	-0.30834
GPD2	P43304	-0.169418
GPI	P06744	0.0750965
GPLD1	P80108	-0.236275
GPR107	Q5VW38	0.183111
GPS1	Q13098	0.0330466
GPSM3	Q9Y4H4	0.409169
GPX1	P07203	-0.138915
GPX3	P22352	0.226944
GPX4	P36969	0.107228
GRAP2	O75791	0.607669
GRB2	P62993	-0.187871
GRHPR	Q9UBQ7	0.0265646
GRIPAP1	Q4V328	0.120916
GRK2	P25098	-0.126445
GRK3	P35626	-0.649108
GRK6	P43250	-0.0756656
GRN	P28799	0.0318051
GRPEL1	Q9HAV7	-0.0829179
GSAP	A4D1B5	0.506156
GSDMD	P57764	0.17537
GSK3A	P49840	0.402798
GSK3B	P49841	0.0906893
GSN	P06396	-0.298288
GSPT1	P15170	0.0699195
GSR	P00390	-0.296393
GSS	P48637	0.224571
GSTK1	Q9Y2Q3	-0.450072
GSTM1	P09488	0.174598
GSTM2	P28161	-0.190129
GSTM3	P21266	0.250916
GSTM5	P46439	0.0863816
GSTO1	P78417	-0.169624
GSTP1	P09211	-0.0156283
GSTT2B	P0CG30	0.104809
GSTZ1	O43708	0.01672
GTPBP1	O00178	0.0789498
GTPBP2	Q9BX10	-0.0284261
GUCY1A1	Q02108	-0.00431937
GUCY1B1	Q02153	0.227403
GUK1	Q16774	0.576435
GUSB	P08236	0.456885
GXYLT1	Q4G148	-0.349012
GYG1	P46976	-0.0443745
GYPA	P02724	1.24243
GYPC	P04921	1.4346
GYS1	P13807	-0.12364
H2AFJ	Q9BTM1	0.175672
H2BC14	Q99879	0.763452
H4C1	P62805	1.10672
HABP2	Q14520	0.100052
HACD1	B0YJ81	0.0362749
HACD3	Q9P035	-0.0374912
HACD4	Q5VWC8	-0.381353
HADH	Q16836	0.281892
HADHA	P40939	-0.191251
HADHB	P55084	0.0239701
HAGH	Q16775	-0.104783
HARS1	P12081	-0.0492179
HBA1	P69905	1.16509
HBB	P68871	0.076325
HBD	P02042	0.222283
HBG1	P69891	0.23846
HBS1L	Q9Y450	-0.237811
HCLS1	P14317	-0.346246
HDAC5	Q9UQL6	0.120605
HDAC6	Q9UBN7	-0.0240687
HDGF	P51858	-0.374865
HDGFL2	Q7Z4V5	-0.316668
HDHD2	Q9H0R4	-0.0332852
HDHD3	Q9BSH5	-0.128147
HDLBP	Q00341	0.458451
HEATR5B	Q9P2D3	0.0100051
HEBP1	Q9NRV9	0.0806741
HEBP2	Q9Y5Z4	-0.564316
HECTD1	Q9ULT8	0.149163
HECTD3	Q5T447	0.0370655
HECTD4	Q9Y4D8	-0.0225602
HEG1	Q9ULI3	-0.339655
HERC4	Q5GLZ8	-0.382085
HEXA	P06865	-0.0471082
HEXB	P07686	-0.336195
HEXIM1	O94992	-0.558504
HGD	Q93099	0.0114932
HGFAC	Q04756	-0.0469851
HGS	O14964	-0.00443298
HIBADH	P31937	0.148719
HIBCH	Q6NVY1	0.11451
HIF1AN	Q9NWT6	0.196892
HIKESHI	Q53FT3	-0.0437997
HINT1	P49773	0.382397
HINT2	Q9BX68	0.114742
HINT3	Q9NQE9	-0.0623327
HIP1	O00291	-0.147435
HK1	P19367	-0.345629
HLA-A	P04439	0.265512
HLA-B	P01889	-0.233546
HLA-C	P10321	-0.0577475
HLA-DPA1	P20036	-0.0859416
HLA-DRA	P01903	0.267194
HLA-DRB5	Q30154	0.0418583
HLA-E	P13747	0.121373
HLA-H	P01893	0.0790945
HM13	Q8TCT9	-0.208237
HMGCL	P35914	-0.246721
HNRNPA0	Q13151	-0.099302
HNRNPA1L2	Q32P51	0.382695
HNRNPA3	P51991	0.4936
HNRNPAB	Q99729	0.0809014
HNRNPDL	O14979	-0.319288
HNRNPF	P52597	0.43657
HNRNPH1	P31943	-0.337712
HNRNPK	P61978	0.15023
HNRNPR	O43390	0.255846
HOOK3	Q86VS8	0.0393058
HP	P00738	0.979319
HPCAL1	P37235	-0.124872
HPR	P00739	-0.172582
HPRT1	P00492	0.156549
HPS1	Q92902	0.443173
HPS4	Q9NQG7	-0.372027
HPSE	Q9Y251	-0.00464744
HPX	P02790	0.861797
HRG	P04196	0.19041
HS1BP3	Q53T59	-0.775374
HS2ST1	Q7LGA3	0.259592
HSD17B10	Q99714	0.328655
HSD17B11	Q8NBQ5	-0.222176
HSD17B12	Q53GQ0	0.0686544
HSD17B4	P51659	-0.304174
HSD17B8	Q92506	-0.551236
HSDL1	Q3SXM5	-0.270941
HSP90AA1	P07900	0.071895
HSP90AB1	P08238	-0.0441329
HSP90B1	P14625	-0.286742
HSPA14	Q0VDF9	0.0912233
HSPA1B	P0DMV9	-0.0334666
HSPA4	P34932	0.0679443
HSPA5	P11021	-0.147563
HSPA8	P11142	-0.234949
HSPA9	P38646	-0.298216
HSPB1	P04792	0.286433
HSPB11	Q9Y547	0.0907801
HSPD1	P10809	-0.39447
HSPE1	P61604	-0.196731
HSPG2	P98160	-0.132563
HSPH1	Q92598	-0.00918749
HTATIP2	Q9BUP3	-0.00906156
HTRA2	O43464	-0.0121159
HTT	P42858	0.121926
HUWE1	Q7Z6Z7	0.206253
HYOU1	Q9Y4L1	0.271658
HYPK	Q9NX55	0.586503
IARS1	P41252	0.23986
IARS2	Q9NSE4	0.0551943
ICAM1	P05362	-0.335762
ICAM2	P13598	-0.138387
ICAM3	P32942	0.0462104
IDE	P14735	0.312117
IDH1	O75874	0.264762
IDH2	P48735	-0.212598
IDH3A	P50213	-0.252449
IDH3B	O43837	0.0771005
IDH3G	P51553	0.355757
IER3IP1	Q9Y5U9	-0.258776
IFITM2	Q01629	0.431624
IGBP1	P78318	-0.211336
IGF2BP2	Q9Y6M1	0.103871
IGFALS	P35858	0.29568
IGFBP2	P18065	0.135988
IGHA1	P01876	0.504966
IGHA2	P01877	-0.5078
IGHG2	P01859	0.753123
IGHG3	P01860	0.505031
IGHG4	P01861	0.264914
IGHM	P01871	0.288418
IGHV1-18	A0A0C4DH31	-0.325929
IGHV1-2	P23083	-0.741918
IGHV1-24	A0A0C4DH33	0.449072
IGHV1-3	A0A0C4DH29	0.00849011
IGHV1-46	P01743	0.181727
IGHV1-58	A0A0C4DH39	0.474873
IGHV1-69D	A0A0B4J2H0	0.375865
IGHV1-8	P0DP01	0.593887
IGHV2-26	A0A0B4J1V2	0.0957949
IGHV2-5	P01817	-0.260545
IGHV2-70D	A0A0C4DH43	0.370519
IGHV3-15	A0A0B4J1V0	-0.354244
IGHV3-23	P01764	-0.0226721
IGHV3-30-5	P0DP03	-0.2226
IGHV3-35	A0A0C4DH35	-0.124653
IGHV3-38	A0A0C4DH36	-1.03441
IGHV3-43	A0A0B4J1X8	0.673498
IGHV3-48	P01763	0.0332162
IGHV3-49	A0A0A0MS15	0.430475
IGHV3-64	A0A075B6Q5	0.344077
IGHV3-66	A0A0C4DH42	0.448507
IGHV3-7	P01780	0.424055
IGHV3-72	A0A0B4J1Y9	0.0537442
IGHV3-73	A0A0B4J1V6	-0.0179528
IGHV3-74	A0A0B4J1X5	0.111734
IGHV3-9	P01782	0.0227577
IGHV4-28	A0A0C4DH34	-0.293236
IGHV4-34	P06331	0.215045
IGHV4-38-2	P0DP08	0.647788
IGHV4-4	A0A075B6R2	0.234477
IGHV5-10-1	A0A0J9YXX1	-0.0918799
IGHV5-51	A0A0C4DH38	0.20506
IGHV6-1	A0A0B4J1U7	-0.0882664
IGHV7-4-1	A0A0J9YVY3	-0.0573132
IGKV1-13	P0DP09	0.183779
IGKV1-16	P04430	0.587434
IGKV1-27	A0A075B6S5	-0.211191
IGKV1-33	P01594	0.103021
IGKV1-5	P01602	-0.140055
IGKV1-6	A0A0C4DH72	-0.13691
IGKV1-9	A0A0C4DH69	0.0342504
IGKV1D-12	P01611	0.0707836
IGKV1D-16	P01601	-0.115097
IGKV1D-17	A0A075B6S4	-0.249098
IGKV1D-37	P0DSN7	0.438447
IGKV1D-39	P04432	-0.648584
IGKV1D-8	A0A087WSZ0	-0.00114688
IGKV2-24	A0A0C4DH68	-0.0167305
IGKV2-30	P06310	-0.15847
IGKV2D-28	P01615	-0.0989798
IGKV2D-40	P01614	-0.176827
IGKV3-11	P04433	0.158331
IGKV3-20	P01619	0.758745
IGKV4-1	P06312	0.111469
IGKV6D-21	A0A0A0MT36	0.17246
IGLC2	P0DOY2	-0.155597
IGLV1-36	A0A0B4J1U3	-0.395669
IGLV1-40	P01703	0.107267
IGLV1-44	P01699	0.211499
IGLV1-47	P01700	0.332303
IGLV1-51	P01701	-0.347502
IGLV2-11	P01706	-0.384643
IGLV2-18	A0A075B6J9	0.0838775
IGLV3-1	P01715	0.678565
IGLV3-10	A0A075B6K4	0.468817
IGLV3-12	A0A075B6K2	0.0423928
IGLV3-19	P01714	-0.235318
IGLV3-21	P80748	0.352035
IGLV3-27	P01718	0.443886
IGLV3-9	A0A075B6K5	0.114468
IGLV4-60	A0A075B6I1	0.630046
IGLV4-69	A0A075B6H9	0.100298
IGLV6-57	P01721	0.0528527
IGLV8-61	A0A075B6I0	-0.247376
IGLV9-49	A0A0B4J1Y8	0.116331
IGSF8	Q969P0	-0.32843
IKBKB	O14920	0.0621227
IKBKG	Q9Y6K9	-0.022731
IL18	Q14116	-0.236727
IL6ST	P40189	0.0207924
ILK	Q13418	-0.213095
ILVBL	A1L0T0	0.0237879
IMMT	Q16891	-0.0937173
IMPA1	P29218	0.0361172
IMPACT	Q9P2X3	0.1562
IMPDH2	P12268	-0.00694562
INF2	Q27J81	-0.287642
INHBE	P58166	-0.462386
INPP4B	O15327	0.309806
INPP5A	Q14642	0.395214
INPP5B	P32019	-0.0909917
INPP5D	Q92835	0.402925
INPP5F	Q9Y2H2	0.671739
INPPL1	O15357	-0.417386
IPO11	Q9UI26	0.561002
IPO5	O00410	0.0133533
IPO7	O95373	0.129758
IPO9	Q96P70	0.130598
IQGAP1	P46940	0.47131
IQGAP2	Q13576	-0.01073
IRAK3	Q9Y616	0.152435
IRAK4	Q9NWZ3	0.0194667
IRF3	Q14653	0.673854
IRS2	Q9Y4H2	-0.384609
ISOC1	Q96CN7	-0.0629357
ISOC2	Q96AB3	-0.660981
IST1	P53990	-0.0556547
ISYNA1	Q9NPH2	-0.0632894
ITCH	Q96J02	0.299875
ITGA1	P56199	0.00208383
ITGA2	P17301	0.0676907
ITGA2B	P08514	-0.292474
ITGA5	P08648	0.305333
ITGA6	P23229	-0.282424
ITGAL	P20701	0.13908
ITGAM	P11215	-0.261696
ITGAV	P06756	0.407782
ITGB1	P05556	-0.301349
ITGB2	P05107	0.0693675
ITGB3	P05106	-0.379415
ITGB5	P18084	-0.238606
ITIH1	P19827	0.166628
ITIH2	P19823	0.132762
ITIH3	Q06033	0.253137
ITIH4	Q14624	0.524813
ITM2B	Q9Y287	0.471088
ITPA	Q9BY32	-0.232535
ITPKB	P27987	0.194148
ITPR1	Q14643	-0.0408494
ITPR2	Q14571	-0.0724865
ITPRID2	P28290	0.0136032
ITPRIP	Q8IWB1	-0.0242262
ITSN2	Q9NZM3	-0.193057
IVD	P26440	-0.138625
IVL	P07476	-0.0759325
JAGN1	Q8N5M9	-0.0734822
JAK1	P23458	0.211469
JAK2	O60674	0.210592
JAK3	P52333	0.187738
JAM3	Q9BX67	0.0996457
JCHAIN	P01591	0.152985
JPT2	Q9H910	-0.136729
JUP	P14923	0.673485
KALRN	O60229	-0.0793208
KANK2	Q63ZY3	-0.160184
KARS1	Q15046	0.461598
KATNAL1	Q9BW62	0.459721
KATNB1	Q9BVA0	0.102256
KCMF1	Q9P0J7	-0.0396765
KCNA3	P22001	-0.0111702
KCNAB2	Q13303	0.413487
KCNK6	Q9Y257	-0.521487
KCTD10	Q9H3F6	-0.368727
KCTD12	Q96CX2	0.308033
KDELR1	P24390	-0.18297
KDSR	Q06136	0.0899072
KHK	P50053	-0.225405
KHSRP	Q92945	0.280671
KIAA0513	O60268	-0.0799389
KIAA1109	Q2LD37	0.0314773
KIAA2013	Q8IYS2	-0.544212
KIDINS220	Q9ULH0	0.0266972
KIF13B	Q9NQT8	0.461019
KIF2A	O00139	-0.26008
KIF5B	P33176	0.239665
KLC1	Q07866	0.199381
KLC4	Q9NSK0	0.705875
KLKB1	P03952	0.434252
KNG1	P01042	0.417799
KPNA1	P52294	0.622934
KPNA3	O00505	-0.185815
KPNA4	O00629	0.0916197
KPNA6	O60684	-0.53879
KPNB1	Q14974	-0.107249
KRAS	P01116	-0.00799937
KRT1	P04264	0.0803187
KRT10	P13645	0.413869
KRT14	P02533	0.353713
KRT16	P08779	0.343601
KRT17	Q04695	0.181323
KRT2	P35908	0.755758
KRT31	Q15323	0.302805
KRT33B	Q14525	-0.023877
KRT35	Q92764	-0.409363
KRT36	O76013	0.550056
KRT4	P19013	0.569159
KRT5	P13647	0.145019
KRT71	Q3SY84	-0.0485302
KRT77	Q7Z794	0.316197
KRT78	Q8N1N4	-0.0827281
KRT80	Q6KB66	0.576438
KRT9	P35527	0.0410432
KRTCAP2	Q8N6L1	-0.178037
KSR1	Q8IVT5	-0.120437
KTN1	Q86UP2	0.370378
KYAT1	Q16773	0.035532
KYAT3	Q6YP21	-0.65203
KYNU	Q16719	0.389876
L2HGDH	Q9H9P8	-0.314167
L3HYPDH	Q96EM0	-0.58932
LACTB	P83111	-0.387253
LAMA4	Q16363	-0.0298183
LAMB1	P07942	0.681887
LAMB2	P55268	0.115897
LAMC1	P11047	-0.0782099
LAMP1	P11279	0.35669
LAMTOR1	Q6IAA8	0.490961
LAMTOR2	Q9Y2Q5	0.560914
LAMTOR3	Q9UHA4	-0.0393153
LAMTOR5	O43504	0.096391
LANCL1	O43813	0.0939037
LANCL2	Q9NS86	0.242951
LAP3	P28838	-0.333033
LARP1	Q6PKG0	0.323552
LARS1	Q9P2J5	0.171744
LASP1	Q14847	0.0357224
LAT	O43561	-0.133222
LAT2	Q9GZY6	0.245135
LBP	P18428	0.391457
LCAT	P04180	0.213998
LCK	P06239	-0.609144
LCLAT1	Q6UWP7	0.780823
LCMT1	Q9UIC8	0.314445
LCN1	P31025	0.302084
LCP1	P13796	0.470217
LCP2	Q13094	0.238787
LDHA	P00338	0.0521867
LDHB	P07195	-0.0631373
LDLRAP1	Q5SW96	0.225451
LETM1	O95202	0.0143706
LGALS1	P09382	0.115914
LGALS12	Q96DT0	0.180671
LGALS3BP	Q08380	0.247971
LGALS7	P47929	0.337451
LGALS8	O00214	-0.0441438
LGALSL	Q3ZCW2	-0.275186
LHFPL2	Q6ZUX7	-0.383755
LIMA1	Q9UHB6	-0.285368
LIMD1	Q9UGP4	-0.154071
LIMS1	P48059	-0.189584
LIN7C	Q9NUP9	-0.685766
LIPA	P38571	0.327124
LMAN1	P49257	0.0436939
LMAN2	Q12907	0.106509
LMBRD2	Q68DH5	-0.125255
LMF1	Q96S06	-0.62248
LMF2	Q9BU23	0.0789332
LMNA	P02545	-0.629249
LMNB2	Q03252	0.175549
LNPEP	Q9UIQ6	0.518711
LNPK	Q9C0E8	0.160755
LONP1	P36776	0.219508
LOXL3	P58215	-0.00539487
LPA	P08519	0.258344
LPCAT3	Q6P1A2	0.0229266
LPGAT1	Q92604	-0.0940587
LPP	Q93052	-0.194224
LRBA	P50851	-0.167074
LRCH3	Q96II8	-0.000157802
LRCH4	O75427	0.0750394
LRG1	P02750	1.10862
LRMP	Q12912	-0.370524
LRP1	Q07954	0.299521
LRPPRC	P42704	0.326698
LRRC32	Q14392	-0.121424
LRRC40	Q9H9A6	0.0177147
LRRC47	Q8N1G4	0.288237
LRRC57	Q8N9N7	-0.15808
LRRC59	Q96AG4	-0.248072
LRRC8A	Q8IWT6	-0.0517063
LRRC8D	Q7L1W4	0.344197
LRRFIP1	Q32MZ4	-0.128758
LRRFIP2	Q9Y608	-0.231821
LSM1	O15116	0.624897
LSM2	Q9Y333	-0.0696805
LSM3	P62310	-0.0869101
LSM4	Q9Y4Z0	-0.119637
LSR	Q86X29	0.078791
LSS	P48449	0.464846
LST1	O00453	-0.365948
LTA4H	P09960	0.10637
LTB4R	Q15722	0.618271
LTBP1	Q14766	-0.27886
LTF	P02788	0.0506525
LTN1	O94822	-0.314824
LUM	P51884	0.76289
LXN	Q9BS40	-0.0544359
LY6G6F	Q5SQ64	0.00967733
LYN	P07948	-0.0511077
LYPLA1	O75608	0.257285
LYPLA2	O95372	0.20057
LYPLAL1	Q5VWZ2	0.258718
LYSMD3	Q7Z3D4	-0.254427
LYST	Q99698	-0.291613
LYZ	P61626	0.423507
LZIC	Q8WZA0	0.356592
LZTFL1	Q9NQ48	-0.300117
M6PR	P20645	-0.250424
MACF1	Q9UPN3	-0.0329894
MADD	Q8WXG6	0.229289
MAGED2	Q9UNF1	-0.372303
MAGT1	Q9H0U3	0.249088
MAIP1	Q8WWC4	0.481381
MAN1A1	P33908	0.499376
MAN2A1	Q16706	-0.087437
MAN2A2	P49641	0.568495
MAN2B1	O00754	-0.0427784
MAN2C1	Q9NTJ4	0.137334
MANF	P55145	-0.120992
MAOB	P27338	0.112976
MAP1A	P78559	-0.149723
MAP1B	P46821	0.0205891
MAP1S	Q66K74	0.0209117
MAP2K2	P36507	0.0158983
MAP2K3	P46734	0.122062
MAP2K4	P45985	-0.0229001
MAP3K5	Q99683	-0.0212728
MAP3K7	O43318	-0.101706
MAP4	P27816	-0.503026
MAP4K2	Q12851	-0.0182004
MAP4K5	Q9Y4K4	-0.651176
MAPK1	P28482	0.152041
MAPK12	P53778	-0.0332512
MAPK14	Q16539	-0.175577
MAPK3	P27361	0.152774
MAPK8IP3	Q9UPT6	-1.16211
MAPK9	P45984	-0.50103
MAPKAPK2	P49137	-0.230299
MAPKAPK3	Q16644	-0.122174
MAPRE1	Q15691	-0.191284
MAPRE2	Q15555	-0.267471
MARCKS	P29966	-0.726933
MARK2	Q7KZI7	-0.300322
MARS1	P56192	-0.00939655
MASP1	P48740	-0.981299
MASP2	O00187	-0.265445
MAT2A	P31153	-0.524341
MAT2B	Q9NZL9	0.0594462
MAVS	Q7Z434	-0.126837
MBL2	P11226	0.292678
MBLAC2	Q68D91	0.494811
MBNL1	Q9NR56	0.286685
MBOAT2	Q6ZWT7	-0.0358494
MBOAT4	Q96T53	-0.337242
MBOAT7	Q96N66	-0.330234
MBP	P02686	-0.277587
MCCC1	Q96RQ3	-0.628992
MCCC2	Q9HCC0	-0.247832
MCEE	Q96PE7	-0.12673
MCRIP1	C9JLW8	0.127649
MCTS1	Q9ULC4	0.156122
MCU	Q8NE86	0.151487
MDH1	P40925	0.0369678
MDH2	P40926	0.119199
ME2	P23368	-0.173361
MEAK7	Q6P9B6	0.13756
MECR	Q9BV79	-0.779489
MEMO1	Q9Y316	-0.117703
MESD	Q14696	-0.0952858
MESP2	Q0VG99	0.221037
METAP1	P53582	-0.0708359
METAP2	P50579	0.492406
METTL7A	Q9H8H3	-0.0351274
MFF	Q9GZY8	0.0670296
MFGE8	Q08431	-0.0756262
MFN2	O95140	0.420921
MFSD2B	A6NFX1	0.639889
MFSD6	Q6ZSS7	0.392123
MGAT1	P26572	-0.550053
MGLL	Q99685	-0.162099
MGMT	P16455	-0.0277472
MGP	P08493	-0.351332
MGST1	P10620	-0.33921
MGST2	Q99735	-0.196669
MGST3	O14880	0.0415639
MIA2	Q96PC5	0.46698
MIA3	Q5JRA6	0.157428
MICAL1	Q8TDZ2	0.0355073
MICAL3	Q7RTP6	0.337266
MICALL2	Q8IY33	-0.57633
MICOS13	Q5XKP0	0.348092
MICU1	Q9BPX6	0.265943
MICU2	Q8IYU8	-0.361394
MIEN1	Q9BRT3	0.228785
MIF	P14174	0.0293901
MINDY1	Q8N5J2	0.182957
MINDY2	Q8NBR6	0.0790658
MIOS	Q9NXC5	0.682842
MLEC	Q14165	-0.261516
MLST8	Q9BVC4	-0.136009
MLXIP	Q9HAP2	0.275192
MME	P08473	-0.0763379
MMRN1	Q13201	-0.48941
MMRN2	Q9H8L6	-0.0168643
MMS19	Q96T76	0.315679
MMUT	P22033	0.010672
MOB1B	Q7L9L4	-0.448299
MOB3C	Q70IA8	0.382504
MOB4	Q9Y3A3	0.404384
MOGS	Q13724	0.0773318
MON1A	Q86VX9	0.272736
MON1B	Q7L1V2	-0.150015
MON2	Q7Z3U7	0.27494
MOSPD2	Q8NHP6	0.0520294
MPC2	O95563	-0.0071395
MPDU1	O75352	-0.0399058
MPI	P34949	0.127713
MPIG6B	O95866	0.218851
MPL	P40238	-0.724259
MPO	P05164	1.07725
MPP1	Q00013	0.399833
MPRIP	Q6WCQ1	-0.0270312
MPST	P25325	0.102643
MPV17	P39210	-0.42744
MRI1	Q9BV20	0.166778
MROH1	Q8NDA8	-0.449926
MRPL12	P52815	0.0690498
MRPL22	Q9NWU5	0.0712384
MRPL24	Q96A35	0.156771
MRPL38	Q96DV4	0.171575
MRPL4	Q9BYD3	0.310086
MRPL53	Q96EL3	0.228416
MRPS35	P82673	0.305481
MRPS36	P82909	0.0450722
MRPS7	Q9Y2R9	-0.612331
MRVI1	Q9Y6F6	-0.256919
MSI2	Q96DH6	0.575642
MSN	P26038	0.0483658
MSRA	Q9UJ68	-0.173292
MST1	P26927	0.117927
MTAP	Q13126	0.0728783
MT-ATP6	P00846	-0.639626
MTCH2	Q9Y6C9	0.221514
MT-CO1	P00395	0.579127
MT-CO2	P00403	-0.315327
MT-CYB	P00156	-0.555782
MTDH	Q86UE4	0.241121
MTFR1L	Q9H019	-0.146293
MTHFD1	P11586	0.116282
MTM1	Q13496	-0.0967142
MTMR12	Q9C0I1	0.224489
MTMR14	Q8NCE2	-1.0093
MTMR3	Q13615	-0.244754
MTMR9	Q96QG7	-0.239724
MT-ND1	P03886	0.173586
MT-ND2	P03891	0.300664
MT-ND3	P03897	-0.0228794
MT-ND4	P03905	0.280998
MT-ND5	P03915	0.0233311
MTOR	P42345	0.0122303
MTPN	P58546	-0.469362
MTSS1	O43312	-0.0555847
MTURN	Q8N3F0	-0.288365
MTX1	Q13505	-0.202961
MVB12B	Q9H7P6	-0.0675603
MVD	P53602	-0.132773
MVP	Q14764	-0.00202555
MXRA7	P84157	-0.139095
MYADM	Q96S97	-0.47265
MYCBP	Q99417	-0.135649
MYCBP2	O75592	-0.718006
MYCT1	Q8N699	-0.116376
MYDGF	Q969H8	-0.306305
MYH10	P35580	0.405462
MYH11	P35749	-0.06415
MYH9	P35579	-0.445665
MYL12A	P19105	-0.618657
MYL4	P12829	0.0265842
MYL6	P60660	-0.290759
MYL6B	P14649	0.487626
MYL9	P24844	-0.174241
MYLK	Q15746	0.0132827
MYO18A	Q92614	-0.0793168
MYO1C	O00159	0.0448254
MYO1D	O94832	0.204762
MYO1F	O00160	-0.163897
MYO1G	B0I1T2	0.306702
MYO5A	Q9Y4I1	-0.25864
MYO6	Q9UM54	0.476798
MYO9B	Q13459	0.417523
NAA10	P41227	-0.607529
NAA15	Q9BXJ9	-0.00490027
NACA	E9PAV3	0.534372
NADSYN1	Q6IA69	-0.311713
NAE1	Q13564	0.219867
NAGA	P17050	0.306225
NAGK	Q9UJ70	0.255815
NAGLU	P54802	0.601459
NAP1L1	P55209	-0.270331
NAP1L4	Q99733	-0.0160531
NAPA	P54920	-0.192064
NAPB	Q9H115	-0.190566
NAPG	Q99747	0.142926
NAPRT	Q6XQN6	0.0347156
NARS1	O43776	0.149212
NAXE	Q8NCW5	-0.127157
NBAS	A2RRP1	0.0867192
NBEAL2	Q6ZNJ1	0.149782
NCAM1	P13591	-0.161782
NCDN	Q9UBB6	0.426352
NCK1	P16333	0.173201
NCK2	O43639	0.224718
NCKAP1	Q9Y2A7	0.485365
NCKAP1L	P55160	-0.00361419
NCKIPSD	Q9NZQ3	0.387734
NCLN	Q969V3	-0.0223389
NCOA7	Q8NI08	0.279745
NCSTN	Q92542	-0.156727
NDE1	Q9NXR1	0.411829
NDRG1	Q92597	-0.335723
NDRG3	Q9UGV2	-0.461126
NDUFA10	O95299	0.296788
NDUFA13	Q9P0J0	0.270407
NDUFA2	O43678	-0.0318212
NDUFA4	O00483	0.195627
NDUFA5	Q16718	-0.125057
NDUFA8	P51970	0.0850932
NDUFA9	Q16795	-0.805612
NDUFAB1	O14561	-0.108981
NDUFAF3	Q9BU61	-0.806694
NDUFB1	O75438	-0.489137
NDUFB10	O96000	0.418646
NDUFB11	Q9NX14	-0.285002
NDUFB4	O95168	-0.0430813
NDUFB5	O43674	0.171209
NDUFB8	O95169	0.520992
NDUFS1	P28331	-0.129067
NDUFS2	O75306	0.3722
NDUFS3	O75489	0.138065
NDUFS4	O43181	-0.308646
NDUFS5	O43920	0.170984
NDUFS7	O75251	0.456731
NDUFS8	O00217	0.0734857
NDUFV1	P49821	0.476923
NDUFV2	P19404	0.292622
NECAP2	Q9NVZ3	-0.412113
NECTIN2	Q92692	-0.16601
NEDD8	Q15843	-0.461702
NEK7	Q8TDX7	0.37725
NEK9	Q8TD19	0.253395
NENF	Q9UMX5	-0.165842
NEXN	Q0ZGT2	-0.362184
NFKB1	P19838	0.389445
NFU1	Q9UMS0	0.218915
NGLY1	Q96IV0	0.132582
NHLRC2	Q8NBF2	0.0935312
NIBAN1	Q9BZQ8	-0.0369182
NIBAN2	Q96TA1	0.116274
NID1	P14543	0.46723
NID2	Q14112	0.125646
NIF3L1	Q9GZT8	-0.190814
NINJ1	Q92982	0.290277
NIPSNAP3A	Q9UFN0	0.0322571
NIT1	Q86X76	0.220049
NIT2	Q9NQR4	0.0516962
NLRX1	Q86UT6	0.514214
NMD3	Q96D46	0.276938
NME1	P15531	0.0391791
NME2	P22392	0.450928
NMI	Q13287	0.0754865
NMNAT3	Q96T66	0.47512
NMRK1	Q9NWW6	0.0471566
NMT1	P30419	0.830504
NNT	Q13423	-0.341441
NOMO2	Q5JPE7	-0.708529
NPC1	O15118	0.845474
NPC2	P61916	0.389952
NPEPPS	P55786	0.146522
NPLOC4	Q8TAT6	-0.0376882
NPM1	P06748	0.565983
NPTN	Q9Y639	0.0288132
NRAS	P01111	0.0121704
NRBF2	Q96F24	-0.550911
NRBP1	Q9UHY1	0.472599
NRDC	O43847	0.105573
NRGN	Q92686	-0.103829
NSDHL	Q15738	0.0554655
NSF	P46459	0.177433
NSFL1C	Q9UNZ2	0.147259
NT5C	Q8TCD5	0.00796242
NT5C2	P49902	0.118512
NT5C3A	Q9H0P0	0.0210203
NT5DC1	Q5TFE4	-0.143535
NT5DC3	Q86UY8	0.148765
NUBP2	Q9Y5Y2	-0.497442
NUCB1	Q02818	-0.0130992
NUCB2	P80303	-0.469081
NUDC	Q9Y266	0.151382
NUDT1	P36639	-0.31273
NUDT2	P50583	-0.965244
NUDT3	O95989	-0.563292
NUDT4	Q9NZJ9	0.0553164
NUDT5	Q9UKK9	0.631402
NUMB	P49757	0.521708
NUP93	Q8N1F7	-0.277406
NUTF2	P61970	-0.0852967
OCC1	Q8TAD7	0.0977035
OCIAD1	Q9NX40	-0.398016
OGA	O60502	-0.259322
OGDH	Q02218	0.483838
[truncated: 1,314 more rows]

## Sheet: Fold change in plasma for GSEA
Additional file 8: Table S3. Related to Figure 2C. Fold change between the diseased group and healthy control for all quantifiable proteins in plasma.
SYMBOL	Uniprot ID	log2FC
A1BG	P04217	-0.0354397
A2M	P01023	-0.162254
AAGAB	Q6PD74	-0.415729
AARS	P49588	-0.654694
ABAT	P80404	0.0249319
ABCB6	Q9NP58	0.0589799
ABCB7	O75027	-0.19132
ABCC1	P33527	-0.359299
ABCC3	O15438	0.516986
ABCC4	O15439	0.542337
ABCD1	P33897	0.0366391
ABCD3	P28288	0.369778
ABCE1	P61221	0.216335
ABCF1	Q8NE71	-0.327075
ABHD10	Q9NUJ1	-0.0519063
ABHD12	Q8N2K0	-0.387912
ABHD14B	Q96IU4	-0.0133267
ABHD16A	O95870	-0.284799
ABHD17B	Q5VST6	-0.0557372
ABI1	Q8IZP0	0.0903374
ABI3BP	Q7Z7G0	-0.429777
ABLIM1	O14639	0.340291
ABRACL	Q9P1F3	0.351546
ABRAXAS2	Q15018	0.431701
ACAA1	P09110	-0.135074
ACAA2	P42765	-0.581104
ACACA	Q13085	0.151682
ACAD8	Q9UKU7	-0.159813
ACAD9	Q9H845	-0.312913
ACADM	P11310	-0.0351086
ACADVL	P49748	0.246705
ACAP1	Q15027	0.405985
ACAP2	Q15057	-0.118109
ACAT1	P24752	0.291966
ACAT2	Q9BWD1	-0.462009
ACBD3	Q9H3P7	0.284373
ACLY	P53396	-0.00574461
ACO1	P21399	0.0474773
ACO2	Q99798	-0.141729
ACOT2	P49753	-0.130662
ACOT8	O14734	-0.310758
ACOT9	Q9Y305	0.699441
ACOX1	Q15067	0.0549676
ACP1	P24666	0.473633
ACP2	P11117	1.35337
ACP6	Q9NPH0	-0.311326
ACSF2	Q96CM8	-0.197025
ACSF3	Q4G176	-0.209644
ACSL1	P33121	0.0114854
ACSL3	O95573	-0.0565668
ACSL4	O60488	-0.0731345
ACSL5	Q9ULC5	-0.218523
ACSS2	Q9NR19	-0.0241917
ACTB	P60709	-0.0409007
ACTBL2	Q562R1	0.287268
ACTL6A	O96019	0.2697
ACTN1	P12814	0.213887
ACTN4	O43707	0.104919
ACTR10	Q9NZ32	0.197574
ACTR1A	P61163	-0.36555
ACTR2	P61160	-0.0554281
ACTR3	P61158	0.228959
ACVR1	Q04771	0.966299
ACY1	Q03154	-0.198911
ADAM10	O14672	0.440977
ADAMDEC1	O15204	-0.167679
ADAMTS13	Q76LX8	-0.231564
ADAMTSL4	Q6UY14	-0.469314
ADCY6	O43306	-0.297073
ADD1	P35611	0.331727
ADD3	Q9UEY8	-0.00662032
ADGRE2	Q9UHX3	0.199621
ADGRG6	Q86SQ4	0.0942277
ADH5	P11766	-0.0850739
ADIPOQ	Q15848	-0.0247804
ADK	P55263	1.19978
ADPGK	Q9BRR6	-0.139621
ADPRH	P54922	-0.2323
ADPRHL2	Q9NX46	-0.170464
ADRM1	Q16186	0.19361
ADSL	P30566	-0.0875677
ADSS2	P30520	0.0464315
AFG3L2	Q9Y4W6	-0.24512
AFM	P43652	-0.113925
AGFG1	P52594	-0.21538
AGK	Q53H12	-0.113395
AGL	P35573	-0.516976
AGPAT1	Q99943	-0.0170966
AGPAT2	O15120	-0.72945
AGPAT3	Q9NRZ7	0.296594
AGPS	O00116	-0.493282
AGRN	O00468	0.939459
AGT	P01019	-0.0449117
AGTRAP	Q6RW13	-0.274535
AHCY	P23526	-0.0802101
AHCYL1	O43865	0.0275175
AHCYL2	Q96HN2	0.190361
AHNAK	Q09666	0.0836049
AHSA1	O95433	-0.0138273
AHSG	P02765	-0.331431
AIDA	Q96BJ3	-0.245582
AIFM1	O95831	0.303888
AIG1	Q9NVV5	0.192762
AIP	O00170	-0.113716
AK1	P00568	-0.126973
AK2	P54819	-0.0542071
AKAP10	O43572	-0.115778
AKR1A1	P14550	-0.271477
AKR1B1	P15121	0.246264
AKR7A2	O43488	-0.232519
AKT1	P31749	-0.124627
ALAD	P13716	-0.163019
ALCAM	Q13740	0.512545
ALDH16A1	Q8IZ83	-0.0390434
ALDH1A1	P00352	-0.0936245
ALDH4A1	P30038	0.00784154
ALDH6A1	Q02252	-0.0115491
ALDH9A1	P49189	0.120558
ALDOA	P04075	0.305007
ALDOB	P05062	0.0757113
ALDOC	P09972	-0.955849
ALG1	Q9BT22	-0.0596506
ALG10	Q5BKT4	-0.424006
ALG11	Q2TAA5	-0.129693
ALG2	Q9H553	0.0358901
ALOX12	P18054	0.908613
ALPL	P05186	-0.361302
AMBP	P02760	-0.00679687
AMPD2	Q01433	0.0448703
AMY1A	P04745	0.0203076
ANG	P03950	0.594389
ANGPT1	Q15389	0.40848
ANGPTL6	Q8NI99	0.123804
ANK1	P16157	0.204304
ANKIB1	Q9P2G1	0.0718177
ANKRD10	Q9NXR5	-0.234318
ANKRD13A	Q8IZ07	-0.000904423
ANKRD28	O15084	0.647595
ANKRD34B	A5PLL1	-0.131005
ANKS1A	Q92625	-0.391369
ANO10	Q9NW15	0.0790754
ANO6	Q4KMQ2	-0.0344092
ANP32A	P39687	-0.94792
ANPEP	P15144	0.103635
ANXA1	P04083	0.119881
ANXA11	P50995	-0.127128
ANXA2	P07355	-0.022081
ANXA3	P12429	-0.121896
ANXA4	P09525	0.302918
ANXA5	P08758	0.251855
ANXA6	P08133	-0.0194497
ANXA7	P20073	0.362369
AOC3	Q16853	-0.341476
AP1G1	O43747	0.229347
AP1M1	Q9BXS5	0.304968
AP1S1	P61966	0.479015
AP1S2	P56377	0.40499
AP2A1	O95782	0.444583
AP2A2	O94973	0.091432
AP2M1	Q96CW1	0.00702977
AP2S1	P53680	0.118036
AP3D1	O14617	-0.617766
AP3M1	Q9Y2T2	0.0785012
AP3S1	Q92572	0.334955
AP4E1	Q9UPM8	-0.0680029
APAF1	O14727	0.355852
APCS	P02743	0.286525
APEH	P13798	0.222073
APLP2	Q06481	0.169831
APMAP	Q9HDC9	0.369325
APOA1	P02647	-0.206284
APOA2	P02652	-0.326115
APOA4	P06727	-0.251017
APOA5	Q6Q788	0.891736
APOB	P04114	-0.198791
APOBR	Q0VD83	0.355146
APOC1	P02654	-0.105458
APOC2	P02655	-0.365795
APOC3	P02656	-0.0898807
APOC4	P55056	-0.136665
APOD	P05090	-0.548484
APOE	P02649	-0.132333
APOF	Q13790	-0.164782
APOH	P02749	0.087892
APOL1	O14791	-0.201316
APOM	O95445	-0.342411
APOOL	Q6UXV4	0.111076
APP	P05067	0.133977
APPL1	Q9UKG1	0.144409
APPL2	Q8NEU8	0.145506
APRT	P07741	0.215759
APTX	Q7Z2E3	0.262059
AQP1	P29972	-0.950352
ARAF	P10398	0.243107
ARAP1	Q96P48	-0.00257501
ARCN1	P48444	-0.102734
ARF1	P84077	0.244185
ARF4	P18085	0.235445
ARF5	P84085	0.0588847
ARF6	P62330	0.523376
ARFGAP2	Q8N6H7	0.56617
ARFGEF1	Q9Y6D6	0.169333
ARFGEF2	Q9Y6D5	0.331142
ARFIP1	P53367	0.00526251
ARG1	P05089	-0.142956
ARHGAP1	Q07960	-0.278743
ARHGAP10	A1A4S6	-0.019127
ARHGAP17	Q68EM7	0.134522
ARHGAP18	Q8N392	0.3873
ARHGAP21	Q5T5U3	-0.134168
ARHGAP25	P42331	0.0245528
ARHGAP35	Q9NRY4	-0.524567
ARHGAP4	P98171	-0.572923
ARHGAP45	Q92619	-0.418859
ARHGAP6	O43182	0.329782
ARHGDIA	P52565	0.0751455
ARHGDIB	P52566	-0.0875165
ARHGEF1	Q92888	0.528617
ARHGEF10	O15013	-0.160804
ARHGEF12	Q9NZN5	0.118019
ARHGEF2	Q92974	-0.148929
ARHGEF3	Q9NR81	-0.0680524
ARHGEF6	Q15052	0.196926
ARHGEF7	Q14155	-0.0879648
ARL15	Q9NXU5	0.0367888
ARL2	P36404	-0.382449
ARL3	P36405	0.261249
ARL6IP5	O75915	-0.073713
ARL8A	Q96BM9	0.365451
ARL8B	Q9NVJ2	-0.185201
ARMC10	Q8N2F6	-0.199325
ARMC8	Q8IUR7	-0.0278915
ARMCX3	Q9UH62	0.283083
ARMH3	Q5T2E6	0.0390212
ARMT1	Q9H993	0.493851
ARPC1A	Q92747	-0.0593947
ARPC1B	O15143	-0.174815
ARPC2	O15144	0.0617084
ARPC4	P59998	-0.138257
ARPC5	O15511	-0.116059
ARRB1	P49407	0.0458143
ARSA	P15289	0.375525
ARSD	P51689	0.325104
ASAH1	Q13510	0.625798
ASAP1	Q9ULH1	0.422932
ASAP2	O43150	0.00517357
ASCC2	Q9H1I8	0.043218
ASL	P04424	0.245117
ASMTL	O95671	0.108909
ASNA1	O43681	-0.676861
ASPSCR1	Q9BZE9	-0.111299
ATAD3A	Q9NVI7	-0.136759
ATE1	O95260	0.493726
ATG2A	Q2TAZ0	-0.715001
ATG2B	Q96BY7	0.182703
ATG3	Q9NT62	-0.0728451
ATG4B	Q9Y4P1	0.606892
ATG5	Q9H1Y0	-0.148814
ATG7	O95352	-0.0737231
ATG9A	Q7Z3C6	-0.40456
ATIC	P31939	-0.048893
ATL1	Q8WXF7	-0.460969
ATL3	Q6DD88	-0.324344
ATP10B	O94823	-0.393075
ATP11B	Q9Y2G3	0.0675148
ATP13A1	Q9HD20	-0.0396999
ATP1A1	P05023	-0.25
ATP1B3	P54709	0.427486
ATP2A2	P16615	-0.153921
ATP2A3	Q93084	-0.0123497
ATP2B1	P20020	0.167251
ATP2C1	P98194	-0.368354
ATP5F1A	P25705	0.204174
ATP5F1B	P06576	-0.0115082
ATP5F1D	P30049	-0.192925
ATP5MD	Q96IX5	-0.387798
ATP5MF	P56134	0.25826
ATP5MG	O75964	0.213196
ATP5PB	P24539	0.0393469
ATP5PD	O75947	-0.304994
ATP5PF	P18859	0.580764
ATP5PO	P48047	-0.644412
ATP6V0A1	Q93050	0.398747
ATP6V0A2	Q9Y487	0.13892
ATP6V0D1	P61421	0.030401
ATP6V1A	P38606	0.387974
ATP6V1B2	P21281	-0.464776
ATP6V1C1	P21283	0.496721
ATP6V1E1	P36543	-0.0185088
ATP6V1G1	O75348	0.765687
ATP6V1H	Q9UI12	0.316134
ATP8A1	Q9Y2Q0	-0.213028
ATP8B1	O43520	-0.00998915
ATP9B	O43861	0.410007
ATPAF2	Q8N5M1	0.304569
ATRN	O75882	-0.123187
ATXN10	Q9UBB4	0.354418
ATXN2	Q99700	0.195195
ATXN3	P54252	0.273031
AUP1	Q9Y679	-0.00528241
AZGP1	P25311	0.0522361
B2M	P61769	0.185924
B4GALT1	P15291	0.00753434
BABAM1	Q9NWV8	0.311033
BAG5	Q9UL15	-0.243838
BAG6	P46379	0.0826554
BAIAP2L1	Q9UHR4	0.107884
BAK1	Q16611	0.119728
BANF1	O75531	-0.304941
BANK1	Q8NDB2	-0.155541
BASP1	P80723	0.251825
BAX	Q07812	-0.257625
BCAM	P50895	0.0963823
BCAP29	Q9UHQ4	0.174622
BCAP31	P51572	0.308979
BCHE	P06276	-0.234424
BCKDK	O14874	-0.0664229
BCL2L1	Q07817	-0.23829
BCL2L13	Q9BXK5	0.0752638
BCR	P11274	-0.53953
BCS1L	Q9Y276	-0.0381108
BDH1	Q02338	-0.0564102
BET1	O15155	0.0174653
BICD2	Q8TD16	0.0146482
BID	P55957	0.0567512
BIN2	Q9UBW5	-0.00906015
BIRC6	Q9NR09	-0.827779
BLMH	Q13867	-0.0960834
BLOC1S4	Q9NUP1	0.289818
BLOC1S6	Q9UL45	0.124241
BLVRA	P53004	0.0551983
BLVRB	P30043	-0.0112353
BMP1	P13497	-0.0900615
BNIP2	Q12982	0.259881
BOLA2	Q9H3K6	-0.652493
BORCS6	Q96GS4	0.222918
BPNT1	O95861	0.119385
BRK1	Q8WUW1	-0.244073
BROX	Q5VW32	0.306523
BSG	P35613	0.0967706
BST1	Q10588	-0.0759467
BTBD11	A6QL63	0.224318
BTD	P43251	-0.214266
BTK	Q06187	0.453912
BTN3A1	O00481	-0.345748
BTN3A3	O00478	0.122439
BZW2	Q9Y6E2	-0.53382
C11orf54	Q9H0W9	0.149472
C11orf68	Q9H3H3	0.121816
C12orf10	Q9HB07	-0.0813759
C17orf75	Q9HAS0	-0.0476988
C19orf25	Q9UFG5	-0.324122
C1GALT1	Q9NS00	0.106562
C1orf198	Q9H425	0.0252791
C1orf50	Q9BV19	0.152225
C1QA	P02745	-0.378363
C1QB	P02746	0.138194
C1QC	P02747	-0.00526885
C1R	P00736	0.0101521
C1RL	Q9NZP8	0.0935549
C1S	P09871	0.0217271
C2	P06681	-0.017675
C20orf27	Q9GZN8	0.049435
C2CD2L	O14523	-0.359298
C2CD5	Q86YS7	-0.297854
C2orf69	Q8N8R5	0.403889
C2orf88	Q9BSF0	-0.248031
C3	P01024	0.0503935
C4A	P0C0L4	0.0425982
C4B	P0C0L5	0.0915873
C4BPA	P04003	0.197566
C4BPB	P20851	0.229801
C5	P01031	0.336084
C6	P13671	0.15122
C7	P10643	0.0422247
C8A	P07357	0.0447197
C8B	P07358	0.0449327
C8G	P07360	0.107234
C9	P02748	0.538319
C9orf64	Q5T6V5	0.0807965
CA1	P00915	0.518418
CA13	Q8N1Q1	-0.0555681
CA2	P00918	0.127589
CABLES1	Q8TDN4	-1.00771
CACNA2D1	P54289	0.0711575
CACYBP	Q9HB71	-0.000100607
CAD	P27708	0.15826
CALD1	Q05682	0.00124499
CALM3	P0DP25	0.154937
CALML3	P27482	0.0546679
CALML5	Q9NZT1	-0.314123
CALR	P27797	0.0840638
CALU	O43852	-0.454301
CAMK1	Q14012	-0.0800964
CAMK2D	Q13557	0.0880869
CAMLG	P49069	0.0896822
CAMP	P49913	-0.36376
CAND1	Q86VP6	0.1453
CANX	P27824	-0.342988
CAP1	Q01518	0.223545
CAPN1	P07384	0.0235819
CAPN2	P17655	0.368966
CAPNS1	P04632	0.00841846
CAPRIN1	Q14444	0.223384
CAPZA1	P52907	0.512238
CAPZA2	P47755	0.262053
CAPZB	P47756	0.205221
CARD6	Q9BX69	0.183995
CARMIL1	Q5VZK9	-0.135475
CARS	P49589	0.00482555
CASKIN2	Q8WXE0	-0.104553
CASP14	P31944	0.466819
CASP3	P42574	0.410703
CASP4	P49662	0.0554934
CASP6	P55212	0.141202
CASP7	P55210	0.0286743
CASP9	P55211	0.237833
CASS4	Q9NQ75	-0.160749
CAST	P20810	-0.412577
CAT	P04040	-0.204901
CAVIN2	O95810	0.0264709
CBFB	Q13951	0.558033
CBL	P22681	-0.1991
CBR1	P16152	-0.35974
CCDC124	Q96CT7	0.217739
CCDC126	Q96EE4	-0.207616
CCDC22	O60826	0.256353
CCDC28B	Q9BUN5	0.166354
CCDC58	Q4VC31	0.187179
CCDC6	Q16204	-0.0517949
CCDC88A	Q3V6T2	0.310157
CCDC88C	Q9P219	-0.0158516
CCDC93	Q567U6	0.0272766
CCL5	P13501	0.103987
CCM2	Q9BSQ5	0.0794434
CCN2	P29279	0.394322
CCNY	Q8ND76	-0.0808488
CCRL2	O00421	-0.425627
CCS	O14618	0.700554
CCT2	P78371	0.217548
CCT3	P49368	0.493033
CCT4	P50991	-0.0194084
CCT5	P48643	0.0543595
CCT6A	P40227	-0.0987825
CCT7	Q99832	0.132019
CCT8	P50990	-0.218538
CCZ1	P86791	-0.144939
CD109	Q6YHK3	-0.531042
CD14	P08571	-0.0112543
CD163	Q86VB7	0.141797
CD226	Q15762	-0.173527
CD300A	Q9UGN4	0.00437063
CD36	P16671	0.0657182
CD37	P11049	0.103543
CD3E	P07766	-0.118343
CD40LG	P29965	-0.324298
CD44	P16070	-0.125253
CD46	P15529	0.0152909
CD47	Q08722	-0.274657
CD55	P08174	0.221216
CD58	P19256	-0.901427
CD59	P13987	0.0669843
CD5L	O43866	0.0289946
CD68	P34810	0.224486
CD81	P60033	0.250718
CD82	P27701	0.650109
CD84	Q9UIB8	-0.0894813
CD9	P21926	-0.189538
CD93	Q9NPY3	0.0922488
CD97	P48960	-0.271031
CD99	P14209	0.162607
CDC23	Q9UJX2	-0.0589959
CDC26	Q8NHZ8	0.178357
CDC37	Q16543	0.0743852
CDC42	P60953	-0.384518
CDC42BPA	Q5VT25	0.0591327
CDC42BPB	Q9Y5S2	-0.112766
CDH13	P55290	-0.0791136
CDH5	P33151	0.112532
CDIPT	O14735	0.198037
CDK5	Q00535	0.0385013
CDK5RAP3	Q96JB5	-0.219573
CDS2	O95674	-0.10287
CDSN	Q15517	-0.184611
CDV3	Q9UKY7	0.0388878
CELF2	O95319	0.308777
CEP112	Q8N8E3	-0.0153889
CEP170	Q5SW79	-0.442051
CEP44	Q9C0F1	-0.182885
CEPT1	Q9Y6K0	0.46638
CERS2	Q96G23	0.250415
CETN2	P41208	-0.249731
CETP	P11597	-0.0108387
CFB	P00751	0.00971313
CFD	P00746	0.0688467
CFH	P08603	0.0715866
CFHR2	P36980	-0.15489
CFHR4	Q92496	0.432956
CFHR5	Q9BXR6	0.0368888
CFI	P05156	0.0209195
CFL1	P23528	0.106886
CFP	P27918	-0.0929679
CHCHD3	Q9NX63	-0.0820546
CHCHD4	Q8N4Q1	0.0263686
CHID1	Q9BWS9	0.49347
CHL1	O00533	-0.117725
CHMP3	Q9Y3E7	-0.325158
CHMP5	Q9NZZ3	0.122445
CHMP6	Q96FZ7	-0.103372
CHUK	O15111	-0.338149
CIAO1	O76071	0.184455
CIAO2A	Q9H5X1	-0.0603617
CIB1	Q99828	0.430753
CISD2	Q8N5K1	-0.0687987
CKAP5	Q14008	-0.214846
CLASP1	Q7Z460	-0.0254449
CLASP2	O75122	0.0935079
CLCN3	P51790	-0.307192
CLCN4	P51793	0.100531
CLDN5	O00501	-0.432537
CLDND1	Q9NY35	-0.034372
CLEC1B	Q9P126	0.382245
CLEC3B	P05452	-0.372906
CLIC1	O00299	-0.0812679
CLIC4	Q9Y696	0.116958
CLINT1	Q14677	-0.226199
CLIP1	P30622	-0.482103
CLIP2	Q9UDT6	0.135769
CLPP	Q16740	0.267507
CLPTM1	O96005	0.241887
CLTA	P09496	0.609083
CLTC	Q00610	-0.236363
CLU	P10909	-0.13165
CMC2	Q9NRP2	-0.20032
CMIP	Q8IY22	-0.109207
CMPK1	P30085	-0.575973
CMTM6	Q9NX76	0.102607
CNDP1	Q96KN2	-0.182328
CNDP2	Q96KP4	-0.00398603
CNN2	Q99439	0.0926307
CNNM4	Q6P4Q7	0.145588
CNOT1	A5YKK6	-0.163452
CNPY2	Q9Y2B0	0.314252
CNPY3	Q9BT09	-0.0454665
CNST	Q6PJW8	0.397456
CNTN1	Q12860	0.0828251
COA3	Q9Y2R0	-0.0861431
COG1	Q8WTW3	0.364199
COG2	Q14746	-0.306303
COG3	Q96JB2	0.316808
COG8	Q96MW5	-0.0363903
COL18A1	P39060	-0.181069
COL1A1	P02452	0.060861
COL6A3	P12111	-0.285642
COLEC10	Q9Y6Z7	-0.173189
COLEC11	Q9BWP8	0.415606
COMMD3	Q9UBI1	-0.471584
COMP	P49747	0.041917
COMT	P21964	0.232575
COPA	P53621	-0.258396
COPE	O14579	0.00670929
COPG1	Q9Y678	0.0595956
COPG2	Q9UBF2	0.0650278
COPS2	P61201	0.0829875
COPS4	Q9BT78	0.42891
COPS5	Q92905	0.278171
COPS6	Q7L5N1	-0.096812
COPS7A	Q9UBW8	-0.104917
COPS7B	Q9H9Q2	0.482321
COPZ1	P61923	-0.0690792
CORO1A	P31146	0.33647
CORO1B	Q9BR76	-0.379149
CORO1C	Q9ULV4	-0.0744808
COTL1	Q14019	0.209342
COX4I1	P13073	-0.236777
COX5A	P20674	-0.0918211
COX5B	P10606	0.373644
COX6B1	P14854	-0.219706
COX6C	P09669	-0.0965153
CP	P00450	0.0709495
CPB2	Q96IY4	0.113071
CPN1	P15169	-0.0646984
CPN2	P22792	-0.151614
CPNE1	Q99829	-0.802149
CPNE2	Q96FN4	0.833909
CPNE3	O75131	0.47226
CPOX	P36551	-0.00605833
CPPED1	Q9BRF8	0.0280898
CPT1A	P50416	0.0161969
CPT2	P23786	-0.254644
CRABP2	P29373	0.287699
CRACR2A	Q9BSW2	-0.964951
CRAD	Q6ZU35	-0.0441063
CRAT	P43155	-0.301979
CRELD1	Q96HD1	0.163692
CRELD2	Q6UXH1	0.573599
CRK	P46108	-0.0831381
CRKL	P46109	-0.417633
CRLF3	Q8IUI8	0.374124
CRP	P02741	1.27998
CRTAC1	Q9NQ79	-0.207319
CRTAP	O75718	0.194717
CRTC2	Q53ET0	0.477544
CRYZ	Q08257	-0.0274678
CS	O75390	0.367165
CSDE1	O75534	0.200779
CSE1L	P55060	0.342067
CSF1R	P07333	0.0551442
CSK	P41240	0.088829
CSNK1G1	Q9HCP0	0.0453425
CSNK1G3	Q9Y6M4	0.337586
CSNK2A1	P68400	0.478565
CSNK2A2	P19784	0.380214
CSNK2B	P67870	-0.72286
CSRP1	P21291	-0.0647283
CST3	P01034	0.130521
CST6	Q15828	0.0874449
CSTB	P04080	-0.0672646
CTBS	Q01459	-0.0979715
CTDSPL	O15194	0.299711
CTIF	O43310	0.189538
CTNND1	O60716	-0.0496383
CTPS1	P17812	-0.130278
CTPS2	Q9NRF8	-0.109935
CTSA	P10619	-0.244763
CTSB	P07858	-0.0623769
CTSC	P53634	-0.0782717
CTSD	P07339	0.0952565
CTSS	P25774	-0.0414709
CTSW	P56202	0.348946
CTSZ	Q9UBR2	0.317625
CTTN	Q14247	-0.159033
CUL1	Q13616	-0.291674
CUL2	Q13617	-0.139974
CUL3	Q13618	0.0358943
CUL4A	Q13619	0.0622512
CUL5	Q93034	-0.290067
CUTA	O60888	0.150012
CXCL3	P19876	-0.102999
CXCL5	P42830	-0.0903813
CXCR4	P61073	-0.0360615
CYB5A	P00167	-0.0172553
CYB5B	O43169	-0.274511
CYB5R1	Q9UHQ9	-0.088401
CYB5R3	P00387	0.242257
CYC1	P08574	-0.179387
CYCS	P99999	0.010503
CYFIP1	Q7L576	0.159949
CYTH2	Q99418	-0.216634
DAAM1	Q9Y4D1	-0.155837
DAB2	P98082	-0.19202
DAG1	Q14118	0.12221
DAP	P51397	-0.363434
DAPP1	Q9UN19	0.220557
DARS	P14868	-0.504997
DAZAP1	Q96EP5	-0.205534
DBH	P09172	-0.277516
DBI	P07108	0.304967
DBN1	Q16643	-0.184919
DBNL	Q9UJU6	-0.26672
DBT	P11182	0.577131
DCBLD1	Q8N8Z6	0.0902903
DCD	P81605	0.124579
DCK	P27707	0.284455
DCTD	P32321	0.234131
DCTN1	Q14203	-0.312286
DCTN2	Q13561	0.15568
DCTN3	O75935	0.169228
DCTN4	Q9UJW0	0.19727
DCTN6	O00399	0.257344
DCUN1D1	Q96GG9	-0.268504
DCUN1D3	Q8IWE4	0.379998
DDAH2	O95865	0.116335
DDB1	Q16531	0.119777
DDOST	P39656	-0.358719
DDRGK1	Q96HY6	-0.226879
DDT	P30046	0.140418
DDX1	Q92499	-0.45712
DDX19A	Q9NUU7	-0.470698
DDX3X	O00571	-0.517796
DDX6	P26196	0.671887
DECR1	Q16698	0.0263166
DEFA1	P59665	0.434231
DEGS1	O15121	-0.414986
DENND3	A2RUS2	-0.0845851
DENND4A	Q7Z401	0.495039
DENND4C	Q5VZ89	0.309215
DENR	O43583	0.310738
DERA	Q9Y315	-0.0778784
DGAT1	O75907	0.0771653
DGKG	P49619	-0.334094
DGKZ	Q13574	-0.332027
DGLUCY	Q7Z3D6	0.296548
DHCR7	Q9UBM7	0.392194
DHRS1	Q96LJ7	-0.595384
DHRS7	Q9Y394	0.168354
DHRS7B	Q6IAN0	0.170342
DHX29	Q7Z478	-0.268182
DIABLO	Q9NR28	-0.388379
DIAPH1	O60610	0.698705
DICER1	Q9UPY3	0.0660976
DIP2B	Q9P265	1.03084
DLD	P09622	0.0151974
DLG1	Q12959	-0.0485549
DLG3	Q92796	-0.154466
DLGAP4	Q9Y2H0	0.311111
DLST	P36957	-0.391837
DMBT1	Q9UGM3	0.0562666
DMKN	Q6E0U4	-0.151697
DMTN	Q08495	-0.122636
DMXL1	Q9Y485	-0.104297
DNAH6	Q9C0G6	0.10861
DNAJA1	P31689	-0.365632
DNAJA2	O60884	-0.283776
DNAJB1	P25685	-0.216559
DNAJB11	Q9UBS4	0.141765
DNAJC11	Q9NVH1	-0.339146
DNAJC13	O75165	-0.206625
DNAJC3	Q13217	0.132342
DNAJC7	Q99615	-0.325538
DNAJC9	Q8WXX5	0.178011
DNASE1L1	P49184	0.102817
DNM1	Q05193	-0.103961
DNM1L	O00429	0.186755
DNM2	P50570	0.106107
DNM3	Q9UQ16	0.0868187
DOCK10	Q96BY6	-0.124508
DOCK11	Q5JSL3	0.251303
DOCK2	Q92608	-0.0368539
DOCK5	Q9H7D0	-0.269946
DOCK7	Q96N67	-0.450485
DOK1	Q99704	-0.170042
DOK2	O60496	0.27833
DOK3	Q7L591	-0.00833897
DOLK	Q9UPQ8	0.0318381
DPEP2	Q9H4A9	0.65412
DPM1	O60762	0.272825
DPP3	Q9NY33	0.108034
DPP4	P27487	0.295076
DPP7	Q9UHL4	-0.0654433
DPYD	Q12882	0.121931
DPYSL2	Q16555	-0.546259
DRG2	P55039	-0.0583184
DSC1	Q08554	0.365654
DSG1	Q02413	-0.13411
DSP	P15924	0.117754
DSTN	P60981	-0.172507
DTX3L	Q8TDB6	0.218399
DUSP19	Q8WTR2	0.183963
DUSP22	Q9NRW4	0.425569
DUSP3	P51452	0.358974
DUT	P33316	-0.239582
DYNC1H1	Q14204	-0.317026
DYNC1LI1	Q9Y6G9	-0.280764
DYNC1LI2	O43237	-0.363146
DYNLL1	P63167	0.67264
DYNLL2	Q96FJ2	0.156866
DYNLRB1	Q9NP97	0.0286638
DYSF	O75923	-0.0736965
ECE1	P42892	0.248412
ECHS1	P30084	0.0820744
ECI1	P42126	-0.00353159
ECI2	O75521	0.246585
ECM1	Q16610	-0.109851
ECM2	O94769	-0.19563
ECPAS	Q5VYK3	-0.0713471
ECT2L	Q008S8	0.023553
EDC4	Q6P2E9	-0.118471
EDF1	O60869	-0.276917
EEA1	Q15075	0.0224442
EEF1A1	P68104	-0.313799
EEF1B2	P24534	-0.0445083
EEF1D	P29692	0.00948142
EEF1G	P26641	0.230334
EEF2	P13639	0.22649
EFEMP1	Q12805	-0.0844412
EFEMP2	O95967	0.110225
EFHD2	Q96C19	0.00715839
EFNB1	P98172	-0.0823693
EFR3A	Q14156	0.220782
EGF	P01133	0.427955
EHBP1L1	Q8N3D4	0.107449
EHD1	Q9H4M9	-0.213114
EIF1	P41567	-0.092294
EIF2AK2	P19525	0.27798
EIF2B3	Q9NR50	0.215751
EIF2B4	Q9UI10	0.255582
EIF2B5	Q13144	0.0352669
EIF2S1	P05198	0.0163912
EIF2S2	P20042	-0.0973937
EIF2S3	P41091	-0.18234
EIF3A	Q14152	0.457169
EIF3B	P55884	0.357947
EIF3C	Q99613	-0.0100941
EIF3D	O15371	-0.0874182
EIF3E	P60228	0.271668
EIF3F	O00303	0.2087
EIF3G	O75821	0.119142
EIF3H	O15372	-0.152403
EIF3I	Q13347	0.279736
EIF3L	Q9Y262	-0.182819
EIF3M	Q7L2H7	-0.184769
EIF4A1	P60842	-0.376124
EIF4E	P06730	-0.362086
EIF4EBP1	Q13541	0.270289
EIF4ENIF1	Q9NRA8	-0.247097
EIF4G1	Q04637	0.0885633
EIF4G2	P78344	-0.130496
EIF4G3	O43432	-0.419239
EIF5	P55010	0.109749
EIF5A	P63241	-0.225218
EIF5B	O60841	0.115844
ELMO1	Q92556	0.187116
ELOC	Q15369	0.0552914
ELP1	O95163	-0.196686
EMC1	Q8N766	-0.319009
EMC2	Q15006	0.153223
EMC4	Q5J8M3	-0.20985
EMC8	O43402	-0.761275
EMD	P50402	0.267141
EMILIN1	Q9Y6C2	-0.0155943
EML2	O95834	-0.305768
EML3	Q32P44	0.241836
EML4	Q9HC35	-0.232124
EMP3	P54852	0.201048
ENDOD1	O94919	-0.305535
ENO1	P06733	-0.0753154
ENO2	P09104	0.100752
ENO3	P13929	0.289601
ENOPH1	Q9UHY7	0.00162389
ENPP2	Q13822	0.0254575
ENPP4	Q9Y6X5	-0.09367
EPB41	P11171	0.127065
EPB41L3	Q9Y2J2	0.225258
EPB42	P16452	-0.0131875
EPDR1	Q9UM22	0.294194
EPHX1	P07099	0.0298911
EPHX2	P34913	-0.412701
EPRS	P07814	-0.0597558
EPS15	P42566	-0.0352978
EPS15L1	Q9UBC2	0.141204
EPS8	Q12929	-0.2716
ERAP1	Q9NZ08	-0.0805425
ERAP2	Q6P179	0.0100805
ERBIN	Q96RT1	-0.360032
ERC1	Q8IUD2	-0.0755288
ERGIC1	Q969X5	-0.20238
ERGIC3	Q9Y282	0.487819
ERLEC1	Q96DZ1	0.214621
ERLIN1	O75477	0.162514
ERLIN2	O94905	-0.191218
ERMAP	Q96PL5	-0.296091
ERO1A	Q96HE7	0.430551
ERP29	P30040	-0.26912
ERP44	Q9BS26	-0.0561112
ESAM	Q96AP7	0.0924487
ESD	P10768	-0.39377
ESYT1	Q9BSJ8	0.251697
ESYT2	A0FGR8	-0.253987
ETF1	P62495	-0.369927
ETFA	P13804	-0.0112182
ETFB	P38117	0.148177
EXOC1	Q9NV70	0.000807442
EXOC3L2	Q2M3D2	0.0641811
EXOC3L4	Q17RC7	0.31396
EXOC4	Q96A65	0.0460439
EXOC5	O00471	0.0689636
EXOC6	Q8TAG9	-0.126786
EXOC6B	Q9Y2D4	0.304995
EXOC7	Q9UPT5	0.0239575
EXOC8	Q8IYI6	-0.14141
EXTL1	Q92935	0.446702
EZR	P15311	0.246251
F10	P00742	-0.0675581
F11	P03951	0.0989734
F11R	Q9Y624	0.0155316
F12	P00748	0.378303
F13A1	P00488	0.0181934
F13B	P05160	0.18427
F2	P00734	-0.0346578
F2R	P25116	0.178426
F2RL3	Q96RI0	-0.0654263
F5	P12259	-0.152706
F7	P08709	0.147156
F8	P00451	-0.0946243
F9	P00740	0.23939
FABP4	P15090	0.350712
FABP5	Q01469	0.086992
FADD	Q13158	0.284477
FAF2	Q96CS3	-0.234577
FAH	P16930	0.480379
FAM114A2	Q9NRY5	-0.440322
FAM117B	Q6P1L5	-0.0268334
FAM120A	Q9NZB2	0.475854
FAM126A	Q9BYI3	-0.192618
FAM160B1	Q5W0V3	-0.215069
FAM162A	Q96A26	-0.338245
FAM20B	O75063	0.19513
FAM234A	Q9H0X4	-0.251298
FAM3C	Q92520	-0.340639
FAM49B	Q9NUQ9	0.256361
FAM91A1	Q658Y4	0.213812
FAM98A	Q8NCA5	0.122055
FARSA	Q9Y285	-0.148445
FARSB	Q9NSD9	-0.00268468
FASN	P49327	0.19127
FAU	P62861	0.676807
FBLN1	P23142	-0.250366
FBN1	P35555	0.47591
FBXL20	Q96IG2	-0.0718409
FBXO7	Q9Y3I1	-0.0936644
FCGBP	Q9Y6R7	0.00377637
FCGR2A	P12318	-0.358732
FCGR3A	P08637	-0.0029672
FCN2	Q15485	0.0714016
FCN3	O75636	-0.541234
FDPS	P14324	-0.192038
FER	P16591	0.267841
FERMT2	Q96AC1	0.023954
FERMT3	Q86UX7	0.206006
FETUB	Q9UGM5	-0.208306
FGA	P02671	0.88578
FGB	P02675	0.183733
FGD3	Q5JSP0	-0.239114
FGD4	Q96M96	-0.246082
FGFR1OP2	Q9NVK5	-0.3816
FGG	P02679	0.217557
FH	P07954	-0.223174
FHIT	P49789	-0.125127
FHL1	Q13642	-0.211303
FHL2	Q14192	-0.089868
FHOD1	Q9Y613	-0.596049
FIBP	O43427	0.193802
FKBP15	Q5T1M5	0.166073
FKBP1A	P62942	-0.332359
FKBP1B	P68106	0.0599012
FKBP2	P26885	-0.780329
FKBP3	Q00688	0.180657
FKBP4	Q02790	-0.109173
FKBP5	Q13451	-0.202079
FKBP8	Q14318	0.249015
FLG2	Q5D862	-0.324668
FLII	Q13045	-0.369822
FLNA	P21333	0.0889465
FLNB	O75369	-0.253771
FLOT1	O75955	-0.0554925
FLOT2	Q14254	0.0488123
FN1	P02751	-0.154641
FNBP1L	Q5T0N5	0.274453
FNTB	P49356	-0.0907932
FRMD4B	Q9Y2L6	-0.0196578
FRMPD1	Q5SYB0	-0.0885245
FRYL	O94915	0.103909
FTL	P02792	-0.556601
FUCA1	P04066	-0.195935
FUCA2	Q9BTY2	0.509268
FURIN	P09958	-0.311211
FUT8	Q9BYC5	-0.103068
FXR1	P51114	-0.0990616
FYB1	O15117	0.391355
FYCO1	Q9BQS8	-0.111415
FYN	P06241	0.21834
G6PD	P11413	-0.161022
GABARAPL2	P60520	-0.537691
GAK	O14976	-0.353055
GALK1	P51570	-0.0961233
GALK2	Q01415	0.0153789
GALM	Q96C23	0.393484
GALNT4	Q8N4A0	0.143478
GALT	P07902	0.521796
GAMT	Q14353	0.126725
GAN	Q9H2C0	0.305821
GANAB	Q14697	0.166185
GAPDH	P04406	0.322108
GAPVD1	Q14C86	-0.105815
GARS1	P41250	-0.117083
GAS2L1	Q99501	-0.185845
GATD1	Q8NB37	-0.214626
GATD3A	P0DPI2	0.159422
GATM	P50440	0.0190278
GBA2	Q9HCG7	-0.422011
GBE1	Q04446	-0.0498958
GBF1	Q92538	-0.0778133
GC	P02774	-0.273147
GCA	P28676	0.337683
GCDH	Q92947	-0.463404
GCN1	Q92616	-0.108891
GCSAML	Q5JQS6	0.203515
GDI1	P31150	0.254346
GDI2	P50395	-0.0428779
GEMIN5	Q8TEQ6	0.878519
GET4	Q7L5D6	0.119807
GFM1	Q96RP9	-0.0999975
GFOD1	Q9NXC2	-0.202503
GFPT1	Q06210	-0.0971674
GGA3	Q9NZ52	-0.188371
GGH	Q92820	-0.279602
GGPS1	O95749	-0.527825
GGT1	P19440	-0.190775
GHDC	Q8N2G8	0.011748
GIPC1	O14908	0.441137
GIPC3	Q8TF64	0.286425
GIT1	Q9Y2X7	0.218611
GK	P32189	-0.0560787
GLA	P06280	0.198973
GLB1	P16278	-0.178252
GLCE	O94923	-0.305968
GLG1	Q92896	-0.611173
GLIPR2	Q9H4G4	-0.311538
GLO1	Q04760	-0.292387
GLOD4	Q9HC38	0.393289
GLRX3	O76003	0.24269
GLRX5	Q86SX6	0.265683
GLUD1	P00367	-0.430206
GMFB	P60983	0.308442
GMFG	O60234	-0.0675203
GMIP	Q9P107	-0.99166
GMPPA	Q96IJ6	0.692124
GMPPB	Q9Y5P6	-0.0299474
GMPR	P36959	0.186569
GMPR2	Q9P2T1	-0.372506
GNA13	Q14344	-0.238274
GNAI1	P63096	0.125421
GNAI2	P04899	-0.105051
GNAI3	P08754	0.273752
GNAQ	P50148	0.237152
GNAS	Q5JWF2	-0.259247
GNAZ	P19086	0.435202
GNB1	P62873	-0.230921
GNB2	P62879	-0.0409231
GNB4	Q9HAV0	0.603464
GNG10	P50151	0.375489
GNG7	O60262	-0.58485
GNG8	Q9UK08	0.537282
GNL1	P36915	-0.44019
GNPAT	O15228	-0.214403
GNPDA2	Q8TDQ7	-0.118024
GNPTG	Q9UJJ9	0.179172
GNS	P15586	1.18044
GOLGA2	Q08379	0.104936
GOLGA3	Q08378	0.130699
GOLGB1	Q14789	0.782383
GOLM1	Q8NBJ4	-0.206154
GOLPH3	Q9H4A6	-0.443541
GOLPH3L	Q9H4A5	0.0952135
GOSR2	O14653	0.347463
GOT1	P17174	0.0924524
GOT2	P00505	0.376794
GP1BA	P07359	0.41274
GP1BB	P13224	0.333722
GP2	P55259	-0.0454679
GP5	P40197	0.2516
GP9	P14770	0.296592
GPD1L	Q8N335	0.245913
GPD2	P43304	-0.496145
GPI	P06744	0.249288
GPLD1	P80108	-0.160606
GPR107	Q5VW38	0.180475
GPR180	Q86V85	-0.2192
GPRC5C	Q9NQ84	-0.0112314
GPX1	P07203	0.147892
GPX3	P22352	-0.0882111
GRAP2	O75791	0.0468428
GRB2	P62993	0.272927
GRIPAP1	Q4V328	0.0711122
GRK2	P25098	0.0544419
GRK3	P35626	0.138026
GRN	P28799	0.244077
GRPEL1	Q9HAV7	0.210878
GSAP	A4D1B5	0.0488372
GSDMD	P57764	-0.0104739
GSK3A	P49840	-0.565611
GSK3B	P49841	-0.440583
GSN	P06396	-0.144401
GSPT1	P15170	-0.130987
GSR	P00390	0.0718413
GSS	P48637	-0.111005
GSTK1	Q9Y2Q3	-0.060815
GSTM1	P09488	0.243295
GSTM2	P28161	-0.381776
GSTM3	P21266	0.217973
GSTO1	P78417	-0.0261508
GSTP1	P09211	0.0541403
GSTZ1	O43708	-0.23696
GTPBP2	Q9BX10	0.0884547
GUCY1A1	Q02108	0.446299
GUCY1B1	Q02153	0.0713068
GYG1	P46976	0.703865
GYPA	P02724	0.104081
GYS1	P13807	0.181519
H2AC14	Q99878	-0.0413314
H2BC14	Q99879	0.456603
H4C1	P62805	-0.480989
HABP2	Q14520	0.0772326
HACD1	B0YJ81	-0.105571
HACD3	Q9P035	-0.0419184
HACD4	Q5VWC8	-0.264695
HADH	Q16836	0.118702
HADHA	P40939	0.088546
HADHB	P55084	0.0312175
HBA1	P69905	0.66705
HBB	P68871	0.640176
HBD	P02042	0.43832
HBG1	P69891	0.0916958
HBS1L	Q9Y450	-1.69978
HCLS1	P14317	-0.276712
HDAC6	Q9UBN7	0.264775
HDGF	P51858	0.223045
HDHD2	Q9H0R4	-0.117453
HDHD3	Q9BSH5	0.0688229
HEATR5B	Q9P2D3	0.0846053
HEBP1	Q9NRV9	-0.473627
HECTD1	Q9ULT8	-0.146497
HECTD3	Q5T447	0.0323034
HECTD4	Q9Y4D8	0.49179
HEG1	Q9ULI3	-0.3226
HERC4	Q5GLZ8	-0.176841
HEXA	P06865	-0.37643
HEXIM1	O94992	0.66867
HGD	Q93099	-0.584649
HGFAC	Q04756	-0.236447
HGS	O14964	0.2586
HIBADH	P31937	0.0567296
HIBCH	Q6NVY1	-0.111102
HIF1AN	Q9NWT6	-0.367047
HINT2	Q9BX68	-0.365947
HK1	P19367	-0.0659496
HLA-A	P04439	0.115102
HLA-B	P01889	0.0476886
HLA-C	P10321	0.394118
HLA-DRA	P01903	0.250518
HLA-DRB5	Q30154	0.514625
HLA-E	P13747	-0.528563
HLA-F	P30511	-0.0156469
HMGB1	P09429	0.244146
HMGCL	P35914	0.232025
HNRNPA1L2	Q32P51	0.122885
HNRNPA3	P51991	-0.411114
HNRNPDL	O14979	0.357583
HNRNPF	P52597	0.268057
HNRNPK	P61978	-0.0131773
HNRNPL	P14866	-0.911549
HOOK3	Q86VS8	-0.174075
HP	P00738	0.0688411
HPCAL1	P37235	-0.0234061
HPR	P00739	-0.548653
HPRT1	P00492	0.0414037
HPS1	Q92902	1.04408
HPS4	Q9NQG7	0.00157451
HPSE	Q9Y251	-0.389814
HPX	P02790	-0.0227273
HRG	P04196	-0.349802
HS1BP3	Q53T59	-0.495904
HS2ST1	Q7LGA3	-0.172263
HSD17B10	Q99714	0.0124153
HSD17B11	Q8NBQ5	0.157667
HSD17B12	Q53GQ0	0.470447
HSD17B4	P51659	-0.136067
HSD17B8	Q92506	0.143296
HSDL1	Q3SXM5	-0.274089
HSDL2	Q6YN16	0.0034661
HSP90AA1	P07900	-0.079335
HSP90AB1	P08238	-0.124082
HSP90B1	P14625	0.028348
HSPA1B	P0DMV9	-0.00407577
HSPA4	P34932	0.591987
HSPA5	P11021	0.181743
HSPA8	P11142	0.0272042
HSPA9	P38646	0.568459
HSPB1	P04792	0.00236489
HSPB11	Q9Y547	1.41116
HSPD1	P10809	0.0733812
HSPE1	P61604	-0.544163
HSPG2	P98160	0.25321
HSPH1	Q92598	-0.0600156
HTATIP2	Q9BUP3	0.12877
HTT	P42858	0.249226
HUWE1	Q7Z6Z7	-0.153589
HYI	Q5T013	0.35074
HYOU1	Q9Y4L1	0.0161995
HYPK	Q9NX55	0.718863
IARS	P41252	-0.190049
IARS2	Q9NSE4	0.18789
ICAM2	P13598	0.00636021
ICOSLG	O75144	-0.226426
IDH1	O75874	0.0608224
IDH2	P48735	-0.170486
IDH3A	P50213	0.0182701
IDH3B	O43837	-0.252644
IDH3G	P51553	0.383959
IGBP1	P78318	-0.0874651
IGF2	P01344	-0.162972
IGF2R	P11717	0.220392
IGFALS	P35858	-0.209985
IGFBP2	P18065	0.491157
IGFBP3	P17936	-0.273573
IGFBP4	P22692	-0.254507
IGFBP6	P24592	-0.151354
IGHA1	P01876	-0.110501
IGHA2	P01877	0.316943
IGHG2	P01859	-0.13473
IGHG3	P01860	-0.399661
IGHG4	P01861	0.0867197
IGHM	P01871	-0.116975
IGHV1-18	A0A0C4DH31	-0.00572663
IGHV1-2	P23083	0.0771051
IGHV1-24	A0A0C4DH33	0.34955
IGHV1-3	A0A0C4DH29	-0.236096
IGHV1-46	P01743	-0.172866
IGHV1-58	A0A0C4DH39	-0.296993
IGHV1-69D	A0A0B4J2H0	0.00163647
IGHV1-8	P0DP01	-0.283482
IGHV2-26	A0A0B4J1V2	-0.230914
IGHV2-5	P01817	-0.101686
IGHV2-70D	A0A0C4DH43	-0.206588
IGHV3-11	P01762	0.230366
IGHV3-13	P01766	0.252259
IGHV3-15	A0A0B4J1V0	-0.124439
IGHV3-21	A0A0B4J1V1	0.0512144
IGHV3-30-5	P0DP03	0.734301
IGHV3-35	A0A0C4DH35	-0.294383
IGHV3-38	A0A0C4DH36	-0.44376
IGHV3-43	A0A0B4J1X8	0.0755974
IGHV3-48	P01763	-0.277582
IGHV3-49	A0A0A0MS15	-0.283689
IGHV3-64	A0A075B6Q5	0.0357222
IGHV3-66	A0A0C4DH42	0.0532994
IGHV3-7	P01780	-0.175945
IGHV3-72	A0A0B4J1Y9	-0.275143
IGHV3-73	A0A0B4J1V6	-0.26601
IGHV3-74	A0A0B4J1X5	-0.397339
IGHV3-9	P01782	-0.183246
IGHV4-28	A0A0C4DH34	-0.0839315
IGHV4-34	P06331	-0.417975
IGHV4-4	A0A075B6R2	-0.520238
IGHV5-10-1	A0A0J9YXX1	0.0172462
IGHV5-51	A0A0C4DH38	0.0860906
IGHV6-1	A0A0B4J1U7	-0.333284
IGHV7-4-1	A0A0J9YVY3	-0.217632
IGKV1-13	P0DP09	0.145247
IGKV1-16	P04430	-0.355027
IGKV1-27	A0A075B6S5	-0.26073
IGKV1-33	P01594	-0.131267
IGKV1-5	P01602	-0.121445
IGKV1-6	A0A0C4DH72	-0.460832
IGKV1-9	A0A0C4DH69	-0.117481
IGKV1D-12	P01611	-0.233713
IGKV1D-16	P01601	-0.202411
IGKV1D-17	A0A075B6S4	-0.173343
IGKV1D-37	P0DSN7	-0.26972
IGKV1D-39	P04432	-0.0262195
IGKV1D-8	A0A087WSZ0	0.136635
IGKV2-24	A0A0C4DH68	-0.296232
IGKV2-30	P06310	-0.312089
IGKV2D-28	P01615	-0.463315
IGKV3-11	P04433	-0.0810467
IGKV3-20	P01619	-0.196133
IGKV4-1	P06312	-0.212985
IGKV6D-21	A0A0A0MT36	-0.22495
IGLC2	P0DOY2	-0.245666
IGLV1-36	A0A0B4J1U3	-0.370013
IGLV1-40	P01703	0.226749
IGLV1-44	P01699	0.0172251
IGLV1-47	P01700	-0.128393
IGLV1-51	P01701	-0.26976
IGLV2-11	P01706	0.4225
IGLV2-18	A0A075B6J9	-0.276033
IGLV3-1	P01715	0.204751
IGLV3-10	A0A075B6K4	0.13804
IGLV3-12	A0A075B6K2	0.152571
IGLV3-19	P01714	0.171228
IGLV3-21	P80748	0.0250481
IGLV3-27	P01718	0.167507
IGLV3-9	A0A075B6K5	-0.251744
IGLV4-60	A0A075B6I1	-0.0617769
IGLV4-69	A0A075B6H9	-0.176108
IGLV5-37	A0A075B6J1	-0.0984684
IGLV6-57	P01721	0.0714201
IGLV8-61	A0A075B6I0	0.0971967
IGLV9-49	A0A0B4J1Y8	-0.0726648
IGSF8	Q969P0	-0.224565
IKBKB	O14920	-0.504733
IKBKG	Q9Y6K9	-0.161072
IL18	Q14116	-0.145427
IL1RAP	Q9NPH3	-0.12178
IL6ST	P40189	-0.216506
ILK	Q13418	0.0664458
ILVBL	A1L0T0	-0.426565
IMMT	Q16891	-0.324637
IMPA1	P29218	-0.455139
INF2	Q27J81	-0.0784991
INHBC	P55103	-0.260595
INPP4B	O15327	-0.129662
INPP5A	Q14642	-0.0804961
INPP5B	P32019	-0.0613698
INPP5D	Q92835	-0.157635
INPPL1	O15357	-0.596751
IPO5	O00410	0.30842
IPO7	O95373	0.30159
IPO9	Q96P70	0.317863
IQGAP1	P46940	0.0803854
IQGAP2	Q13576	0.98261
IRAK1	P51617	0.21251
IRAK3	Q9Y616	-0.320303
IRS2	Q9Y4H2	0.171501
ISLR	O14498	0.132436
ISOC1	Q96CN7	0.189062
IST1	P53990	-0.0698219
ISYNA1	Q9NPH2	0.168569
ITCH	Q96J02	0.456326
ITGA1	P56199	0.186697
ITGA2	P17301	-0.147171
ITGA2B	P08514	0.417402
ITGA5	P08648	0.136721
ITGA6	P23229	0.202136
ITGAL	P20701	0.41189
ITGAM	P11215	-0.0291833
ITGAV	P06756	-0.174557
ITGB1	P05556	-0.103901
ITGB2	P05107	0.28579
ITGB3	P05106	0.420136
ITGB5	P18084	-0.180865
ITIH1	P19827	-0.154742
ITIH2	P19823	-0.269001
ITIH3	Q06033	0.243124
ITIH4	Q14624	-0.0544019
ITPA	Q9BY32	0.193365
ITPKB	P27987	0.0126158
ITPR1	Q14643	-0.16264
ITPR2	Q14571	-0.0651664
ITPRID2	P28290	0.0735082
ITSN2	Q9NZM3	8.79078e-05
IVD	P26440	0.223787
IVL	P07476	0.044661
JAGN1	Q8N5M9	0.244128
JAK1	P23458	-0.00443656
JAK3	P52333	-0.420638
JAM3	Q9BX67	0.2258
JCHAIN	P01591	-0.468269
JPT2	Q9H910	-0.0451456
JUP	P14923	0.126242
KALRN	O60229	0.237659
KANK2	Q63ZY3	-0.553029
KARS1	Q15046	0.31478
KATNAL1	Q9BW62	-0.712128
KCMF1	Q9P0J7	0.134788
KCNA3	P22001	-0.322939
KCNN4	O15554	0.642567
KCTD10	Q9H3F6	-0.0475696
KDELR1	P24390	0.11984
KHSRP	Q92945	0.0750485
KIAA0513	O60268	-0.0201513
KIAA1109	Q2LD37	-0.048128
KIAA2013	Q8IYS2	0.203097
KIDINS220	Q9ULH0	0.0765
KIF13B	Q9NQT8	0.256499
KIF2A	O00139	0.0186923
KIF5B	P33176	0.350479
KLC4	Q9NSK0	0.968543
KLKB1	P03952	-0.0327735
KNG1	P01042	-0.163897
KPNA1	P52294	0.0208082
KPNA3	O00505	-0.0120794
KPNA4	O00629	-0.26351
KPNB1	Q14974	0.0100646
KRAS	P01116	-0.412017
KRT1	P04264	-0.359909
KRT10	P13645	-0.380043
KRT14	P02533	-0.465791
KRT16	P08779	-0.0706926
KRT17	Q04695	-0.0382222
KRT2	P35908	0.24934
KRT4	P19013	-0.136636
KRT5	P13647	-0.164128
KRT6C	P48668	0.0660206
KRT71	Q3SY84	0.0136986
KRT77	Q7Z794	0.247422
KRT78	Q8N1N4	-0.0159141
KRT9	P35527	-0.0744941
KSR1	Q8IVT5	-0.160231
KTN1	Q86UP2	1.50319
L3HYPDH	Q96EM0	-0.111683
LACTB	P83111	-0.193857
LACTB2	Q53H82	0.497259
LAGE3	Q14657	-0.0157384
LAMA4	Q16363	0.418164
LAMB1	P07942	-0.300662
LAMC1	P11047	0.217509
LAMP1	P11279	-0.440744
LAMTOR1	Q6IAA8	0.0451754
LAMTOR2	Q9Y2Q5	-0.183382
LAMTOR3	Q9UHA4	-0.095509
LAMTOR4	Q0VGL1	0.0863264
LANCL1	O43813	0.323597
LAP3	P28838	0.0875268
LARS	Q9P2J5	0.115723
LASP1	Q14847	-0.609301
LAT	O43561	-0.0880128
LBP	P18428	0.243358
LCAT	P04180	-0.21991
LCMT1	Q9UIC8	0.0301314
LCN1	P31025	0.128827
LCP1	P13796	0.00275148
LCP2	Q13094	-0.0338545
LDHA	P00338	0.0948911
LDHB	P07195	0.118671
LDLRAP1	Q5SW96	-0.544796
LETM1	O95202	0.329544
LGALS1	P09382	0.701756
LGALS3BP	Q08380	-0.210376
LGALS7	P47929	-0.418738
LGALSL	Q3ZCW2	-0.218258
LIMA1	Q9UHB6	0.268839
LIMS1	P48059	-0.267296
LIPA	P38571	0.271321
LIPH	Q8WWY8	-0.076556
LMAN1	P49257	0.191878
LMAN2	Q12907	-0.289217
LMBRD2	Q68DH5	0.0113602
LMF1	Q96S06	-0.122872
LMF2	Q9BU23	0.588929
LMNA	P02545	0.340291
LMNB2	Q03252	-0.446521
LMTK3	Q96Q04	0.239345
LNPEP	Q9UIQ6	-0.0774447
LNPK	Q9C0E8	-0.0716965
LOXL3	P58215	-0.102457
LPA	P08519	0.249305
LPCAT3	Q6P1A2	-0.102074
LPL	P06858	0.849987
LPP	Q93052	0.169243
LRBA	P50851	0.0905176
LRCH3	Q96II8	0.135606
LRCH4	O75427	-0.125656
LRG1	P02750	0.146231
LRMP	Q12912	0.0571648
LRP1	Q07954	0.251472
LRPPRC	P42704	-0.0734938
LRRC32	Q14392	-0.521961
LRRC40	Q9H9A6	0.0811562
LRRC47	Q8N1G4	0.158499
LRRC59	Q96AG4	-0.568167
LRRC8A	Q8IWT6	0.02469
LRRC8D	Q7L1W4	0.191698
LRRFIP1	Q32MZ4	-0.278758
LSM4	Q9Y4Z0	0.173427
LSR	Q86X29	0.361679
LSS	P48449	-0.102645
LTBP1	Q14766	0.159473
LTF	P02788	0.0622116
LTN1	O94822	0.473635
LUM	P51884	-0.467433
LY6G6F	Q5SQ64	0.258429
LYN	P07948	0.049063
LYSMD3	Q7Z3D4	0.305783
LYST	Q99698	-0.150239
LYVE1	Q9Y5Y7	-0.467814
LYZ	P61626	-0.188127
LZIC	Q8WZA0	-0.13752
LZTFL1	Q9NQ48	-0.366857
M6PR	P20645	0.327079
MACF1	Q9UPN3	-0.03371
MADD	Q8WXG6	0.402956
MAGED2	Q9UNF1	-0.0991911
MAIP1	Q8WWC4	0.239584
MAN1A1	P33908	0.0159278
MAN1A2	O60476	-0.456704
MAN2A1	Q16706	0.391835
MAN2A2	P49641	-0.0195374
MAN2B1	O00754	-0.305683
MAN2C1	Q9NTJ4	0.233764
MANF	P55145	-0.0586445
MAOB	P27338	-0.239046
MAP1A	P78559	-0.163831
MAP1B	P46821	-0.314945
MAP1S	Q66K74	0.270069
MAP2K2	P36507	-0.0359328
MAP2K3	P46734	-0.0791556
MAP2K4	P45985	0.580416
MAP3K5	Q99683	0.473856
MAP3K7	O43318	0.0712928
MAP4	P27816	0.0159691
MAP4K2	Q12851	-0.167403
MAP4K5	Q9Y4K4	0.0798529
MAPK1	P28482	0.0913325
MAPK14	Q16539	0.163516
MAPK3	P27361	-0.481196
MAPK8IP3	Q9UPT6	-0.288943
MAPKAPK3	Q16644	0.187647
MARCKS	P29966	0.296178
MARK2	Q7KZI7	0.0251041
MARS	P56192	0.0962569
MASP1	P48740	-0.188931
MASP2	O00187	0.0268878
MAT2A	P31153	-0.118062
MAT2B	Q9NZL9	-0.307101
MBL2	P11226	0.200763
MBLAC2	Q68D91	-0.0152155
MBNL1	Q9NR56	0.505961
MBOAT2	Q6ZWT7	0.11617
MBOAT4	Q96T53	0.00176375
MBP	P02686	-0.0144029
MCAM	P43121	-0.368096
MCCC1	Q96RQ3	0.347309
MCCC2	Q9HCC0	-0.0877283
MCEE	Q96PE7	-0.395737
MCRIP1	C9JLW8	1.15256
MCTS1	Q9ULC4	-0.253199
MCU	Q8NE86	0.193644
MDH1	P40925	-0.0892115
MDH2	P40926	-0.415296
ME2	P23368	-0.565083
MEGF8	Q7Z7M0	0.349439
MEMO1	Q9Y316	-0.231695
MESD	Q14696	0.102205
MESP2	Q0VG99	-0.196257
METAP1	P53582	0.0145879
METAP2	P50579	-0.0225794
METTL7A	Q9H8H3	0.126226
MFGE8	Q08431	0.160197
MFN1	Q8IWA4	-0.417232
MFN2	O95140	0.130154
MGAT1	P26572	-0.18425
MGAT4B	Q9UQ53	-0.136802
MGLL	Q99685	-0.371835
MGMT	P16455	-0.128534
MGP	P08493	-0.491223
MIA2	Q96PC5	-0.111831
MIA3	Q5JRA6	0.0856244
MIB2	Q96AX9	-0.175237
MICAL1	Q8TDZ2	-0.317749
MICAL3	Q7RTP6	0.0566104
MICALL2	Q8IY33	-0.0255801
MICOS13	Q5XKP0	0.0245681
MICU2	Q8IYU8	0.0791489
MIF	P14174	-0.253479
MIF4GD	A9UHW6	0.466895
MINDY1	Q8N5J2	0.360537
MINPP1	Q9UNW1	-0.187716
MLEC	Q14165	0.162955
MME	P08473	-0.0900419
MMP2	P08253	-0.158147
MMRN1	Q13201	0.175135
MMRN2	Q9H8L6	-0.0199593
MMS19	Q96T76	-0.318786
MOB1B	Q7L9L4	0.0886318
MOB3C	Q70IA8	0.30476
MOB4	Q9Y3A3	0.158733
MOGS	Q13724	0.0215215
MON2	Q7Z3U7	-0.314028
MOSPD2	Q8NHP6	-0.276065
MPC2	O95563	0.209372
MPDU1	O75352	0.261284
MPI	P34949	0.431667
MPIG6B	O95866	0.20266
MPO	P05164	-0.296522
MPP1	Q00013	-0.200294
MPRIP	Q6WCQ1	-0.159001
MPST	P25325	0.0472897
MRC1	P22897	0.0265373
MROH1	Q8NDA8	0.147269
MRPL12	P52815	0.128723
MRPL24	Q96A35	0.403406
MRPL53	Q96EL3	0.281191
MRPS18A	Q9NVS2	0.0254885
MRPS7	Q9Y2R9	0.76493
MRVI1	Q9Y6F6	0.717804
MSLN	Q13421	0.174092
MSN	P26038	-0.411291
MST1	P26927	-0.0611567
MTAP	Q13126	-0.00552476
MTCH2	Q9Y6C9	-0.210589
MT-CO1	P00395	-0.0706444
MT-CO2	P00403	0.422113
MT-CYB	P00156	-0.0175312
MTDH	Q86UE4	0.184134
MTHFD1	P11586	-0.0769649
MTHFR	P42898	0.349519
MTHFS	P49914	-0.762279
MTM1	Q13496	-0.229472
MTMR12	Q9C0I1	-0.0266367
MTMR14	Q8NCE2	-0.707417
MTMR3	Q13615	-0.171423
MT-ND1	P03886	-0.611068
MT-ND3	P03897	-0.257562
MT-ND4	P03905	-0.143951
MT-ND6	P03923	-0.0584268
MTOR	P42345	0.319663
MTPN	P58546	0.0364027
MTSS1	O43312	-0.257395
MTURN	Q8N3F0	1.0047
MTX1	Q13505	-0.240449
MVB12B	Q9H7P6	-0.533853
MVD	P53602	0.157008
MVP	Q14764	0.136112
MYADM	Q96S97	-0.0755305
MYCBP2	O75592	0.089637
MYCT1	Q8N699	0.110925
MYDGF	Q969H8	-0.00874205
MYH11	P35749	0.137282
MYH9	P35579	0.534631
MYL12A	P19105	0.0748181
MYL4	P12829	-0.21697
MYL6	P60660	1.14054
MYL6B	P14649	-0.10982
MYL9	P24844	-0.103207
MYLK	Q15746	0.174257
MYO18A	Q92614	-0.270157
MYO1C	O00159	-0.309113
MYO1D	O94832	-0.724199
MYO1F	O00160	0.212902
MYO5A	Q9Y4I1	-0.2817
MYO6	Q9UM54	0.1231
MYO9B	Q13459	0.184081
NAA10	P41227	-0.1048
NAA15	Q9BXJ9	-0.448826
NACA	E9PAV3	-0.114072
NADSYN1	Q6IA69	0.0811378
NAE1	Q13564	-0.0595125
NAGA	P17050	0.0286425
NAGK	Q9UJ70	-0.360549
NAGLU	P54802	0.189608
NAP1L1	P55209	0.255526
NAP1L4	Q99733	0.320455
NAPA	P54920	0.0627978
NAPG	Q99747	-0.100668
NAPRT	Q6XQN6	0.225054
NARS1	O43776	-0.170619
NARS2	Q96I59	0.254914
NBAS	A2RRP1	0.248429
NBEAL2	Q6ZNJ1	0.223193
NCAM1	P13591	-0.4817
NCK2	O43639	-0.108383
NCKAP1	Q9Y2A7	-0.477856
NCKAP1L	P55160	-0.0549833
NCKIPSD	Q9NZQ3	-0.274531
NCLN	Q969V3	-0.0611314
NCOA7	Q8NI08	0.41152
NDE1	Q9NXR1	0.241787
NDRG3	Q9UGV2	-0.169887
NDUFA10	O95299	0.261761
NDUFA13	Q9P0J0	0.546894
NDUFA2	O43678	0.0621571
NDUFA4	O00483	0.258292
NDUFA5	Q16718	0.287254
NDUFA9	Q16795	-0.00409381
NDUFAB1	O14561	-0.0184973
NDUFAF3	Q9BU61	0.106995
NDUFB1	O75438	-0.360882
NDUFB10	O96000	0.518156
NDUFB11	Q9NX14	0.411235
NDUFB5	O43674	-0.12986
NDUFB8	O95169	-0.436043
NDUFS1	P28331	0.291393
NDUFS2	O75306	-0.0266848
NDUFS3	O75489	-0.0766202
NDUFS5	O43920	0.089954
NDUFS7	O75251	0.280273
NDUFS8	O00217	0.212912
NDUFV1	P49821	0.234441
NDUFV2	P19404	-0.733955
NECAP2	Q9NVZ3	-0.248771
NECTIN2	Q92692	-0.711159
NEDD4	P46934	0.433694
NEDD8	Q15843	-0.0344225
NEK9	Q8TD19	-0.315399
NEO1	Q92859	-0.242299
NEXN	Q0ZGT2	-0.0531778
NFIL3	Q16649	-0.876204
NFKB1	P19838	-0.244959
NFKB2	Q00653	0.189797
NHLRC2	Q8NBF2	0.308988
NIBAN1	Q9BZQ8	-0.228297
NIBAN2	Q96TA1	-0.145554
NID1	P14543	0.355219
NID2	Q14112	-0.0179583
NIF3L1	Q9GZT8	-0.156954
NINJ1	Q92982	-0.256361
NIPSNAP3A	Q9UFN0	0.110085
NIT1	Q86X76	-0.318584
NIT2	Q9NQR4	-0.354338
NLRX1	Q86UT6	0.529381
NMI	Q13287	0.342362
NMNAT3	Q96T66	0.566765
NMT1	P30419	-0.281094
NNT	Q13423	0.0937589
NOMO2	Q5JPE7	-0.169226
NPC1	O15118	-0.065124
NPLOC4	Q8TAT6	0.0602725
NPTN	Q9Y639	0.477171
NQO2	P16083	0.444694
NRAS	P01111	-0.0823475
NRBF2	Q96F24	-0.0404714
NRBP1	Q9UHY1	-0.104029
NRDC	O43847	-0.0465259
NRGN	Q92686	0.0768705
NRP1	O14786	0.156763
NSDHL	Q15738	0.254082
NSF	P46459	-0.0208433
NSFL1C	Q9UNZ2	0.693233
NT5C	Q8TCD5	0.649153
NT5C2	P49902	-0.0596885
NT5C3A	Q9H0P0	0.210976
NT5DC3	Q86UY8	0.440902
NUBP1	P53384	0.210773
NUCB1	Q02818	-0.507674
NUCB2	P80303	-0.374202
NUDC	Q9Y266	-0.174829
NUDT18	Q6ZVK8	1.00593
NUDT4	Q9NZJ9	-0.23264
NUDT5	Q9UKK9	-0.0205243
NUMB	P49757	-0.116298
NUP62	P37198	-0.494959
NUP93	Q8N1F7	-0.141979
NUTF2	P61970	-0.219737
NXN	Q6DKJ4	0.122625
OAF	Q86UD1	0.269019
OAS3	Q9Y6K5	-0.110283
OCC1	Q8TAD7	-0.276634
OCIAD1	Q9NX40	0.222082
OGA	O60502	-0.0713212
OGDH	Q02218	0.241222
OGFR	Q9NZT2	-0.0279401
OGFRL1	Q5TC84	-0.0070348
OGN	P20774	0.703362
OIT3	Q8WWZ8	0.126457
OLA1	Q9NTK5	0.184287
OLFM1	Q99784	0.0652746
OLFM4	Q6UX06	0.146513
OPA1	O60313	-0.224048
OPHN1	O60890	0.358084
OPTN	Q96CV9	0.113473
ORAI1	Q96D31	0.140121
ORM1	P02763	0.127292
ORM2	P19652	-0.0837997
ORMDL3	Q8N138	0.0654299
OSBP	P22059	-0.364358
OSBPL2	Q9H1P3	0.394663
OSBPL3	Q9H4L5	-0.271551
OSBPL6	Q9BZF3	0.0814155
OSBPL8	Q9BZF1	-0.172745
OSTC	Q9NRP0	-0.305591
OSTF1	Q92882	0.163915
OTUB1	Q96FW1	-0.0852323
OXR1	Q8N573	0.699457
OXSM	Q9NWU1	0.650304
OXSR1	O95747	0.174469
P2RX1	P51575	-0.502337
P2RY1	P47900	0.330133
P2RY12	Q9H244	0.0415791
P4HB	P07237	0.0781913
PA2G4	Q9UQ80	-0.170508
PAAF1	Q9BRP4	-0.380445
PABPC1	P11940	-0.26947
PACC1	Q9H813	-0.377638
PACS1	Q6VY07	-0.0858182
PACSIN2	Q9UNF0	-0.124298
PAFAH1B1	P43034	-0.213688
PAFAH1B2	P68402	-0.0688619
PAG1	Q9NWQ8	0.252232
PAICS	P22234	-0.72332
PAIP1	Q9H074	0.00688062
PAK2	Q13177	-0.0279473
PAN3	Q58A45	-0.209949
PANK4	Q9NVE7	0.377541
PANX1	Q96RD7	-0.0533727
PAPSS2	O95340	0.479988
PARD3	Q8TEW0	0.226851
PARK7	Q99497	-0.0953275
PARP10	Q53GL7	0.162553
PARVB	Q9HBI1	-0.231011
PARVG	Q9HBI0	0.0537839
PAWR	Q96IZ0	-0.271788
PAXX	Q9BUH6	0.149369
PBDC1	Q9BVG4	-0.894845
PBLD	P30039	0.0560411
PCBD1	P61457	-0.616234
PCBP1	Q15365	-0.347981
PCBP2	Q15366	-0.363978
PCCB	P05166	0.120979
PCDH18	Q9HCL0	-0.428152
PCK2	Q16822	0.13084
PCOLCE	Q15113	-0.0150673
PCSK9	Q8NBP7	-0.551913
PCYOX1	Q9UHG3	-0.0622831
PCYOX1L	Q8NBM8	0.0752912
PDAP1	Q13442	-0.254911
PDCD10	Q9BUL8	-0.340461
PDCD5	O14737	0.234675
PDCD6	O75340	0.127951
PDCD6IP	Q8WUM4	0.80071
PDCL3	Q9H2J4	0.0196809
PDE2A	O00408	-0.0516435
PDE3A	Q14432	0.240676
PDE5A	O76074	-0.167219
PDGFB	P01127	0.0909335
PDGFC	Q9NRA1	0.257541
PDHA1	P08559	0.122158
PDHB	P11177	0.234617
PDIA3	P30101	0.0551346
PDIA4	P13667	0.426669
PDIA5	Q14554	0.36396
PDIA6	Q15084	-0.118224
PDK1	Q15118	0.0785691
PDLIM1	O00151	-0.15805
PDLIM5	Q96HC4	-0.308886
PDLIM7	Q9NR12	-0.416209
PDP1	Q9P0J1	-0.463987
PDPK1	O15530	0.405239
PDPR	Q8NCN5	-0.427372
PDXDC1	Q6P996	0.0847161
PEA15	Q15121	-0.38709
PEAR1	Q5VY43	0.125229
PEBP1	P30086	0.394366
PEBP4	Q96S96	0.0330879
PELO	Q9BRX2	0.00447764
PEPD	P12955	-0.0460367
PEX11B	O96011	0.328855
PEX14	O75381	0.274221
PF4	P02776	0.161933
PF4V1	P10720	-0.110159
PFAS	O15067	0.174828
PFDN1	O60925	0.079386
PFDN4	Q9NQP4	0.344643
PFDN6	O15212	0.109063
PFKL	P17858	0.0106215
PFKM	P08237	-0.320986
PFKP	Q01813	-0.375471
PFN1	P07737	0.118581
PGAM1	P18669	-0.161689
PGD	P52209	-0.167189
PGK1	P00558	-0.171021
PGLS	O95336	-0.407329
PGLYRP2	Q96PD5	-0.158429
PGM1	P36871	0.00610806
PGM2	Q96G03	0.0906385
PGM2L1	Q6PCE3	-0.299375
PGP	A6NDG6	0.255227
PGRMC1	O00264	0.122097
PGRMC2	O15173	-0.0263413
PHB	P35232	0.0895733
PHB2	Q99623	0.18816
PI16	Q6UXB8	-0.486553
PI4K2A	Q9BTU6	-0.131115
PI4KA	P42356	-0.285799
PICALM	Q13492	-0.325369
PIGB	Q92521	0.382493
PIGN	O95427	-0.0400484
PIGR	P01833	1.24018
PIK3CB	P42338	0.203817
PIK3CG	P48736	-0.373086
PIK3R1	P27986	0.0090071
PIK3R4	Q99570	-0.470861
PIK3R6	Q5UE93	-0.191793
PIN1	Q13526	-0.0332253
PIP	P12273	0.424473
PIP4K2A	P48426	-0.0258928
PIP5K1C	O60331	-0.536631
PITHD1	Q9GZP4	-0.262581
PITPNB	P48739	0.0663631
PITPNC1	Q9UKF7	0.293372
PITPNM2	Q9BZ72	0.278537
PITRM1	Q5JRX3	0.0792734
PKHD1L1	Q86WI1	-0.238189
PKM	P14618	0.0242233
PKP1	Q13835	-0.00303215
PLA2G12A	Q9BZM1	0.416488
PLA2G4A	P47712	-0.0431581
PLAA	Q9Y263	-0.891315
PLCB2	Q00722	0.44141
PLCB3	Q01970	0.00565913
PLCG2	P16885	0.452357
PLEC	Q15149	-0.0450549
PLEK	P08567	-0.0153578
PLEKHO1	Q53GL0	-0.456636
PLEKHO2	Q8TD55	0.0947775
PLG	P00747	0.0837082
PLGRKT	Q9HBL7	0.181278
PLIN3	O60664	-0.111448
PLOD1	Q02809	0.0635024
PLOD3	O60568	-0.334555
PLPBP	O94903	0.116289
PLS3	P13797	-0.121648
PLSCR3	Q9NRY6	0.448133
PLSCR4	Q9NRQ2	-0.226928
PLTP	P55058	0.137732
PLXDC2	Q6UX71	-0.0792329
PLXNA4	Q9HCM2	-0.460203
PLXNB2	O15031	0.203606
PLXNB3	Q9ULL4	-0.00955052
PM20D1	Q6GTS8	0.139533
PMPCB	O75439	0.236249
PMVK	Q15126	-0.675515
PNKD	Q8N490	-0.476986
PNP	P00491	-0.127152
PNPLA6	Q8IY17	0.367386
PNPO	Q9NVS9	-0.27085
POF1B	Q8WVV4	-0.130106
PON1	P27169	-0.101089
PON2	Q15165	-1.04045
PON3	Q15166	0.236463
POR	P16435	-0.789852
POSTN	Q15063	-0.106622
POTEF	A5A3E0	0.206989
PPA1	Q15181	0.0616339
PPBP	P02775	0.295022
PPCS	Q9HAB8	-0.110021
PPFIA1	Q13136	-0.235873
PPIA	P62937	0.21362
PPIB	P23284	0.171391
PPID	Q08752	-0.196861
PPIF	P30405	0.0922356
PPIH	O43447	0.161832
PPIL3	Q9H2H8	-0.430803
PPM1A	P35813	-0.150691
PPM1B	O75688	0.0424306
PPM1F	P49593	0.0813499
PPME1	Q9Y570	-0.309902
PPOX	P50336	-0.140358
PPP1CA	P62136	-0.0988365
PPP1CB	P62140	0.146071
PPP1R11	O60927	-0.833302
PPP1R12A	O14974	-0.0147032
PPP1R12C	Q9BZL4	-0.463224
PPP1R14A	Q96A00	-0.258635
PPP1R21	Q6ZMI0	-0.114992
PPP1R3E	Q9H7J1	0.700781
PPP1R7	Q15435	-0.636687
PPP1R9B	Q96SB3	-0.0503513
PPP2CB	P62714	-0.379127
PPP2R1A	P30153	-0.251826
PPP2R5A	Q15172	0.0339647
PPP2R5D	Q14738	0.469707
PPP2R5E	Q16537	0.321068
PPP3CA	Q08209	-0.672813
PPP3CB	P16298	-0.0541159
PPP3R1	P63098	0.105131
PPP4C	P60510	0.235637
PPP5C	P53041	0.0602913
PPP6C	O00743	-0.204562
PPP6R1	Q9UPN7	-0.111505
PPP6R2	O75170	-0.0616044
PPP6R3	Q5H9R7	0.129665
PRDX1	Q06830	0.190525
PRDX2	P32119	0.573527
PRDX3	P30048	0.219703
PRDX4	Q13162	0.325621
PRDX5	P30044	-0.346733
PRDX6	P30041	0.575032
PREB	Q9HCU5	0.354832
PREP	P48147	-0.0458376
PRG4	Q92954	0.105684
PRKAA1	Q13131	-0.460316
PRKAB2	O43741	-0.453641
PRKACA	P17612	0.131954
PRKACB	P22694	0.0745262
PRKAG1	P54619	-0.466353
PRKAR1A	P10644	0.335708
PRKAR2A	P13861	-0.00359979
PRKAR2B	P31323	-0.382198
PRKCA	P17252	0.00125387
PRKCB	P05771	0.230873
PRKCD	Q05655	0.0567888
PRKCSH	P14314	0.0267357
PRKD2	Q9BZL6	0.409844
PRKG1	Q13976	1.07773
PRMT1	Q99873	-0.264443
PRMT5	O14744	-0.042747
PRNP	P04156	0.10485
PROC	P04070	0.156051
PROS1	P07225	-0.0600349
PROZ	P22891	-0.308385
PRPS1	P60891	0.0898198
PRPS2	P11908	0.257276
PRPSAP1	Q14558	-0.0782444
PRPSAP2	O60256	-0.227492
PRRC2A	P48634	-0.153432
PRSS1	P07477	-0.31601
PRUNE1	Q86TP1	0.0639216
PSAP	P07602	-0.0722735
PSMA1	P25786	0.0319768
PSMA2	P25787	0.906233
PSMA3	P25788	0.24241
PSMA4	P25789	0.0464493
PSMA5	P28066	-0.602525
PSMA6	P60900	-0.279136
PSMA7	O14818	-0.223167
PSMB1	P20618	0.127431
PSMB2	P49721	-0.707293
PSMB3	P49720	-0.454781
PSMB4	P28070	0.0299947
PSMB7	Q99436	-0.174723
PSMB8	P28062	-0.148438
PSMB9	P28065	-0.0650564
PSMC1	P62191	-0.111304
PSMC2	P35998	-0.403803
PSMC3	P17980	0.096178
PSMC4	P43686	-0.16289
[truncated: 822 more rows]

## Sheet: DEPs of four diseases in EVs
Additional file 8: Table S3. Related to Figure 2E. Differentially expressed proteins between AS/BD/SCL/VKH and healthy group in sEVs.
DEPs of AS in sEVs	DEPs of BD in sEVs	DEPs of SCL in sEVs	DEPs of VKH in sEVs
AP3M1	MAPK8IP3	SAA1	ATAD1
NME1	IGLV9-49	CERT	DEFA1
HBB	SIRT5	PPIH	PPIH
SAA1	HP	ORMDL3	GLCCI1
PKN2	COG5	PROSER2	SELENBP1
XK	GCN1	LHFPL2	VAMP5
INPP5F	NME1	ARHGEF6	FBXL8
BDNF	FCER1G	CLDN3	STX16
DYNC1LI2	TRIM21	VKORC1L1	PAPSS2
IGKV1D-17	TOM1L2	SCRN3	SCRN3
RGL2	GNG2	EHD4	BLVRA
NRBF2	RAB4B	PCYOX1L	GPR107
PPP1R11	ACSS2	SLC16A7	MTX2
FSTL1	CERT	CHUK	ARRB1
PPIH	PCCB	NT5C3A	RDH11
DRG2	IRAK1	LTB4R	STX18
GYS1	BSG	WASHC3	TPD52L2
IRAK3	CALML3	VPS13A	TMOD3
AAGAB	CORO1B	WASHC5	COX5A
SNX3	DGLUCY	VSIR	EIF3E
LSR	FMO5	DOCK8	INPP5D
CORO1B	PPIH	YWHAH	KANK2
OXR1	ETFDH	TAOK3	SLC27A4
TRIM40	SKP1	RDH11	PSMA4
HBA1	TPD52L2	DLG3	DENND4C
SYAP1	HECTD1	RUVBL2	CALML3
C1orf198	TNPO1	TSPAN15	ABRACL
LTB4R	ATP1A1	MESD	AKAP2
CALML3	CD69	PTRHD1	RAP2C
DGLUCY	MANF	TTC27	SURF4
HBD	CCDC88C	RCN2	VAPB
SHC1	PDAP1	BST1	UBE2M
VAPA	SLC35A4	SELP	DOLK
LTBP1	NMRK1	ATP1A1	DCAF7
WDR48	TRIM4	CCT2	SLC38A5
PCCB	ATP1B3	NAXE	STK38
LHFPL2	HBD	RBCK1	GOSR2
LY6G6F	UBAC2	HSPD1	VPS16
HECTD1	DCAF7	ATRN	TPT1
FAM91A1	KANK2	ATP1B3	TAF15
DDAH2	BPNT1	GBA2	CCDC88C
UBQLN1	TMEM163	BAK1	BST1
COMT	MYADM	PRDX2	SHMT1
SLC2A3	GART	FBLN1	DUSP19
AKT1	DLG3	SERPINF2	TMX3
CD69	EFNB1	RELCH	PLA2G12A
GGT1	MTPN	HSPA9	HYPK
P2RX1	CPOX	PIGN	STIM1
IRF3	F2R	SVIL	EDC4
SLC11A2	TBC1D22A	EMC2	LTB4R
SDF2	S100A4	NUCB2	EMB
RNASEL	TESC	PDXDC1	FCN1
VCAM1	VPS35L	AGT	PRDX2
MESD	SCYL2	GLA	FAH
CCDC88C	PLEC	SERPING1	CBL
NT5C3A	F11R	S100A14	TFPI
ATP1B3	PTRHD1	DOCK5	JAK2
SURF4	TRPC6	UPF2	LMBRD2
ATP1A1	CAPN2	AZGP1	SH3BGRL2
MPIG6B	EIF3E	GPLD1	HUWE1
TSTA3	YWHAH	PIK3R6	ABHD16A
RAP2C	PRDX1	ZC3H7B	CD47
RAB27B	RAB5B	TGOLN2	NDUFAB1
PARVG	AIG1	EML4	SPPL2A
P2RY12	CD226	MADD	TMEM205
OCIAD1	CCT3	HPR	FBLN1
ANO6	IGKV6D-21	RNASE4	S100A11
CMIP	TRAF6	IGHV3-35	RAB5A
KANK2	DENND4A	INHBE	RNASEL
KATNAL1	IQGAP1	HSPA5	LMAN1
NIF3L1	ECM1	PDIA4	CKAP4
YARS	ENDOD1	TST	SPR
PFDN4	IGKV1-33	APOF	BAG6
PRDX2	ACSL3	APOM	NIT1
AP1G1	WDR77	ITIH2	TM9SF4
DNAJC9	PABPC1	FARSA	SESTD1
VPS35L	NADSYN1	LMAN2	IGHV3-35
ARHGEF1	TM9SF4	ITIH1	PFDN1
RBCK1	CCL5	NDUFA5	SNAPIN
PSMC3	PRPS1	BIRC2	GIPC3
SNAP23	DUSP3	ABCC1	IGLV3-9
LBP	AIDA	CRTAC1	ARHGEF2
TGFB1	LRRFIP2	LMAN1	HIF1AN
KHSRP	RELCH	MYO1D	GEMIN5
CFP	F5	SEL1L	COX6C
SRGN	SHBG	CLPTM1L	IGKV1D-37
DDOST	VPS37C	SLC25A35	PODXL
DOK2	C4B	BAG5	TIPRL
HPR	PLCB2	SAR1B	EIF2B5
SOD2	C11orf54	CIAO1	FARSA
F5	IGFBP2	LRG1	SLC6A6
SPAG9	SNX9	RANGAP1	HDLBP
ARPC1B	RNASE4	LAMTOR2	PITRM1
FAM107B	CHCHD4	ANKS1A	RPS2
FHL2	SPART		SEL1L
BAG6	SESTD1		TC2N
PFKL	FCGBP		PTPN1
LGALS8	PSMD1		IGKV6D-21
KIAA0513	PTK7		FAM177A1
ACAT2	CTSW		LMF1
PIK3R6	GMPS		IGHG3
HEG1	INHBE		SLC6A4
ISOC1	F8A1		BRK1
MPI	SEL1L		COPZ1
ATXN2	GDAP1		IGHV2-70D
VPS36	TXNL1		IER3IP1
GIPC3	TTC9C		MRPL22
IL6ST	TRIOBP		IGLV2-18
PTK7	PLAUR		PIN1
MXRA7	IGHV3-49		NAT1
SFXN3	PF4V1		RAB12
MYO1C	TACC3		PPFIA1
ARMT1	MYO9B
ARHGEF2	CLPTM1L
TNXB	ARMC10
FARSA	AMBP
ADRM1	SLA2
TM9SF1	SIRT2
MT-CO2	NDUFA10
RANGAP1	IGHV3-48
MGST1	APOF
VPS37C	RARS
ZC3HAV1L	HGD
GRHPR	RAB31
KRT31	RAB2A
VDAC1	PPP1R2
CIAO1	SH3BP1
PTPN18	MCEE
SLC30A7	TBC1D24
H2AFJ	MMAB
ARFGEF2	NDUFS5
MTMR14	PPP5C
	CFHR1
	GAN
	ANKS1A
	ABCD3

## Sheet: DEPs of four diseases in lEVs
Additional file 8: Table S3. Related to Figure 2E. Differentially expressed proteins between AS/BD/SCL/VKH and healthy group in lEVs.
DEPs of AS in lEVs	DEPs of BD in lEVs	DEPs of SCL in lEVs	DEPs of VKH in lEVs
GYPA	S100A8	SAA1	APOC1
ANK1	MPO	DEFA1	SPTB
SPTB	HBA1	PLCB2	APOB
SPTA1	DDI2	GIT1	HBA1
GYPC	ORM1	S100A8	APOA2
RHAG	SLC2A1	RPTOR	PRDX2
RHD	PRSS1	RHD	GYPC
ACY1	EPB41	RIPK1	H4C1
EPB42	SLC4A1	S100A9	ANK1
SLC4A1	PRDX2	SAMD9	CHMP7
NMT1	SLC29A1	JUP	PFDN6
CSNK1A1	HP	RPLP0	SPTA1
LUM	RHAG	SPTB	PMPCB
IGHV3-43	SPTB	CAMP	SLC2A1
TMEM179B	EPHX2	DTYMK	ACY1
PLSCR4	C12orf10	MPO	ARFGEF2
ORM1	ANK1	BLVRA	SLC4A1
BCR	LRG1	ARG1	ARL3
EMC4	EPB42	RPL30	LRG1
CFL2	JUP	RGL2	DDI2
SLC29A1	PRKCD	BLOC1S4	ORM1
APOC1	WDR7	SLC4A1	CFL2
DDI2	UBR2	ATP5ME	PRKCD
UFM1	CAMP	CDK5	BCHE
PROSER2	IGLV4-60	EPB41	SAMD9
SEPSECS	FLG	ORM1	NUMB
EMB	HINT1	GYPC	SMYD3
MICU1	GYPA	UBXN4	HPX
DCTN6	TGM1	GCN1	TRAF2
GUSB	EIF4G3	SLC12A6	FAM3C
CKAP4	RIPK1	S100A12	ERMP1
HBA1	KLC4	TMED10	PPM1L
ARG1	CCZ1	MON1A	APOE
IGKV1-33	SERPINA7	SLC29A1	ORM2
CCRL2	S100A9	ITCH	C8B
TFRC	CSNK1G3	EIF2B3	PON1
DYNLL1	SERPINA3	TBCEL	TGM1
LRG1	UBL7	ARMT1	MSI2
PTPRB	HPX	CTSD	IGHG2
S100A9	RAB22A	EFHD2	APOC2
SERPINA7	SLA2	HP	CCRL2
CNIH4	CD55	TMEM163	SLC29A1
AGAP2	NCKAP1	NDUFB10	TRAPPC11
MSI2	CKAP4	EEF1A1	C6
KRT80	S100A7	PSMB3	C4A
MYCBP	TMEM179B	ARFIP1	DNAH6
RINL	ZC3H7B	PMPCB	TYK2
C9	SEPTIN5	AFG3L2	LCLAT1
FAM3C	EFHD2	SRGAP2	DEGS1
CIAO2A	ABCD1	ANO10	TK2
DYNLT3	TOMM40	NFU1	UFM1
UBE2G2	DDB1	CYBB	CARM1
DRG2	C16orf54	DDI2	SERPINC1
SMAP1	UBE4A	IGHV4-38-2	GMPR2
SLFN14	PFDN5	BAG2	IGKV3-20
ARHGEF2	UBE2G2	CHMP3	UBXN4
RINT1	C4A	SYPL1	ADRM1
GMPR	MRPL4	SEPTIN5	C8A
DTYMK	DUT	TARDBP	FLG2
ATG2A	PSMD9	LSS	MAN2A2
CRACR2A	APOA4	GIPC1	CRTAP
TMED10	RAB3C	TBK1	FLG
PSMD9	APOA1	PLXNB3	AMT
ACP6	NACA	KHSRP	APOA1
RTCB	RPLP0	GBF1	SERPINA3
DUT	NUDT5	FAM3C	SERPINF2
HINT1	FRMD4B	MT-ND4	IGLV2-18
GSDMD	SERPINA1	AIMP2	KLC4
SEPTIN5	C9	C1RL	GGCT
PSMD1	WBP2	NCDN	ITIH4
SMAD2	C20orf27	STT3A	FBXO3
MYL6B	TNIK	CD44	C4BPB
SDF2L1	C1S	IQGAP1	GSAP
TSG101	A1BG	TRAF2	UBQLN1
F12	KPNA1	TBC1D5	C1R
CD58	TXNDC17	STK38	AFG3L2
SERPINA3	CD44	PSMC6	OSTC
GRAP2	COPS5	SERINC3	KRT2
DDB1	STUB1	TBC1D13	SERPING1
SAA2	GBP2	MLXIP	DTYMK
FLOT1	DOCK2	MAN2C1	SEC24B
AKAP10	DNAJC11	ITPR2	HP
BSG	AZGP1	TUBB6	UBL7
METAP2	NID1	GMIP	RCN2
ORMDL3	C8B	PTBP1	GUSB
SNTB1	SERPINC1	CRYZL1	SERPINA1
EEF1B2	IGHA1	EZR	CAT
UPF2	CST3	SEL1L	GALT
LAMTOR5	G6PD	CARMIL1	SYNCRIP
IGKV1D-37	AGT	LCP1	BZW2
TBC1D5	SERPING1	TRIM25	CFI
PDIA4	CAT	SERPINF1	CP
ADD1	ACSS2	ROCK1	PSMC6
ADGRG1	CSTB	ACADVL	C9
CFB	MYH9	SAMM50	LCN1
TEX264	CHCHD3	PSAP	IGHV3-49
TBC1D13	CDS2	SOD1	RBP4
NACA	ATL3	TGFB1	DMTN
VAMP5	WDR48	AKR1A1	DOCK7
SERPINA1	CNPY3	LAT	EPS15L1
ALB	HSPA9	FAM160B1	RGS6
MAP2K3	TMEM30A	PDE5A	SLC43A3
CAT	EIF4EBP1	CA2	CFHR1
MOB4	PPP1R3E	HCLS1	ITIH2
HPX	MTFR1L	ATP2C1	VARS1
PSMC6	POTEF	ESYT2	CYBB
TTC37	ENPP4	TMCC2	MBL2
ATP2B1	COX6C	SOD2	AGAP2
GNG2	FCHSD1	GSTK1	A1BG
INPP5A	STX12	SLC6A6	AZGP1
SYNCRIP	NDRG1	IGLC2	KYNU
IGHA1	HMGCL	CLIC1	PSMC4
MON1A	SOD2	STX18	LNPEP
EPRS1	MICU2	GP1BB	PRPSAP2
UBR4	ATP2A3	ERLIN1	AGT
KPNA6	RTN3	PRNP	MBLAC2
TACC3	RDH11	CHCHD4	KNG1
HACD4	EXTL2	TPM4	PAFAH1B2
ATP2A3	CPT1A	CBX3	APOA4
PPP1R3E	MYADM	RDH11	CLNS1A
RRAGC	EIF3K	SEPTIN7	AIMP1
NUCB1	DLAT	SLC12A7	CAMK1
ALG2	MLST8	HDGF	AGPAT4
GALK1	MAP2K2	LPP	DHX29
DHRS7B	TBXAS1	TWF1	KPNA1
TPM4	ATP5F1A	EIF3K	ITIH1
TBL2	PIP4P1	MECR	LAMTOR1
GALNT2	AGK	STX8	HNRNPA3
FOCAD	BET1	PTMS	DOCK8
XPO1	MECR	MBOAT7	ARF6
PTPN7	LMF1	TOMM20	ABRACL
ERC1	ACP2	COG5	MYO9B
EIF3K	EMC2	TOMM22	LRRC8D
TBC1D22A	GNG7	NAA10	PFDN5
PEA15	TXN2	TNPO2	ECHS1
TNC	CHP1	CLCC1	CD38
MTMR3	PGM2L1	TSPAN18	ALDH4A1
CRK	CHCHD4	RHOT2	NFKB1
RASA1	WIPI1	USO1	RPLP0
GAN	ENDOD1	VDAC1	FLOT2
NOMO2	CRACD	ALG11	PPP2R5A
TPM2	TRAP1	NDUFAF3	COPE
MAP4	TOMM22	DEGS1	RTCA
ZFAND1	VWF	MYCBP	TEX264
PDHA1	SDC4	HS1BP3	LYZ
SLC25A24	DERL1	TMEM40	RTCB
TMEM40	ACTN1	BORCS8	SF3B3
COX6C	TWF1	GDAP1	GBP2
TOMM22	PPIL3	ADAMTS13	IQGAP1
RAB33A	TPM4	MYCBP2	SEPTIN5
MPL	OCIAD1	COX6C	TAX1BP3
GOLGA3	PIK3C3	TRIM40	TPD52
SNX6	KIAA2013	IGHV3-38	INPP4B
CCDC124	L3HYPDH	EIF3J	RPIA
F2RL3	MYL12A	MRPS7	GFPT1
TSNAX	ENSA	MCCC1	CFB
DNAJC10	PPP4C	PAWR	RPS2
NT5DC1	NECAP2	LRMP	F13B
DYSF	GRK3	CCDC22	SLC12A6
MESP2	CLCC1	ARL2	CFH
NDUFAF3	IGLV1-36		TM9SF3
KYAT3	PITPNA		ATP2B1
GFOD1	ERO1A		SELENOP
PXK	NUDT2		TNIK
GBA2	CASP6		COPS5
ALDH18A1	FAHD2A		TIMM8A
ARPC3	ATRN		TXNDC12
NUDT2	CERT1		NCKIPSD
IGHV3-38	MAP4K5		ALCAM
MASP1	MT-CYB		SERPINA4
TMEM41B	ERC1		MON2
RNASE1	RAB33A		RANBP9
STRN3	TMEM41B		PSMD9
COMTD1	STK38L		CD44
DGLUCY	VDAC1		ECM1
MAPK8IP3	MASP1		GC
ARL2	TMEM40		KLKB1
SLC30A7	ERGIC1		DRG2
EPB41	RNASE1		ABCB7
	FCN3		DUT
	RHD		GNB5
	H4C1		CSNK2A2
			SAMM50
			CDS2
			GNS
			RTN3
			SOD2
			CALD1
			MROH1
			DAAM1
			DECR1
			ESAM
			EEA1
			SDCBP
			SUGT1
			TRPC6
			MYH9
			POTEF
			COX6C
			MYADM
			MAP4
			MECR
			ATP2A3
			CNPY3
			CHCHD4
			TBXAS1
			CYB5R3
			TUBA1C
			CYB5A
			MYL12A
			RAB11A
			LMF1
			STK26
			LHFPL2
			PTGS1
			RAB6A
			NUDT1
			DBN1
			SLC16A3
			NAA10
			HLA-B
			ACTN1
			RBCK1
			LRRFIP2
			GP1BB
			IGHV1-2
			SUMF1
			TPM2
			PDE2A
			EIF2B5
			ORAI1
			COPZ1
			LCK
			EMC2
			MYCBP2
			SLC6A6
			CD40
			CASP3
			MPL
			CASP8
			NUDT3
			STK38L
			PDHA1
			RIPOR2
			APOBEC3C
			NOMO2
			PTP4A3
			TPM4
			ADAMTS13
			FTL
			VDAC1
			FKBP1B
			MGP
			MTMR14
			MARCKS
			TLN2
			DPYD
			GDAP1
			TMEM40
			CD47
			PAWR
			RNASE1
			TOMM6
			RHD
			EPB41

## Sheet: DEPs of four diseases in plasma
Additional file 8: Table S3. Related to Figure 2E. Differentially expressed proteins between the AS/BD/SCL/VKH and healthy group in plasma.
DEPs of AS in plasma	DEPs of BD in plasma	DEPs of SCL in plasma	DEPs of VKH in plasma
MCRIP1	GNS	TIMP3	PIGR
CRP	ATP1B3	CRP	REPS1
MTURN	DPM1	HSPB11	MYL6
TECPR1	ADK	NT5C	DYNLL2
GLO1	HSPB11	YWHAH	HSPB11
SAA1	OXSM	SAA1	APOA5
PSMA2	KIAA2013	FGA	SEC24B
PRKG1	RNF126	TNFAIP8L2	MVB12B
PPP1R3E	PIGR	KLC4	SLC5A6
BTK	AGRN	PAG1	RAB20
SOS1	IQGAP2	DIP2B	ATP5PF
LMF2	VDAC1	PRKG1	MAP3K5
DIP2B	UBE3B	SEC63	GEMIN5
GYG1	LGALS1	GMPPA	APAF1
AGRN	HBG1	LARS	CLTA
SMYD3	MTHFR	ABCC4	LGALS1
ARFGAP2	SMYD3	MRPS7	MADD
ADPRHL2	ACTBL2	TRIP10	NMNAT3
HBA1	TBC1D24	CPNE2	C17orf75
GOLGB1	UBE2V2	WNK1	AKR1B1
GLOD4	HEXIM1	GOLGB1	TPM2
IGHV3-30-5	DDX6	FABP4	CPNE2
OGN	GNG8	IRAK1	HECTD4
SNTB1	SAR1B	PSMA2	UBE3B
HBB	PURB	CSNK2A2	HBA1
VAMP7	ATPAF2	ADAM10	PURB
LPL	IGHV3-30-5	PPP2R5D	DYNLL1
HBD	HSPA4	PLSCR3	TXN2
CIB1	HYPK	RAE1	MRVI1
PRDX2	SAA1	PPP2R5E	PPP1R3E
ACOT9	COPS7B	PDCD6IP	DENND4A
IGHV1-24	TTC5	IGFBP2	MYH9
PDCD6IP	TIMP3	ABCD1	PSMD10
PRDX6	UXS1	TMEM43	ATP6V1C1
ARF6	MAPKAPK3	FKBP3	NT5DC3
NDUFA2	LAMC1	PRDX6	HDHD2
CNST	ALCAM	TM9SF4	ACP1
FAU	CRP	IPO7	ARMT1
PSMB9	CST6	CCS	ACOT9
PRPS1	FAH	PDHB	EPDR1
KCNN4	NMNAT3	ITPA	PTPA
NRAS	KCNN4	PFDN4	GOSR2
PDPK1	MRVI1	GALT	ENO3
GNAQ	PRDX2	ARMCX3	GALM
RPL30	LAMA4	GNB4	KCNN4
C9	HBB	RABEP1	RAB11B
OPHN1	TDRKH	SEPTIN5	RPS12
HSPA9	NEDD4	MRVI1	RAB38
IPO9	MAIP1	ITGB3	TRAPPC9
HYPK	UGGT1	NID1	MBNL1
RAB11B	GUCY1A1	NXN	GNAI1
RENBP	LYST	F12	PON3
CNPY2	SLC2A1	EXTL1	SNAP23
STXBP1	TSPAN2	SNTB1	TSPAN2
H2BC14	STX18	DNM2	SHMT1
FBN1	ATP9B	AGRN	IDH3A
PNPLA6	ABAT	CTSW	GRK2
TMSB4X	FIBP	LTN1	GPR107
S100A14	SNX5	NDUFB11	CCT3
SSR3	SRGN	CAD	ANG
CAPZA1	IPO5	MPDU1	COX5B
CA1	CERS2	RAD23B	MAP1S
C4B	GSTM1	RENBP	USP9X
NNT	STK39	SARG	OPHN1
CEPT1	ANG	ACTN1	CD37
LMNA	HSD17B12	CRLF3	VTI1B
ARHGAP6	DUSP3	MRPL24	GP1BA
C2orf69	ATXN10	BROX	SDHB
AP1S1	AP1S2	PDE3A	SEC61A1
FYB1	LYSMD3	NAGLU	EDC4
CSE1L	TUBB6	TSC22D4	CRAT
ALDOA	PRPS2	GPD1L	SVEP1
FAM20B	GDI1	ANG	ABI3BP
SLC4A1	STRAP	TUBB6	IGKV2D-28
CCT3	KRT1	CCDC88A	KRT1
PKP1	FCN3	C1orf50	IGLV1-47
IGKV1D-8	JCHAIN	ASAP1	FTL
ABRACL	TRIM5	TUBB	CAST
LBP	IGKV2D-28	ADCY6	RHOT2
ATP6V1A	DBH	REPS2	IGHV4-34
NAPRT	PIP5K1C	OGA	IGHV3-38
ARF4	ARHGAP45	APOC3	TREML1
TDRKH	DYNC1LI2	PRSS1	CUL1
GSK3B	SYAP1	MYO5A	GGA3
ACSL5	SEC13	DOCK7	PLEKHO1
FRYL	ACAD8	DBH	RELN
PLXNA4	CAST	NDUFB1	UNC45A
MFN1	FTL	RHOA	H4C1
HSDL1	HSPE1	MTPN	TOM1L2
CRKL	KRT10	CDC42	SEC24C
RNF167	CEP170	PFKM	DPYSL2
TBC1D10B	NECTIN2	GSK3B	DDX3X
FYCO1	TNFRSF14	GPLD1	ANKRD10
MSN	PDP1	C2orf88	ATG9A
TACC1	ATL3	LUM	ROCK1
DYNC1LI1	PSMC2	IGLV1-36	RASA3
NUDT5	TOR1AIP2	MOSPD2	TOMM6
NUDC	ARHGAP4	SOD1	HNRNPA3
NAA15	AOC3	TBC1D10B	PFKP
UBE2J1	SH3BGRL	CYTH2	GLIPR2
PDLIM5	PFKM	C2CD5	GMIP
CDC42	VPS13C	FCN3	TMOD3
GNPAT	TTC27	FAM126A	KANK2
OSBP	PFDN1	SHBG	P2RX1
TSPAN32	SUCNR1	ABI3BP	CPNE1
FHOD1	TMEM173	PI16	PTBP1
COL6A3	DAP	HRG	CDV3
SOD3	SOD3	DOK1	AP3D1
MT-ND3	RHEB	MDH2	CCNY
GPD2	ATP2C1	TPMT	PON2
LARS	KSR1	TMEM173	PPP1R7
ABCC1	IGLV5-37	PLEKHO1	S100A11
PIK3R4	TMOD3	IGHV3-38	TNS1
WASF3	DDX19A	JAK3	ATG2A
PON2	NDUFV2	NIT1	GNL1
PDAP1	PGLS	CD44	UBE2V1
IGHV1-58	P2RX1	ILVBL	AGL
BOLA2	PLAA	SERPINA5	PMVK
DHRS1	CTSB	HNRNPA3	EMC8
VWA5A	TBC1D9B	KANK2	WDR13
VPS35L	GMIP	HGD	KRAS
ERBIN	CALU	RINL	RPA3
MGP	EIF4G3	SCRN1	MTHFS
TRMT112	STAT3	TRIM36	TARSL2
ROCK1	CD58	YARS	FCGR2A
MTM1	FKBP2	LYVE1	RASA1
HDHD2	SUGT1	PRKAG1	IARS
GGPS1	RNF213	MFN1	MT-ND1
TMEM9	DYNLL2	PCDH18	SYNCRIP
PPP1R11	RAPGEF2	IGKV1-6	PTPRJ
SSBP1	MTMR14	NINJ1	SSBP1
NECTIN2	HBS1L	TMOD3	MYO1D
EMC1	KTN1	AMPD2	COMMD3
PLAA		EEF1A1	HBS1L
NDUFV2		PLXNA4	ARHGAP35
ASNA1		CORO1B	CABLES1
ABCF1		H4C1	AQP1
APOD		ARG1	IKBKB
EIF3H		PNKD	TUBGCP3
VPS35		MT-ND4	PPP3CA
CMPK1		CDSN	INPPL1
SIAE		APOC2	MCAM
MVB12B		ROCK2
		NAGK
		HBD
		MT-ND1
		ICOSLG
		XPNPEP1
		FAM234A
		MGLL
		S100A11
		ACSF2
		PMVK
		PSMB3
		MAP1B
		TMEM175
		GNG7
		ACAA2
		KRT14
		SCRN3
		TPD52L2
		PPP6C
		SOD3
		THNSL1
		ACOT8
		STAT3
		ME2
		IGHV4-4
		GCDH
		ERMAP
		PSMB2
		CCRL2
		PSMD9
		GMIP
		PGLS
		HNRNPL
		SELENOO
		PPP1R11
		YBX1
		NFIL3
		ABCB7
		STX7
		RPA2
		CLIP1
		ALDOC
		PTBP1
		ATG2A
		SERPINB6
		TMBIM1
		CD58
		UBQLN1
		BIRC6
		PON2
		HBS1L
		KTN1

## Sheet: GSVA in sEVs
Additional file 8: Table S3. Related to Figure 2G. GSVA scores of canonical intracellular pathways for HC, AS, BD, SCL, and VKH in sEVs.
Terms	Category	Mean_HC	Mean_AS	Mean_BD	Mean_SCL	Mean_VKH
TCR pathway	T cells and TCR signaling pathway	-0.0409376	-0.0126894	0.0032841	0.0537879	0.0403765
CD209 DC-SIGN signaling	T cells and TCR signaling pathway	-0.0485258	0.101896	-0.000485957	0.039808	-0.0137954
CD28 co-stimulation	T cells and TCR signaling pathway	-0.0869518	0.0724334	0.0246782	0.0491547	0.000686621
Costimulation by the CD28 family	T cells and TCR signaling pathway	-0.0682628	0.0680031	0.0345501	0.0381379	-0.0026363
CTLA4 inhibitory signaling	T cells and TCR signaling pathway	-0.0444137	0.0771105	0.0428225	0.115348	-0.0575148
T cell receptor signaling pathway	T cells and TCR signaling pathway	-0.0441946	0.0667344	-0.0138481	0.0795963	-0.0130954
CD8 TCR pathway	T cells and TCR signaling pathway	-0.0868352	0.0603311	0.00517537	0.0629506	0.0442841
CD8 TCR downstream pathway	T cells and TCR signaling pathway	-0.0228696	0.0514882	-0.000535515	0.0416388	-0.0255427
TCR signaling	T cells and TCR signaling pathway	-0.0258596	0.0131484	-0.0223831	0.00955491	0.0482351
B cell receptor signaling pathway	B cells and BCR signaling pathway	-0.0318909	0.0780292	-0.0064133	0.0384576	-0.0569756
BCR signaling pathway	B cells and BCR signaling pathway	-0.0512165	0.0427189	0.00810276	0.00356777	0.00991205
BCR_5pathway	B cells and BCR signaling pathway	-0.0291973	0.0378416	-0.0346634	0.0743328	-0.0438162
IL-4 receptor in B lymphocytes	B cells and BCR signaling pathway	-0.0644818	0.0299112	0.0190782	-0.0230357	0.0445911
Downstream signaling events of B cell receptor BCR	B cells and BCR signaling pathway	-0.00572963	0.0140826	-0.0289778	-0.0134778	0.0628446
Signaling by the B cell receptor BCR	B cells and BCR signaling pathway	0.0125791	-0.000242561	-0.057338	0.013006	0.00252458
BCR pathway	B cells and BCR signaling pathway	-0.0423644	-0.00620513	0.0530389	0.0801672	-0.0723757
Antigen activates B cell receptor BCR leading to generation of second messengers	B cells and BCR signaling pathway	0.0353863	-0.0134815	-0.0888626	0.0428	-0.0412695
CD22 mediated BCR regulation	B cells and BCR signaling pathway	0.0344565	-0.0219987	-0.0973094	0.0611009	-0.0493687
PIP3 signaling in B lymphocytes	B cells and BCR signaling pathway	0.000961348	-0.0487201	0.0155597	-0.0606228	0.047976
Antigen processing and presentation	Antigen processing	-0.0302687	0.0571652	0.0507894	-0.0514568	0.0429817
Antigen processing cross presentation	Antigen processing	-0.019434	0.0171152	0.000930987	-0.00701987	0.0637824
Class I MHC mediated antigen processing presentation	Antigen processing	-0.0208945	-0.0144528	0.0295122	-0.00905625	0.0416909
Cross presentation of soluble exogenous antigens endosomes	Antigen processing	0.00195171	-0.0297018	-0.0363599	-0.0104987	0.085896
Antigen presentation folding assembly and peptide loading of class I MHC	Antigen processing	-0.0278447	0.0415618	0.0910675	-0.100753	0.0523798
MHC class II antigen presentation	Antigen processing	-0.00936167	0.0312568	0.0236755	-0.0195051	-0.0074544
Interferon α/β signaling	Interferon signaling	-0.0105232	0.0849452	0.0545164	0.0203016	-0.0658689
Interferon γ signaling	Interferon signaling	-0.0568638	0.0659294	0.0472044	-0.0467277	0.0536624
Interferon signaling	Interferon signaling	-0.041115	0.056384	0.0639853	-0.0171099	0.00906385
DDX58 IFIH1 mediated induction of interferon α/β	Interferon signaling	-0.00784391	0.0287367	-0.0187884	0.0358894	-0.0535038
Negative regulators of DDX58 IFIH1 signaling	Interferon signaling	-0.0294796	0.0159598	0.0215773	0.0095402	-0.00572893
Antiviral mechanism by IFN stimulated genes	Interferon signaling	-0.0109309	0.0228327	0.0636484	-0.0395203	0.00241057
RIG-I like receptor signaling pathway	Interferon signaling	-0.0075056	0.0525035	-0.0611396	-0.013283	-0.00565959
IFN-γ pathway	Interferon signaling	-0.0482021	0.00101562	0.0706372	0.0410195	-0.0136294
Listeria monocytogenes entry into host cells	Bacterium	-0.0410778	0.122755	-0.0587222	0.0527974	0.00202036
Vibrio cholerae infection	Bacterium	-0.00642649	-0.0731967	0.0236564	-0.00392203	0.0493253
Antimicrobial peptides	Bacterium	0.00897124	0.014567	-0.033699	-0.0851641	0.104513
Uptake and actions of bacterial toxins	Bacterium	0.000436001	0.0569138	-0.112545	0.0446251	0.041063
response of Mtb to phagocytosis	Bacterium	0.00501178	-0.000500807	0.0877594	-0.0376356	-0.0322043
Infection with mycobacterium tuberculosis	Bacterium	0.0127226	-0.012449	0.0902368	-0.0304431	-0.0396794
Pathogenic escherichia coli infection	Bacterium	-3.85392e-05	-0.0280797	0.0412058	0.0333278	-0.0709362
Cytosolic sensors of pathogen-associated DNA	Virus	-0.0329667	0.0751529	0.0200423	0.000727477	-0.0733013
Budding and maturation of HIV virion	Virus	0.0355626	0.0838024	-0.0823871	-0.0330186	0.0327017
HCMV pathway	Virus	-0.046142	0.0578253	-0.0155405	0.0411245	-0.0315051
The role of Nef in HIV-1 replication and disease pathogenesis	Virus	-0.0404904	0.0461907	-0.00358443	0.087235	0.00200005
HCMV early events	Virus	-0.0438328	0.0407007	0.0222218	0.00860959	0.0426538
HIVNef pathway	Virus	0.0172843	0.0320784	-0.00889757	-0.101288	0.0186256
HIV life cycle	Virus	0.0160541	0.0372706	-0.0489516	-0.025063	0.0549142
Influenza infection	Virus	0.007282	0.0203347	0.000748264	-0.0851307	0.00791309
HCMV infection	Virus	-0.0142835	0.0275677	-0.0396008	0.000180322	0.0471243
Infectious disease	Virus	-0.00652978	0.0183401	-0.0308374	0.0445139	-0.0147212
HCMV late events	Virus	-0.00865032	0.0139033	-0.0799352	0.00363482	0.0815079
HIV infection	Virus	-0.00859442	0.0130358	-0.0254991	0.00512245	0.0620123
Host interactions of HIV factors	Virus	-0.00906325	0.00175824	-0.0109892	0.00630874	0.0543248
HIV Nef pathway	Virus	0.0295723	-0.0181585	-0.0136353	-0.112356	0.0270367
Parasite infection	Parasites	0.016929	-0.0342068	-0.0331589	0.137771	-0.0943818
Anti-inflammatory response favouring leishmania parasite infection	Parasites	6.60673e-05	0.013725	-0.0732847	0.106611	-0.0717593
Leishmania infection	Parasites	-0.00614674	0.00428674	-0.0272827	0.111001	-0.0930849
JAK-STAT signaling pathway	JAK-STAT signaling pathway	-0.0499866	-0.0123752	0.0250731	-0.0215224	0.0684094
Gene and protein expression by JAK-STAT signaling after interleukin 12 stimulation	JAK-STAT signaling pathway	0.0431356	-0.0399798	-0.0203765	-0.0276516	-0.0264968
TAK1 activates NF-kB by phosphorylation and activation of IKKs complex	NF-κB signaling pathway	-0.0416661	0.0702144	0.0335541	0.0694631	-0.086096
NF-kB canonical pathway	NF-κB signaling pathway	0.0132525	0.0622142	-0.0847485	-0.0412693	0.00358523
NF-kB atypical pathway	NF-κB signaling pathway	0.0232766	0.0713793	-0.0347015	0.02613	-0.0889471
TRAF6 mediated NF-kB activation	NF-κB signaling pathway	-0.0147317	0.0705495	-0.0367887	0.111711	-0.0739305
TNFR2 non canonical NF-kB pathway	NF-κB signaling pathway	-0.011521	0.0344256	-0.0213853	-0.0255008	0.0749662
Dectin 1 mediated noncanonical NF-kB signaling	NF-κB signaling pathway	-0.0141335	0.0124951	-0.0259637	-0.0205317	0.0826944
FcεRI mediated NF-kB activation	NF-κB signaling pathway	0.00594775	-0.0117608	-0.0467728	0.0254816	-0.00534412
NOD1/2 signaling pathway	NF-κB signaling pathway	0.0174346	-0.0176761	-0.027042	-0.0650636	0.0275205
NOD like receptor signaling pathway	NOD-like receptor signaling pathway	-0.0414393	0.0418007	0.0308247	0.0286383	-0.0562567
TNFR1 induced NF-kB signaling pathway	NOD-like receptor signaling pathway	0.00976287	0.00694169	-0.0249812	-0.00155273	-0.0254847
TNFR1 pathway	TNF signaling pathway	0.015069	0.0502243	-0.0286838	-0.115101	-0.0342036
TNF pathway	TNF signaling pathway	0.0396695	0.00373468	-0.0528128	-0.0366792	-0.0262181
Regulation of TNFR1 signaling	TNF signaling pathway	0.0496387	-0.000159046	-0.0481858	-0.0528731	0.00468219
TNF signaling	TNF signaling pathway	0.0337348	-0.0169645	-0.0147582	-0.051146	-0.000621313
Regulation of TLR by endogenous ligand	Toll-like receptor signaling pathway	-0.0129691	0.132627	-0.0838984	0.0632528	-0.0100534
Toll like receptor signaling pathway	Toll-like receptor signaling pathway	-0.0299819	0.0849439	-0.042111	0.0343649	-0.00363065
Toll endogenous pathway	Toll-like receptor signaling pathway	-0.0778144	0.0521375	0.007985	0.134061	-0.0505972
Toll like receptor cascades	Toll-like receptor signaling pathway	-0.0155904	0.0455338	-0.0292932	0.0346206	-0.025158
Toll pathway	Toll-like receptor signaling pathway	-0.00465217	0.0323057	-0.0786124	0.0600985	-0.0550511
Toll like receptor TLR1 TLR2 cascade	Toll-like receptor signaling pathway	-0.0267579	0.0382799	-0.0009464	0.0730097	-0.0489871
Toll like receptor 9 TLR9 cascade	Toll-like receptor signaling pathway	-0.0373822	0.0343322	-0.0106439	0.0724071	-0.0278732
Toll like receptor 10 TLR10 cascade	Toll-like receptor signaling pathway	-0.0356952	0.0267606	0.0118447	0.0505865	-0.0277234
Myd88 independent TLR4 cascade	Toll-like receptor signaling pathway	-0.0209564	0.0226248	-0.00208709	0.0215905	-0.0277098
Toll like receptor 4 TLR4 cascade	Toll-like receptor signaling pathway	-0.0110605	0.0274701	-0.0120517	0.0397544	-0.0301984
CD40 pathway	CD40 pathway	-0.0202018	0.127533	-0.0470299	-0.114921	0.0235006
CD40 pathway map	CD40 pathway	-0.0265024	0.125144	-0.0194689	-0.00193476	-0.0851012
Signaling by EGFR	ErbB signaling pathway	-0.0331918	0.129827	-0.0349682	0.00918196	-0.0440671
ERBB1 internalization pathway	ErbB signaling pathway	-0.0494948	0.115949	0.00464662	0.026511	-0.0310156
EGFR downregulation	ErbB signaling pathway	-0.0218215	0.10953	-0.052999	0.0034001	-0.0289268
ERBB4 pathway	ErbB signaling pathway	-0.0513488	0.105182	0.029686	0.0320315	-0.0660888
ERBB signaling pathway	ErbB signaling pathway	-0.0500451	0.0932617	-0.0357872	0.0593473	-0.00228537
Constitutive signaling by ligand responsive EGFR cancer variants	ErbB signaling pathway	-0.0214914	0.0909026	0.0203087	-0.0474594	-0.0126034
Signaling by EGFR in cancer	ErbB signaling pathway	-0.0214914	0.0909026	0.0203087	-0.0474594	-0.0126034
Signaling by ERBB4	ErbB signaling pathway	-0.0369254	0.0675629	0.0792889	-0.0709095	-0.031333
Signaling by ERBB2 in cancer	ErbB signaling pathway	-0.00892059	0.0483169	0.0044626	-0.0257171	-0.0231822
ERBB2 ERBB3 pathway	ErbB signaling pathway	-0.0643521	0.0454662	0.0511253	0.038475	-0.0155967
Signaling by ERBB2	ErbB signaling pathway	-0.00811319	0.0274686	0.0230474	0.00385555	-0.00849465
Diseases of signal transduction by growth factor receptors and second messengers	ErbB signaling pathway	-0.0302853	0.0135683	0.0144147	0.0210041	0.028762
ERBB1 receptor proximal pathway	ErbB signaling pathway	-0.0114356	-0.00734769	0.0625523	0.032734	-0.0366185
ERBB1 downstream pathway	ErbB signaling pathway	-0.0254331	-0.0364746	0.0510851	0.0746466	-0.0798943
EGF pathway	ErbB signaling pathway	-0.0105398	-0.0555893	0.0261683	-0.0431507	0.0322603
Downregulation of ERBB2 signaling	ErbB signaling pathway	0.00742708	-0.0664636	-0.00258009	-0.0134126	0.0366862
TGF-β signaling pathway	TGF-β signaling pathway	-0.0680895	0.0793166	0.0442074	0.096285	-0.0375523
Signaling by TGF-β family members	TGF-β signaling pathway	-0.0565983	0.0305666	0.0394934	0.0158832	0.0376137
TGF-β receptor signaling activates Smads	TGF-β signaling pathway	-0.0598496	0.0160343	0.0319489	0.0512138	0.0497383
Downregulation of TGF-β receptor signaling	TGF-β signaling pathway	-0.00753997	0.00607423	0.0194146	-0.0257063	0.00412488
TGFβR pathway	TGF-β signaling pathway	-0.0360459	-0.00828388	0.0676264	0.0495817	-0.0415601
Signaling by TGF-β receptor complex	TGF-β signaling pathway	-0.0468129	0.00107238	0.0253647	0.0285477	0.0403216
G β-γ signalling through PI3Kγ	PI3K-AKT signaling pathway	-0.0338019	0.0693619	0.0564265	-0.0387798	-0.0216896
IL-2 PI3K pathway	PI3K-AKT signaling pathway	-0.0313537	0.0665198	0.093188	-0.0625239	-0.0344852
PI3K-PLC-TRK pathway	PI3K-AKT signaling pathway	-0.110486	0.0465994	0.067025	0.0405	0.0322035
PI3K-AKT signaling in cancer	PI3K-AKT signaling pathway	-0.0599407	0.0138095	0.0955564	0.0542898	-0.0305896
PI3KCI pathway	PI3K-AKT signaling pathway	-0.0195715	0.00146541	0.0118372	0.0296692	-0.0653319
Negative regulation of the PI3K-AKT network	PI3K-AKT signaling pathway	-0.050801	0.00103472	0.0806415	0.0942093	-0.0613669
Constitutive signaling by aberrant PI3K in cancer	PI3K-AKT signaling pathway	-0.0528179	-0.0154209	0.112276	0.0473155	-0.0870765
PI3KCI-AKT pathway	PI3K-AKT signaling pathway	-0.0571714	-0.0184871	0.0613321	0.0776004	0.0152993
AKT pathway	PI3K-AKT signaling pathway	-0.0518046	0.00565305	0.0360069	0.02031	-0.0135841
mTOR signaling	mTOR signaling pathway	-0.0110867	0.0424912	0.00802321	-0.0586682	0.0100589
mTOR signaling pathway	mTOR signaling pathway	-0.0582115	0.0167771	-0.0107829	-0.0374821	0.0453281
mTOR_4pathway	mTOR signaling pathway	-0.0806119	0.0153915	0.0757487	0.0585926	-0.0336186
mTOR pathway	mTOR signaling pathway	-0.0822035	-0.0534404	0.0620303	-0.0693666	0.114399
p38 α/β downstream pathway	p38 signaling pathway	0.00309393	0.0909545	-0.0665001	0.0426411	-0.0586619
p38 MAPK pathway	p38 signaling pathway	-0.0359204	0.0843941	-0.00893783	-0.00334749	0.00168994
p38 MKK3/6pathway	p38 signaling pathway	-0.0295456	0.0701888	-0.0101968	0.0757766	-0.0902891
Activated TAK1 mediates p38 mapk activation	p38 signaling pathway	-0.0501399	0.0363151	0.00119955	0.0338376	-0.0397514
p38 α/β pathway	p38 signaling pathway	-0.0541835	0.00862982	0.0306939	0.109332	-0.0571082
Signalling to Ras	ERK signaling pathway	-0.0796063	0.119522	0.0218859	0.0461118	-0.0726355
Signalling to ERKs	ERK signaling pathway	-0.0738301	0.0816672	0.0523976	0.0789073	-0.150112
Ras pathway	ERK signaling pathway	-0.0328807	0.0287092	0.0949611	-0.00385251	-0.113569
Raf activation	ERK signaling pathway	-0.0332867	0.0284937	0.0397259	0.0653457	0.0114448
Regulation of Ras by GAPs	ERK signaling pathway	-0.00695743	0.00112223	-0.0323051	-0.0234448	0.0944369
Negative regulation of MAPK pathway	MAPK signaling pathway	-0.0270287	0.0964054	-0.0281523	0.0950682	-0.043929
MAPK TRK pathway	MAPK signaling pathway	-0.0704885	0.0795637	-0.011562	0.126063	-0.0903329
MAPK pathway	MAPK signaling pathway	-0.0245667	0.0484831	-0.0205457	0.0099358	0.00407282
Grb2 SOS provides linkage to MAPK signaling for integrins	MAPK signaling pathway	-0.0521915	0.0396472	-0.0303909	0.0575821	-0.00184512
P130Cas linkage to MAPK signaling for integrins	MAPK signaling pathway	-0.0320099	0.0486941	-0.0320199	0.0775348	-0.00387386
MAPK signaling pathway	MAPK signaling pathway	-0.0242691	0.0345927	-0.023374	0.0469843	-0.0119542
FcεRI mediated MAPK activation	MAPK signaling pathway	0.0232534	0.0259991	-0.100489	0.0638748	-0.041548
MAP2K and MAPK activation	MAPK signaling pathway	-0.00302975	0.0170467	-0.013219	0.0669848	-0.0240043
Oncogenic MAPK signaling	MAPK signaling pathway	-0.0168527	0.0100714	0.00162688	0.0327607	0.00677925
MAPK family signaling cascades	MAPK signaling pathway	-0.0157604	-0.00832084	-0.022732	0.040863	0.045222
MAPK6 MAPK4 signaling	MAPK signaling pathway	-0.00688073	-0.0144967	-0.0392876	0.000204767	0.0912809
JNK c-JUN kinases phosphorylation and activation mediated by activated human TAK1	MAPK signaling pathway	-0.00761907	0.000128468	0.0345087	-0.0158808	-0.0263932
Signaling by Wnt	Wnt signaling pathway	-0.0184831	0.0255142	0.00512824	-0.00979022	0.0382433
β-catenin independent Wnt signaling	Wnt signaling pathway	-0.00583195	0.0203536	0.00576908	-0.00479127	0.0187111
TCF dependent signaling in response to Wnt	Wnt signaling pathway	-0.011186	-0.00569132	-0.0315789	-0.0197869	0.0949683
Degradation of β-catenin by the destruction complex	Wnt signaling pathway	-0.00626788	-0.00539146	-0.019579	-0.0230919	0.0808924
Degradation of Dvl	Wnt signaling pathway	-0.00108036	-0.0175055	-0.0292102	-0.0267319	0.0975106
Degradation of Axin	Wnt signaling pathway	0.00216055	-0.01736	-0.0309693	-0.0185529	0.0863778
Wnt signaling pathway	Wnt signaling pathway	-0.00271256	-0.0288892	0.0245183	-0.00354715	0.0297702
β-catenin nuc pathway	Wnt signaling pathway	-0.0516939	-0.0493615	0.107797	0.0253771	-0.00509872
Wnt noncanonical pathway	Wnt signaling pathway	-0.0143768	-0.0505295	0.0630638	0.0838257	-0.090464
Degradation of Gli1 by the proteasome	Hedgehog signaling pathway	-0.012733	-0.00899502	-0.0237996	-0.0161577	0.0898187
Hedgehog off state	Hedgehog signaling pathway	-0.0168529	-0.00968808	-0.00744275	0.0206192	0.054929
Hedgehog on state	Hedgehog signaling pathway	-0.00432926	-0.0178402	-0.0228433	-0.0281324	0.106308
Signaling by hedgehog	Hedgehog signaling pathway	-0.0135036	-0.0201822	-6.16711e-05	-0.00253546	0.076199
Hedgehog ligand biogenesis	Hedgehog signaling pathway	0.00568832	-0.0230581	-0.0244128	-0.0278371	0.0871363
Death pathway	Apoptosis	0.0241465	0.02598	0.00599081	-0.123631	-0.007572
Diseases of programmed cell death	Apoptosis	-0.0111555	0.026855	0.0666883	-0.0707241	0.000468942
Death receptor signalling	Apoptosis	0.0169419	0.0206935	0.0408812	-0.0366828	-0.0693637
Apoptotic execution phase	Apoptosis	-0.00518876	0.00932463	-0.00688799	-0.0665347	0.0358498
Caspase pathway	Apoptosis	0.0249854	0.000196312	0.0111083	-0.115284	-0.0106759
Fas pathway	Apoptosis	0.0218647	0.00709515	-0.0236741	0.00350033	-0.0387435
Apoptotic cleavage of cellular proteins	Apoptosis	0.021528	-0.000677872	-0.0101088	-0.0935423	0.0157436
Apoptosis	Apoptosis	-0.00832167	0.00431742	0.0127415	-0.0282289	0.0202869
Programmed cell death	Apoptosis	-0.00154035	-0.0303645	-0.00586329	-0.00484781	0.0351792
Intrinsic pathway for apoptosis	Apoptosis	-0.00668262	-0.0545514	0.0597587	0.035294	0.00830964
Apoptotic factor mediated response	Apoptosis	0.0178589	-0.0950969	0.0537263	0.00586536	0.0109814
Cytochrome c mediated apoptotic response	Apoptosis	0.0363115	-0.0961918	0.0335125	0.0274307	-0.023912
E3 ubiquitin ligases ubiquitinate target proteins	Ubiquitination	-0.0894719	0.121849	0.0415529	-0.00336512	0.0446884
Protein ubiquitination	Ubiquitination	-0.0443623	0.0103176	0.0615253	-0.00538101	-0.00559101
Neddylation	Ubiquitination	-0.0168368	-0.0154951	0.00541805	-0.0350454	0.0759047
Ub specific processing proteases	Ubiquitination	0.000671714	-0.0164544	-0.0400533	-0.0322124	0.0845013
Deubiquitination	Ubiquitination	0.00275963	-0.0168328	-0.0297759	-0.0154132	0.0543243
Proteasome	Ubiquitination	-0.00592254	-0.0214529	-0.0238567	-0.0142896	0.0817548
Antigen processing ubiquitination proteasome degradation	Ubiquitination	-0.00979836	-0.0450333	0.00828122	0.00298078	0.0522159
Synthesis of active ubiquitin roles of E1 and E2 enzymes	Ubiquitination	-0.0137199	-0.0709613	0.0922643	-0.00982106	-0.0316512
Ubiquitin mediated proteolysis	Ubiquitination	-0.0231629	-0.0922849	0.0612121	0.0454606	0.00514991
ERAD pathway	Protein processing in endoplasmic reticulum	-0.0232294	0.115772	0.0115367	-0.0876041	0.00628882
Protein folding	Protein processing in endoplasmic reticulum	-0.0475789	0.0588223	0.0204023	0.0377492	-0.0203571
Unfolded protein response UPR	Protein processing in endoplasmic reticulum	0.0200934	0.000127986	-0.0180155	-0.0692549	0.0518684

## Sheet: GSVA in lEVs
Additional file 8: Table S3. Related to Figure 2G. GSVA scores of canonical intracellular pathways for HC, AS, BD, SCL, and VKH in lEVs.
Terms	Category	Mean_HC	Mean_AS	Mean_BD	Mean_SCL	Mean_VKH
TCR signaling	T cells and TCR signaling pathway	-0.0684096	0.0532063	0.0369189	-0.0241942	0.0240528
CD8 TCR downstream pathway	T cells and TCR signaling pathway	0.0331555	0.110098	-0.156917	-0.0797086	0.0376993
CD28 co-stimulation	T cells and TCR signaling pathway	-0.00258347	0.0641539	0.0664388	-0.100704	-0.0289545
CD8 TCR pathway	T cells and TCR signaling pathway	0.0458626	0.090355	0.0167202	-0.112987	0.0463632
TCR pathway	T cells and TCR signaling pathway	0.0371548	0.0813451	0.0776317	-0.0941557	0.00634535
NFAT pathway	T cells and TCR signaling pathway	0.0294938	0.0727122	-0.00440885	-0.0746909	0.0685576
Costimulation by the CD28 family	T cells and TCR signaling pathway	-0.0160156	0.0131486	0.0649548	-0.0639795	0.0215284
T cell receptor signaling pathway	T cells and TCR signaling pathway	0.0138157	0.0191353	-0.019484	-0.0752558	0.0407562
CTLA4 inhibitory signaling	T cells and TCR signaling pathway	0.00701288	-0.0243889	0.0413619	-0.0217393	0.0103558
BCR 5pathway	B cells and BCR signaling pathway	0.00431582	-0.025463	0.0438476	-0.0785997	0.0684326
CD22 mediated BCR regulation	B cells and BCR signaling pathway	0.0440679	0.00446885	-0.116939	-0.00813935	0.00135804
Downstream signaling events of B cell receptor BCR	B cells and BCR signaling pathway	-0.0728236	0.0435989	0.0187324	0.00124402	0.0174479
PIP3 signaling in B lymphocytes	B cells and BCR signaling pathway	-0.0717275	0.0176824	-0.0679114	0.0302384	0.0232977
BCR signaling pathway	B cells and BCR signaling pathway	-0.0569138	0.00807329	-0.0299874	0.0381941	0.0109366
Signaling by the B cell receptor BCR	B cells and BCR signaling pathway	-0.0141526	0.0148123	-0.0254254	0.00293107	0.015465
B cell receptor signaling pathway	B cells and BCR signaling pathway	-0.00614835	-0.0206393	-0.0258599	-0.0660008	0.0417941
Antigen activates B cell receptor BCR leading to generation of second messengers	B cells and BCR signaling pathway	0.0438624	-0.00130613	-0.0847147	-0.0298253	0.00692849
BCR pathway	B cells and BCR signaling pathway	0.0951832	-0.0293497	0.0631646	-0.183281	-0.0475643
Cross presentation of soluble exogenous antigens endosomes	Antigen processing	-0.100267	0.0520298	0.0541229	0.0186054	0.0123651
Antigen processing cross presentation	Antigen processing	-0.0370491	0.0707998	0.0296302	0.0044258	0.0226105
MHC class Ⅱ antigen presentation	Antigen processing	0.0330718	0.0852568	-0.0165126	-0.0392795	-0.0398757
Antigen processing and presentation	Antigen processing	0.111968	0.15446	-0.0591364	-0.0559239	0.0200205
Class Ⅰ MHC mediated antigen processing presentation	Antigen processing	-0.0147539	-0.0223763	0.020227	0.0126141	0.0206901
Antigen presentation folding assembly and peptide loading of class Ⅰ MHC	Antigen processing	0.0626401	0.0190857	-0.0894068	-0.0158353	0.0362994
Interferon α/β signaling	Interferon signaling	-0.0597191	0.0533293	0.0557114	0.0599756	0.0145644
Interferon γ signaling	Interferon signaling	-0.0691856	0.0121414	0.0856752	0.0282954	0.0596716
Antiviral mechanism by IFN stimulated genes	Interferon signaling	-0.0342319	0.00255783	0.0876764	-0.0131912	-0.0256299
Interferon signaling	Interferon signaling	-0.0379216	-0.00157736	0.0856361	0.0052803	-0.00342613
DDX58 IFIH1 mediated induction of interferon α/β	Interferon signaling	-0.055283	-0.0271994	-0.0676995	0.165683	0.00162065
Negative regulators of DDX58 IFIH1 signaling	Interferon signaling	-0.0129148	-0.0441436	-0.0294256	0.156695	-0.0240447
RIG I like receptor signaling pathway	Interferon signaling	-0.0186178	-0.132383	-0.0257892	0.120722	0.0544696
IFN-γ pathway	Interferon signaling	-0.0717442	0.0697004	0.10643	-0.0551068	0.0379435
Listeria monocytogenes entry into host cells	Bacterium	0.0426114	0.1879	0.123415	-0.195854	-0.0995624
Vibrio cholerae infection	Bacterium	-0.00981228	0.0947818	-0.0327348	-0.00166205	0.0258733
Infection with mycobacterium tuberculosis	Bacterium	-0.0203681	0.0570293	0.115418	0.0696469	0.037901
Response of Mtb to phagocytosis	Bacterium	-0.0176649	0.0575827	0.0920679	0.048111	0.0366219
Pathogenic escherichia coli infection	Bacterium	0.0430211	0.116687	0.0777969	-0.031671	-0.0256841
Antimicrobial peptides	Bacterium	-0.118801	-0.125811	0.172351	0.125479	0.0159633
Epithelial cell signaling in helicobacter pylori infection	Bacterium	0.0359332	-0.0182307	0.0198638	0.0336457	0.0253285
HIV infection	Virus	-0.0416323	0.092191	0.0377142	-0.00312946	-0.0314014
Budding and maturation of HIV virion	Virus	-0.00152799	0.127588	-0.0198385	6.63769e-06	-0.114389
HIV life cycle	Virus	-0.0177013	0.105703	0.026218	0.0170193	-0.11561
Host interactions of HIV factors	Virus	-0.0392498	0.0808798	0.0462932	-0.0152334	-0.00937514
The role of nef in HIV 1 replication and disease pathogenesis	Virus	0.0336322	0.131028	0.00785355	-0.0347469	-0.0015043
Prion diseases	Virus	-0.0261521	0.0500889	-0.0109513	-0.043644	0.155766
HCMV late events	Virus	-0.0369362	0.0219162	-0.0423592	0.0818131	-0.0946539
HIV Nef pathway	Virus	-0.0732412	-0.0488144	-0.0477004	0.106878	0.0082062
HCMV infection	Virus	0.00763855	0.032004	-0.0362743	0.0242246	-0.0493845
Influenza infection	Virus	0.0288416	0.0493269	-0.0375969	-0.00568525	-0.0339956
HIVNef pathway	Virus	-0.0405928	-0.0321733	-0.0357037	0.0412632	-0.0471595
HCMV early events	Virus	0.0322056	-0.0208094	-0.0479049	0.0196984	-0.000134066
Leishmania infection	Parasites	0.0267373	0.0629623	0.00281871	-0.0464432	0.00383514
Anti inflammatory response favouring leishmania parasite infection	Parasites	0.024641	0.0420401	-0.0367352	-0.0301197	0.00122383
Parasite infection	Parasites	0.0449263	0.0511685	-0.000696845	-0.070849	0.00412286
JAK STAT signaling pathway	JAK-STAT signaling pathway	-0.0384489	0.00542392	0.12549	-0.0325496	-0.0662558
Dectin 1 mediated noncanonical NF-κB signaling	NF-κB signaling pathway	-0.086161	0.0483926	0.0351944	0.0137154	0.00646421
TNFR2 non canonical NF-κB pathway	NF-κB signaling pathway	-0.0828971	0.0399159	0.0234304	0.0219279	-0.00517424
FcεR mediated NF-κB activation	NF-κB signaling pathway	-0.046587	0.0348172	-0.0130819	0.0133941	0.0250711
NF-κB atypical pathway	NF-κB signaling pathway	-0.0131284	-0.0143251	-0.0987448	0.0268878	0.0282544
NOD like receptor signaling pathway	NOD-like receptor signaling pathway	0.0482309	0.041102	0.013405	0.0226732	-0.041486
TNF pathway	TNF signaling pathway	-0.0941363	-0.0743713	0.0113899	0.103023	0.0608567
Toll like receptor 9 TLR9 cascade	Toll-like receptor signaling pathway	-0.0142729	0.0240351	-0.00259923	0.0206257	0.0230004
Toll like receptor 10 TLR10 cascade	Toll-like receptor signaling pathway	-0.0185695	0.0112428	-0.0118922	0.0176981	0.0640885
MYD88 independent TLR4 cascade	Toll-like receptor signaling pathway	-0.0400076	-0.0256385	0.00144261	0.101197	0.0138656
Toll like receptor cascades	Toll-like receptor signaling pathway	-0.0166591	-0.00995277	0.00487714	0.0457303	-0.0166018
Toll like receptor TLR1 TLR2 cascade	Toll-like receptor signaling pathway	-0.00137053	-0.00684623	-0.00507679	-0.00129653	0.0506139
Toll like receptor 4 TLR4 cascade	Toll-like receptor signaling pathway	-0.0185942	-0.0322761	0.0120474	0.037803	0.0308841
Toll like receptor signaling pathway	Toll-like receptor signaling pathway	-0.0318702	-0.0522988	-0.0393854	0.0716115	0.0221602
CD40 pathway	CD40 pathway	-0.0382342	-0.0850519	-0.065414	0.0880532	0.0779812
ERBB1 internalization pathway	ErbB signaling pathway	-0.0100155	0.0865132	0.0305821	-0.0607518	-0.0607723
ERBB1 downstream pathway	ErbB signaling pathway	-0.00371654	0.0828412	0.0323709	-0.0528447	-0.0339879
ERBB2 ERBB3 pathway	ErbB signaling pathway	-0.00918054	0.0581288	0.0150183	-0.0356542	0.0615949
signaling by ERBB2	ErbB signaling pathway	0.00786087	0.0703338	0.0371494	-0.100295	0.0109744
ERBB1 receptor proximal pathway	ErbB signaling pathway	-0.0284914	0.0233416	0.0346796	-0.0138972	0.0147593
Diseases of signal transduction by growth factor receptors and second messengers	ErbB signaling pathway	0.00584497	0.0559521	0.00140809	-0.0211989	-0.0312791
Signaling by ERBB4	ErbB signaling pathway	0.0153661	0.0586914	-0.098805	0.0386394	-0.00917679
EGF pathway	ErbB signaling pathway	-0.0262059	0.00384572	-0.0207139	-0.079843	-0.0246985
ERBB signaling pathway	ErbB signaling pathway	0.022245	-0.0170331	-0.0107055	-0.0602869	-0.0282554
EGFR downregulation	ErbB signaling pathway	0.0232941	0.163267	0.0726101	-0.163824	-0.0834028
Signaling by EGFR	ErbB signaling pathway	0.0360533	0.122554	0.0748042	-0.114023	-0.0530395
TGFBR pathway	TGF-β signaling pathway	0.042402	0.183097	0.0936249	-0.0688093	-0.0841941
TGF-β signaling pathway	TGF-β signaling pathway	0.0268619	0.146433	-0.0148881	-0.0481099	-0.0586362
TGF-β receptor signaling activates SMADs	TGF-β signaling pathway	0.0838871	0.121459	0.0689409	-0.15812	-0.0242251
Signaling by TGF-β family members	TGF-β signaling pathway	0.0715784	0.064771	0.0742001	-0.151572	0.000130771
Signaling by TGF-β receptor complex	TGF-β signaling pathway	0.0715784	0.064771	0.0742001	-0.151572	0.000130771
PI3KCI-AKT pathway	PI3K-AKT signaling pathway	-0.012762	0.0885534	0.0489047	-0.0625392	0.0269352
Negative regulation of the PI3K-AKT network	PI3K-AKT signaling pathway	-0.0144938	0.058488	0.00768464	-0.0212282	0.0483824
PI3K PLC TRK pathway	PI3K-AKT signaling pathway	0.0233407	0.0838091	0.00304812	-0.0429066	-0.027021
Constitutive signaling by aberrant PI3K in cancer	PI3K-AKT signaling pathway	0.0225684	0.0662915	-0.00502352	-0.0221453	-0.0479877
PI3K-AKT signaling in cancer	PI3K-AKT signaling pathway	0.00329211	0.0455073	-0.0234302	-0.0139636	-0.0203567
PI3KCI pathway	PI3K-AKT signaling pathway	0.0398688	0.0208711	0.0300403	-0.127085	0.0234869
mTOR 4pathway	mTOR signaling pathway	-0.00720335	0.0980085	-0.0526602	-0.0518951	-0.00526995
mTOR signalling	mTOR signaling pathway	-0.0379834	-0.0530118	0.0978761	-0.0879921	0.122586
mTOR pathway	mTOR signaling pathway	-0.0777379	-0.0957497	0.0809203	0.0275675	-0.0414596
mTOR signaling pathway	mTOR signaling pathway	-0.0594922	-0.118	0.00607519	-0.0231209	0.0679543
p38 αβ pathway	p38 signaling pathway	-0.0373631	0.104227	0.0875387	-0.044672	-0.0520015
p38 MKK3 6pathway	p38 signaling pathway	-0.0614251	0.0554828	0.0694619	-0.0762888	0.193918
p38 MAPK pathway	p38 signaling pathway	-0.0471589	0.0230159	0.122502	0.0339561	0.0522668
p38 αβ downstream pathway	p38 signaling pathway	-0.011568	-0.00496942	0.0190964	-0.0422007	0.0189006
FLT3 signaling	ERK signaling pathway	-0.0266277	0.055736	0.0253829	0.00743593	0.00682821
Signalling to ERKs	ERK signaling pathway	0.0156599	0.0776083	0.0383683	0.00972109	-0.0282605
RAF activation	ERK signaling pathway	0.0121444	0.0164125	-0.00165964	0.0107196	0.0332714
MAPK6 MAPK4 signaling	MAPK signaling pathway	-0.0643617	0.0367711	0.0588445	-0.00753712	0.00715292
MAPK family signaling cascades	MAPK signaling pathway	-0.0184679	0.0450917	0.0449711	-0.0155256	0.011383
Negative regulation of MAPK pathway	MAPK signaling pathway	0.0248344	0.0389739	-0.0228072	-0.0420472	0.0792526
MAPK pathway	MAPK signaling pathway	-0.00676498	-0.00504673	-0.0982779	0.0371367	0.0235504
Oncogenic MAPK signaling	MAPK signaling pathway	0.0968016	0.094776	-0.00885153	-0.0525137	-0.0880813
MAP2K and MAPK activation	MAPK signaling pathway	0.108222	0.0949671	-0.0127879	-0.102172	-0.00884297
FcεRI mediated MAPK activation	MAPK signaling pathway	0.0317761	0.000768372	-0.0727803	-0.0456977	0.0469945
Grb2 SOS provides linkage to MAPK signaling for integrins	MAPK signaling pathway	0.148892	0.0469623	0.0093458	-0.0705393	-0.0788778
Degradation of Axin	Wnt signaling pathway	-0.0935968	0.0533052	0.0544823	0.010445	0.00626943
Degradation of DVL	Wnt signaling pathway	-0.0941009	0.0418129	0.060117	0.0183288	0.00660668
Degradation of β-catenin by the destruction complex	Wnt signaling pathway	-0.0868027	0.0453399	0.0387691	0.0173874	0.0215515
TCF dependent signaling in response to WNT	Wnt signaling pathway	-0.0956583	0.0186059	0.0410874	0.0189245	0.0638598
β-catenin independent WNT signaling	Wnt signaling pathway	-0.0318697	0.0670856	0.00380688	-0.00470405	-0.0200603
Signaling by WNT	Wnt signaling pathway	-0.0359332	0.0368016	-0.00159683	-0.00226341	0.01583
WNT signaling	Wnt signaling pathway	0.0526579	0.122362	0.0195983	-0.109422	-0.010876
WNT signaling pathway	Wnt signaling pathway	-0.00921837	0.0309033	-0.0206485	-0.0337292	0.02287
β-catenin NUC pathway	Wnt signaling pathway	0.0412198	-0.00215834	0.0574977	-0.0564006	-0.0278893
Hedgehog ligand biogenesis	Hedgehog signaling pathway	-0.0865781	0.0624609	0.0431582	0.0130469	0.012163
Hedgehog off state	Hedgehog signaling pathway	-0.0537366	0.0952287	0.0150293	0.000579908	-0.0129043
Signaling by hedgehog	Hedgehog signaling pathway	-0.0484253	0.0848926	0.0148087	0.00551608	-0.00918662
Hedgehog on state	Hedgehog signaling pathway	-0.0819663	0.0507473	0.0455242	0.020274	-0.00604885
Degradation of Gli1 by the proteasome	Hedgehog signaling pathway	-0.0870826	0.0424069	0.040368	0.0213431	0.00598642
Hedgehog Gli pathway	Hedgehog signaling pathway	-0.0293525	0.00180967	0.0424087	-0.0770722	-0.00854772
Intrinsic pathway for apoptosis	Apoptosis	0.0165945	0.151678	-0.0019524	-0.011632	-0.00154794
Apoptotic execution phase	Apoptosis	-0.0431819	0.0534634	-0.0109664	0.0692561	-0.0507352
Apoptotic cleavage of cellular proteins	Apoptosis	-0.0341285	0.0302678	-0.0299742	0.0771682	-0.0649886
Apoptosis	Apoptosis	-0.014221	0.0430033	-0.0843562	0.0138646	0.00634309
Diseases of programmed cell death	Apoptosis	0.0739777	0.119177	-0.0331702	-0.0190027	0.0214571
Caspase pathway	Apoptosis	-0.013182	0.00880042	-0.0722999	0.0686151	-0.0614975
Death receptor signalling	Apoptosis	-0.0145016	0.00418888	0.0540428	-0.0155488	0.0165738
Death pathway	Apoptosis	-0.0594576	-0.0474881	-0.0783966	0.123228	-0.109256
FAS pathway	Apoptosis	-0.000444076	-0.011516	0.0357131	0.0233453	-0.0504521
Programmed cell death	Apoptosis	-0.0665217	0.0854691	0.0235409	0.0320847	0.00516854
SCF SKP2 mediated degradation of p27 p21	Ubiquitination	-0.0965749	0.0555532	0.0494966	0.0030373	0.00533887
Proteasome	Ubiquitination	-0.095044	0.052141	0.0406956	0.0308155	0.0178789
UCH proteinases	Ubiquitination	-0.0776693	0.0624176	0.0641723	0.00703987	-0.00279789
Ub specific processing proteases	Ubiquitination	-0.0636616	0.0280403	0.0657199	0.032004	0.0327879
Neddylation	Ubiquitination	-0.0799912	-0.0144251	0.0667845	-0.00281755	0.00423588
Antigen processing ubiquitination proteasome degradation	Ubiquitination	-0.0501214	-0.0434583	0.0484459	0.0241302	0.0214984
Protein ubiquitination	Ubiquitination	-0.0147922	-0.0663422	0.0597875	-0.00826276	-0.0333587
Synthesis of active ubiquitin roles of E1 and E2 enzymes	Ubiquitination	-0.0422011	-0.110453	0.0604731	0.00337177	-0.0291471
Unfolded protein response upr	Protein processing in endoplasmic reticulum	0.0243946	0.116477	-0.0563781	-0.0219072	0.0560874
IRE1α activates chaperones	Protein processing in endoplasmic reticulum	0.0102226	0.0969753	-0.0613208	-0.00879978	0.066427
Protein folding	Protein processing in endoplasmic reticulum	-0.0278307	0.0183861	0.0380911	-0.0255004	0.0584281

## Sheet: GSVA in plasma
Additional file 8: Table S3. Related to Figure 2G. GSVA scores of canonical intracellular pathways for HC, AS, BD, SCL, and VKH in plasma.
Terms	Category	Mean_HC	Mean_AS	Mean_BD	Mean_SCL	Mean_VKH
CD28 co-stimulation	T cells and TCR signaling pathway	-0.0346876	-0.0688866	0.0595049	-0.0320488	0.0414219
CD8 TCR downstream pathway	T cells and TCR signaling pathway	-0.041419	0.0440169	0.0874937	0.0800922	-0.152979
CD8 TCR pathway	T cells and TCR signaling pathway	-0.0257692	0.0642105	-0.00297548	0.0559578	-0.0729613
TCR pathway	T cells and TCR signaling pathway	-0.022761	-0.0559083	0.0993281	0.0443229	-0.0643476
TCR signaling	T cells and TCR signaling pathway	0.0172517	0.0776498	-0.0399774	-0.041106	-0.0513305
Costimulation by the CD28 family	T cells and TCR signaling pathway	-0.0191031	-0.0380108	0.0462787	0.00385246	0.0290421
CTLA4 inhibitory signaling	T cells and TCR signaling pathway	-0.0134159	-0.0951419	0.0574977	0.0248885	0.0647896
T cell receptor signaling pathway	T cells and TCR signaling pathway	0.0121682	0.041432	0.0422197	-0.0116408	-0.114539
Antigen activates B cell receptor BCR leading to generation of second messengers	B cells and BCR signaling pathway	0.0199598	0.0115465	-0.04587	-0.0163185	0.0184797
B cell receptor signaling pathway	B cells and BCR signaling pathway	-0.0431982	0.0786828	0.0596821	-0.0357889	-0.080882
BCR 5pathway	B cells and BCR signaling pathway	-0.0604305	0.044998	0.0509165	0.0139349	-0.0297249
BCR pathway	B cells and BCR signaling pathway	-0.0765486	-0.034544	0.110256	-0.00226272	-0.0277041
BCR signaling pathway	B cells and BCR signaling pathway	-0.0339438	0.0920478	0.0398147	-0.0594717	-0.0580232
CD22 mediated bcr regulation	B cells and BCR signaling pathway	0.0522411	0.0108519	-0.0704716	0.00635582	-0.00561866
Downstream signaling events of B cell receptor BCR	B cells and BCR signaling pathway	0.0233154	0.0799215	-0.0308236	-0.0815136	-0.0717318
IL-4 receptor in B lyphocytes	B cells and BCR signaling pathway	-0.0215289	0.0734263	-0.0294819	0.00825184	-0.0197432
Signaling by the B cell receptor BCR	B cells and BCR signaling pathway	0.019175	0.0437653	-0.0339899	-0.0436666	-0.0352028
PIP3 signaling in B lymphocytes	B cells and BCR signaling pathway	-0.00866746	0.0599032	0.043615	-0.118163	0.0115802
SA B cell receptor complexes	B cells and BCR signaling pathway	-0.0132693	-0.0833265	0.0766829	-0.0357657	0.00535749
Antigen presentation folding assembly and peptide loading of classⅠMHC	Antigen processing	-0.00906245	-0.0193167	0.029163	0.0620207	-0.0489765
Antigen processing and presentation	Antigen processing	-0.00193313	0.0256441	-0.000611454	0.0269423	-0.0573418
Antigen processing cross presentation	Antigen processing	0.0118245	0.0471741	-0.0225878	-0.035066	-0.0219089
Antigen processing ubiquitination proteasome degradation	Antigen processing	0.0101175	0.0328011	-0.0359468	-0.0311705	-0.00140694
ClassⅠMHC mediated antigen processing presentation	Antigen processing	0.0027558	0.0208891	-0.0082251	-0.0122772	-0.0173893
Cross presentation of soluble exogenous antigens endosomes	Antigen processing	0.0239848	0.0358777	-0.0425545	-0.0794301	0.00014976
MHC classⅡantigen presentation	Antigen processing	-0.0689976	0.0242707	0.00962348	0.0498509	0.0392234
Antiviral mechanism by IFN stimulated genes	Interferon signaling	0.0346208	-0.0373508	-0.0877703	0.118262	-0.0136664
DDX58 IFIH1 mediated induction of interferon α/β	Interferon signaling	-0.0222147	0.0603404	0.016194	0.025464	-0.0180425
IFN-γ pathway	Interferon signaling	0.0251584	-0.056433	0.017806	-0.0286888	0.0125224
Interferon α/β signaling	Interferon signaling	-0.0294341	0.0430344	-0.0821765	0.0850913	0.0205166
Interferon γ signaling	Interferon signaling	-0.0339551	0.0204164	-0.011039	0.0515319	0.00989422
Interferon signaling	Interferon signaling	0.0149991	-0.00962465	-0.0509311	0.0808472	-0.00215008
Negative regulators of ddx58 ifih1 signaling	Interferon signaling	-0.00445777	-0.0245161	0.0045817	0.0407064	-0.0155072
RIGⅠlike receptor signaling pathway	Interferon signaling	0.0016619	0.00872007	0.0383826	0.0156069	-0.0341982
Infectious disease	Bacterium	-0.00260575	0.0186686	-0.010678	-0.0177143	0.0197596
Antimicrobial peptides	Bacterium	0.0552821	-0.0384911	-0.0964193	-0.142768	0.141294
Epithelial cell signaling in helicobacter pylori infection	Bacterium	-0.0696523	-0.0223092	0.0607981	0.0213473	0.064518
Infection with mycobacterium tuberculosis	Bacterium	-0.0143456	-0.0036095	-0.115238	0.127681	0.00408405
Listeria monocytogenes entry into host cells	Bacterium	-0.0130656	0.0466881	0.00662575	-0.0194322	0.00886504
Vibrio cholerae infection	Bacterium	-0.0984847	0.0570084	-0.00405307	0.0171429	0.141103
Budding and maturation of HIV virion	Virus	-0.0648795	0.0827741	-0.0176608	0.00782177	0.100248
HCMV early events	Virus	0.0205826	-0.0235335	-0.0767496	0.0817687	-0.0255158
HCMV infection	Virus	0.0185708	-0.0454506	-0.0246349	0.0486085	0.00525534
HCMV late events	Virus	0.0571908	-0.0698005	0.046345	0.00376063	-0.0261919
HIV infection	Virus	-0.0120385	0.0296489	-0.00110172	-0.0375968	0.0065031
HIV life cycle	Virus	0.0041458	-0.0142051	-0.0261079	0.0156842	0.00447547
HIV nef pathway	Virus	-0.0710922	0.0354345	-0.0501213	-0.0363836	0.142728
HIVNef pathway	Virus	-0.0225947	0.0398058	-0.0668394	-0.0575076	0.0892566
Host interactions of HIV factors	Virus	-0.0139493	0.0299822	-0.00231386	-0.034888	0.00159665
Influenza infection	Virus	-0.0139816	0.0100727	-0.0917067	0.0597323	0.0475692
Interactions of rev with host cellular proteins	Virus	0.0385508	-0.08371	-0.0805745	0.111648	-0.0236364
The role of Nef in HIV 1 replication and disease pathogenesis	Virus	-0.12227	0.0394148	0.109627	-0.0068783	0.0793228
Anti inflammatory response favouring leishmania parasite infection	Parasites	0.0126196	0.0011949	-0.0344146	0.00137795	0.0182372
Leishmania infection	Parasites	0.0195852	0.00696065	-0.0115786	-0.0265818	0.0127277
Parasite infection	Parasites	0.0440925	-0.0170975	-0.0163139	-0.0186708	0.008235
Gene and protein expression by JAK STAT signaling after interleukin 12 stimulation	JAK-STAT signaling pathway	-0.0221403	0.0192037	0.0463287	-0.0594294	0.0316615
JAK STAT signaling pathway	JAK-STAT signaling pathway	0.016163	0.0191974	-0.0618382	-0.07472	0.0705748
Dectin 1 mediated noncanonical NF-κB signaling	NF-κB signaling pathway	0.0340347	0.0643101	-0.0536053	-0.10373	-0.0225551
FcεRI mediated NF-κB activation	NF-κB signaling pathway	0.0378264	0.0487671	-0.0702343	-0.0407344	-0.0286754
TAK1 activates NF-κB by phosphorylation and activation of IKKs complex	NF-κB signaling pathway	-0.0258396	0.131828	0.00660005	0.0406326	-0.0873151
TNFR1 induced NF-κB signaling pathway	NF-κB signaling pathway	-0.0278175	0.0355973	-0.0403972	-0.0240308	0.0439871
TRAF6 mediated NF-κB activation	NF-κB signaling pathway	-0.0214825	0.0935201	0.0317193	0.0100064	-0.0638454
NOD like receptor signaling pathway	NOD-like receptor signaling pathway	0.0105156	-0.0257472	-0.0232956	0.0649775	-0.012846
NOD1 2 signaling pathway	NOD-like receptor signaling pathway	-0.0278358	0.053767	-0.0566019	0.0420675	-0.0357254
TNF pathway	TNF signaling pathway	-0.0373738	0.0252636	0.00776098	-0.0801249	0.172226
TNF signaling	TNF signaling pathway	-0.0430477	0.0257051	-0.0413712	-0.0453496	0.0925966
TNFR1 pathway	TNF signaling pathway	-0.0473736	-0.0051438	-0.0640489	-0.0489337	0.151717
TNFR2 non canonical NF-κB pathway	TNF signaling pathway	0.0351104	0.0542156	-0.0603069	-0.0871141	-0.0244367
Myd88 independent TLR4 cascade	Toll-like receptor signaling pathway	-0.0214936	0.0811004	0.0369365	0.0117155	-0.0759733
Regulation of TLR by endogenous ligand	Toll-like receptor signaling pathway	-0.0975514	0.163838	-0.0287863	0.0452778	-0.0606932
Toll like receptor 10 TLR10 cascade	Toll-like receptor signaling pathway	-0.0198575	0.077307	0.02676	0.0436522	-0.100851
Toll like receptor 4 TLR4 cascade	Toll-like receptor signaling pathway	-0.0358069	0.0863719	0.0229075	0.0191959	-0.0556819
Toll like receptor 9 tlr9 cascade	Toll-like receptor signaling pathway	-0.00848841	0.0831135	0.0272976	0.0118555	-0.0983372
Toll like receptor cascades	Toll-like receptor signaling pathway	-0.0390829	0.0760971	0.000770596	0.0213272	-0.0476986
Toll like receptor signaling pathway	Toll-like receptor signaling pathway	-0.0338384	0.0355488	0.0346414	0.0587696	-0.0495047
Toll like receptor TLR1 TLR2 cascade	Toll-like receptor signaling pathway	-0.0207524	0.0853518	0.0210868	0.0124858	-0.0776309
Toll pathway	Toll-like receptor signaling pathway	-0.0271511	0.00615304	0.0822927	0.00730651	-0.00326868
CD40 pathway	CD40 pathway	0.0252762	0.0353056	-0.0289821	-0.014815	-0.0213062
CD40 pathway map	CD40 pathway	0.00715629	-0.0614633	0.0696467	-0.0054441	-0.0312781
ERBB1 downstream pathway	ErbB signaling pathway	-0.0117957	0.0373817	-0.0490337	0.00689337	0.00357656
ERBB1 internalization pathway	ErbB signaling pathway	-0.00275052	-0.0147459	0.0245572	-0.0244268	-0.0129982
ERBB1 receptor proximal pathway	ErbB signaling pathway	-0.00675187	0.0266669	-0.0146557	-0.0199558	-0.0239708
ERBB2 ERBB3 pathway	ErbB signaling pathway	0.00328195	-0.0105358	0.0215684	-0.0126283	-0.0508893
ERBB4 pathway	ErbB signaling pathway	-0.0618189	-0.0120024	0.0644958	0.0147035	0.0228107
Constitutive signaling by ligand responsive EGFR cancer variants	ErbB signaling pathway	-0.0433217	0.159725	-0.0779157	-0.0161001	0.0195803
Diseases of signal transduction by growth factor receptors and second messengers	ErbB signaling pathway	-0.00751201	0.0605564	-0.0498702	-0.00338023	-0.0238962
EGF pathway	ErbB signaling pathway	-0.0442925	0.0277179	-0.0110781	0.0464838	0.054017
EGFR downregulation	ErbB signaling pathway	-0.00178393	0.000502948	0.0405728	-0.0298626	0.0359091
ERBB signaling pathway	ErbB signaling pathway	-0.0365595	0.0313741	0.0591937	-0.0450991	0.00942541
Signaling by EGFR	ErbB signaling pathway	-0.0357759	0.0275679	0.0748477	-0.00928872	-0.00819132
Signaling by EGFR in cancer	ErbB signaling pathway	-0.0433217	0.159725	-0.0779157	-0.0161001	0.0195803
Signaling by ERBB2	ErbB signaling pathway	-0.0301393	0.0312243	-0.0125648	-0.0429204	0.0214512
Signaling by ERBB2 in cancer	ErbB signaling pathway	-0.0286622	0.0984057	-0.048057	-0.0415186	-0.00061704
Signaling by ERBB4	ErbB signaling pathway	-0.0567649	0.106291	-0.0301221	-0.0164134	0.0219198
Signaling by TGF-β family members	TGF-β signaling pathway	-0.00248023	-0.0115081	0.0411833	-0.0697832	0.00406122
Signaling by TGF-β receptor complex	TGF-β signaling pathway	-0.00248023	-0.0115081	0.0411833	-0.0697832	0.00406122
TGF-β receptor signaling activates SMADs	TGF-β signaling pathway	-0.00397334	-0.017939	0.0712919	-0.0526434	-0.0349361
TGF-β signaling pathway	TGF-β signaling pathway	0.0748775	-0.0151051	-0.0142983	-0.0529972	-0.0372592
TGFBR pathway	TGF-β signaling pathway	-0.0681884	0.0349772	-0.00281723	0.0267773	0.0552928
Constitutive signaling by aberrant PI3K in cancer	PI3K-AKT signaling pathway	-0.0359716	0.0713118	-0.0262579	-0.0520245	0.0350564
gβγ signalling through PI3Kγ	PI3K-AKT signaling pathway	-0.0209113	0.0590637	0.0065906	-0.0199769	-0.00333293
Negative regulation of the PI3K-AKT network	PI3K-AKT signaling pathway	-0.0037433	0.0106111	-0.0101036	0.000467389	-0.00682291
PI3K-AKT signaling in cancer	PI3K-AKT signaling pathway	-0.0484063	0.0913941	0.00516485	-0.0491624	0.0135828
PI3K PLC TRK pathway	PI3K-AKT signaling pathway	-0.0483407	0.103439	-0.0105395	0.0503449	-0.0497721
PI3KCI-AKT pathway	PI3K-AKT signaling pathway	-0.0176797	0.0488941	-0.0759206	0.0626966	0.000645143
PI3KCI pathway	PI3K-AKT signaling pathway	-0.0420196	0.102615	0.0687039	-0.104696	-0.0426599
mTOR 4pathway	mTOR signaling pathway	0.0107519	-0.00796768	0.0104143	0.0474009	-0.0833367
mTOR pathway	mTOR signaling pathway	0.00605116	0.0553018	-0.141331	0.0855422	0.0609251
mTOR signaling pathway	mTOR signaling pathway	0.00388197	0.0351045	-0.017054	0.0284533	-0.0649652
mTOR signalling	mTOR signaling pathway	0.0185768	-0.0920518	0.000903474	0.0441189	-0.0736939
p38 α/β downstream pathway	p38 signaling pathway	-0.0237818	0.0212186	0.0257252	0.0995561	-0.0722342
p38 α/β pathway	p38 signaling pathway	-0.0342248	-0.105188	0.041179	-0.0473087	0.130339
p38 MKK3 6pathway	p38 signaling pathway	-0.064134	-0.0765396	-0.00168726	0.085466	0.151136
p38MAPK pathway	p38 signaling pathway	-0.0486188	-0.0673921	-0.0533561	0.0163612	0.125787
Raf activation	ERK signaling pathway	-0.0031349	0.0587549	-0.0445778	0.0664923	-0.0506917
Ras pathway	ERK signaling pathway	0.0342468	-0.114221	0.0395966	-0.15518	0.0381388
Signalling to ERKs	ERK signaling pathway	-0.00314733	0.00464659	0.0941561	0.00247881	-0.0701909
Activated TAK1 mediates p38 MAPK activation	MAPK signaling pathway	-0.0102812	0.0713371	-0.0136228	0.0806485	-0.0819451
FcεRI mediated MAPK activation	MAPK signaling pathway	0.0293803	0.00229577	-0.0150515	-0.0335639	-0.031846
Grb2 SOS provides linkage to MAPK signaling for integrins	MAPK signaling pathway	-0.146934	-0.0490304	0.0174466	0.173525	-0.0428091
MAP2K and MAPK activation	MAPK signaling pathway	-0.0662893	-0.019939	0.0436946	0.130882	-0.105719
MAPK family signaling cascades	MAPK signaling pathway	-0.000873238	0.0296652	-0.0066618	-0.0111226	-0.0320156
MAPK pathway	MAPK signaling pathway	-0.0203296	-0.0377672	0.0099197	-0.0328611	0.0626713
MAPK6 MAPK4 signaling	MAPK signaling pathway	0.0196487	0.0244519	-0.0173481	-0.108978	0.0120549
Negative regulation of MAPK pathway	MAPK signaling pathway	-0.00813382	0.066456	-0.0769357	0.0944509	-0.0630431
Oncogenic MAPK signaling	MAPK signaling pathway	-0.0606585	0.0416828	0.00715732	0.0881911	-0.0790375
p130cas linkage to MAPK signaling for integrins	MAPK signaling pathway	-0.11721	-0.0756743	0.0547152	0.121884	-0.0678086
β-catenin independent WNT signaling	Wnt signaling pathway	-0.000109748	0.0329256	-0.000778742	-0.0557816	-0.014761
β-catenin nuc pathway	Wnt signaling pathway	0.0038721	0.0453586	-0.0148425	0.0553794	-0.0439595
Degradation of Axin	Wnt signaling pathway	0.0242027	0.0546755	-0.0474086	-0.0983782	0.00382752
Degradation of β-catenin by the destruction complex	Wnt signaling pathway	0.0277945	0.055538	-0.0593145	-0.074316	-0.00868732
Degradation of DVL	Wnt signaling pathway	0.0265823	0.0532994	-0.0432608	-0.104443	0.0125613
Signaling by WNT	Wnt signaling pathway	0.00127584	0.0237611	-0.00449682	-0.0394072	-0.0121354
TCF dependent signaling in response to WNT	Wnt signaling pathway	0.0185101	0.0345747	-0.0251947	-0.0643991	-0.0102297
WNT signaling	Wnt signaling pathway	-0.0148369	0.0103882	0.000235043	-0.0167157	0.00642844
WNT signaling pathway	Wnt signaling pathway	-0.00931969	0.0245908	-0.0461235	0.0196261	-0.0196601
Degradation of Gli1 by the proteasome	Hedgehog signaling pathway	0.02044	0.0637136	-0.0780436	-0.0901109	0.00464784
Hedgehog Gli pathway	Hedgehog signaling pathway	-0.0111627	-0.0676735	-0.0123767	-0.0334636	0.13235
Hedgehog ligand biogenesis	Hedgehog signaling pathway	0.0210153	0.0665344	-0.0526556	-0.0958535	0.00024302
Hedgehog off state	Hedgehog signaling pathway	0.00755035	0.0392501	-0.0348666	-0.0598919	0.00177748
Hedgehog on state	Hedgehog signaling pathway	0.0123833	0.0557538	-0.0601693	-0.102882	0.0305892
Signaling by Hedgehog	Hedgehog signaling pathway	0.00575835	0.0526259	-0.0368712	-0.068019	0.0185123
Activation of bh3 only proteins	Apoptosis	-0.0661785	0.0168227	-0.0697039	0.140548	0.0183814
Apoptosis	Apoptosis	-0.0237282	0.0310228	-0.00321651	0.00819833	-0.019959
Apoptotic cleavage of cellular proteins	Apoptosis	0.00213937	0.0646407	-0.032302	0.0129708	-0.00549151
Apoptotic execution phase	Apoptosis	-0.00772501	0.0695994	-0.0591158	0.0254074	-0.00013026
Apoptotic factor mediated response	Apoptosis	0.0289291	-0.0476032	-0.0231577	0.0604077	0.0446455
Caspase pathway	Apoptosis	-0.0229659	0.0132032	-0.0540309	-0.0309257	0.0674852
Death pathway	Apoptosis	-0.0556796	0.0732864	-0.0575433	-0.0382619	0.0940306
Death receptor signalling	Apoptosis	-0.0158294	0.0176116	-0.0233891	-0.0192759	0.0216602
Diseases of programmed cell death	Apoptosis	-0.0739197	0.111496	-0.0225493	0.0628653	0.026196
Fas pathway	Apoptosis	-0.0836301	0.106683	0.059592	0.0648888	-0.0265649
Intrinsic pathway for apoptosis	Apoptosis	0.00882953	-0.0123143	-0.0818062	0.07442	0.0239814
Programmed cell death	Apoptosis	0.0145297	0.0434106	-0.0650829	-0.0310122	0.00882208
Neddylation	Ubiquitination	0.00834432	0.0558024	-0.022852	-0.0684562	0.000922477
Proteasome	Ubiquitination	0.0313595	0.0251188	-0.0329792	-0.0899865	-0.00830292
Protein ubiquitination	Ubiquitination	-0.0629917	0.115892	-0.0397204	0.0281537	0.0176075
Deubiquitination	Ubiquitination	-0.0178542	0.0186102	-0.0164545	-0.0236085	0.00430921
Ub specific processing proteases	Ubiquitination	-0.00428107	0.026051	-0.037367	-0.0371331	0.0137482
Ubiquitin mediated proteolysis	Ubiquitination	-0.0046924	0.0406709	-0.00603277	0.00402201	-0.0368716
ERAD pathway	Protein processing in endoplasmic reticulum	0.0449884	0.0756345	-0.102034	0.0429772	-0.0737567
Protein folding	Protein processing in endoplasmic reticulum	-0.0485974	0.0325804	-0.0707493	0.122241	0.0165225
Unfolded protein response UPR	Protein processing in endoplasmic reticulum	-0.0350785	0.031696	0.0337004	-0.00128935	0.0104664
