# Supplementary material for: Comprehensive profiling of extracellular vesicles in uveitis and scleritis enables biomarker discovery and mechanism exploration
Source: J Transl Med. 2023 Jun 15;21:388. doi: 10.1186/s12967-023-04228-x (PMC10273650; doi:10.1186/s12967-023-04228-x)
Supplement: Supplementary file 9 — Additional file 9: Table S4. Related to Fig. 4C. Diagnostic performance of biomarker panels for AS, BD, SCL, and VKH. [file 12967_2023_4228_MOESM9_ESM.xlsx]

## Sheet: DEPs in sEVs
Additional file 9: Table S4. Related to Figure 4A. Differentially expressed proteins between one disease set and the other three sets in sEVs.
(AS)/ (BD∩SCL∩VKH)	(BD)/ (AS∩SCL∩VKH)	(SCL)/ (AS∩BD∩VKH)	(VKH)/ (AS∩BD∩SCL)
PKN2	RGL2	SAA1	SAA1
IGKV1D-17	CYLD	C1orf198	IGKV1D-17
ABCE1	EFEMP1	LAMP1	IRAK3
KIAA2013	NT5C3A	PM20D1	AAGAB
AAGAB	HDHD2	CD40	ABCE1
IGHV1-58	MAPK8IP3	SLC12A6	DEFA1
RGL2	PREB	DNAJC9	LTBP1
RAB27A	MAT2A	VPS35L	PCCB
RNASEL	ATP6V0A2	UQCC1	LY6G6F
GCSAML	GP2	EEA1	DDAH2
NME1	PPP3CA	IGHG4	ARHGEF6
C1orf198	BLVRA	ATE1	SLC11A2
SHC1	SNX24	ABRACL	RNASEL
OPTN	IGHG4	VPS45	ATP1B3
HDHD2	PPP1R2	AQP1	GIGYF2
TRIM40	MPST	HSP90B1	RAB1A
PPP1R11	GNG2	EHD4	OCIAD1
IRAK3	EML2	TAOK3	PFDN4
ATP8B1	SARS	EMC4	IMMT
FSTL1	TMOD3	LRG1	SLC16A7
MVD	GLCCI1	CARS	RBCK1
ATG4B	GNPTG	WASHC5	SYNJ1
PREB	UPF2	DENND4C	TGFB1
SLC11A2	SCYL2	STXBP5	SPN
C2orf88	CHCHD4	UGGT1	BLVRA
GIPC1	HECTD3	MYO1D	CD82
UBQLN1	TRIM21	UPF2	UBE2N
DNAJC9	CTSW	TMED10	SRC
IMMT	SIRT2	FLOT2	TC2N
FAM91A1	RAPGEF2	SAR1B	ADGRE2
ACADS	F8A1	PLA2G12A	TFG
PLXDC2	MYO9B	TM9SF4	TSPAN33
TRAPPC13	COMMD3	CAT	SEPTIN5
C2CD2L	NAPRT	EMC2	ABRACL
LMNA	ARMC10	CASP7	SLC27A4
DDAH2	GCN1	CALR	FAM98A
VAPA	CPOX	BAG5	SPPL2A
RPLP2	FMO5	CPNE1	PSMA5
TRAF6	NBEAL2	ATG2A	MYO5A
UBAP2L	PKHD1L1	NUCB2	GNG2
COMT	DHRS7	PIGN	PIN1
NFKB1	RAB2A	RASGRP2	TMEM68
CSE1L	MTM1	IDE	SLC3A2
ATP2B4	CCT3	ZNF185	CUL3
COX5B	TMC8	NECTIN2	TMOD3
CFB	ACSL3	PDXDC1	GLCCI1
EHBP1L1	MMAB	IGHV4-28	DENND4C
SHMT1	TXNL1	PLOD2	AP2A1
GSDMD	GART	ZC3H7B	RAB10
PPIB	SEC62	AZGP1	PICALM
TRIP10	CNDP1	ETFDH	TNIK
PRKCB	TIMP2	EIF2S1	STIM1
HPSE	ADIPOQ	BAK1	TMX3
PAWR	TIMM44	JCHAIN	PODXL
DOK2	FAM234A	PSMD14	SIRT2
BAK1	MICU2	PROSER2	PAPSS2
MYO1C	C11orf54	IGHV1-69D	HSPH1
PDIA6	DOCK10	NT5DC1	CTSD
MAP4K2	AMBP	CCL5	HLA-E
CMPK1	ECM1	GNPDA2	CKAP4
YWHAH	PAFAH1B1	FBXL8	DAD1
PLEKHO2	GRK5	HSPA5	METAP1
HEG1	ENDOD1	NIT1	PSMD11
NDUFB4	SCARF1	LMAN2	EIF2B5
NEXN	TM6SF1	PLS3	GNA13
ETFA	ETFDH	LXN	SHMT1
PIP5K1C	MCEE	ITIH2	PON1
ARHGAP4	PDIA5	PLEKHO2	ABI1
BROX	PRDX1	ARPC1B	GEMIN5
VPS18	ADD3	KIAA0513	CHMP3
SLC9A9	TRIM4	SLC9A9	C16orf54
LGALS8	TRIP10	HEG1	EXOC3L4
ATXN2	NEXN	ARMT1	IGHV2-70D
PFKL	TIMM8A		STIP1
DMBT1	QDPR		HYPK
UBAC2	CCL5		CETN2
PSME4	PSME1		MTM1
TRIM4	PPP5C		ARF6
ACAT2	MPRIP		DOLK
STK39	DTYMK		SELENBP1
DTYMK	PTPN1		ZFAND2B
VPS36	TMEM163		DUSP19
CSTB	ICAM1		TPT1
XIAP	DOK2		ERBIN
LRRC47	IGLV9-49		HUWE1
TNXB	FARSA		MYLK
ARRB1			STK38
TRIP12			PPFIA1
PTPN18			SLC37A1
H2AFJ			TYK2
VDAC1			RAB12
KRT31			COPZ1
RPS6KA3			SLC9A3R2
SLC30A7			SPR
MTMR14			BAG2
			PTGS1
			ACADVL
			EIF2B1
			CCDC6
			TMEM205
			TMED2
			AMBP
			NDUFV2
			BRK1
			KNG1
			KCNA3
			ENDOD1
			AP1B1
			SLC6A6
			GPR107
			P4HB
			JCHAIN
			MFSD6
			MTCH2
			PAWR
			DDT
			FBXL8
			SLC25A11
			IER3IP1
			HRG
			C9orf64
			SAMD9
			KRT16
			DMTN
			RNASE4
			TRADD
			ETHE1
			F5
			SHBG
			TBC1D24
			ARRB1
			DOCK5
			VDAC1
			CIAO1

## Sheet: Venn diagram for sEVs
Additional file 9: Table S4. Related to Figure 4A. Results of Venn diagram analysis in sEVs.
AS	BD	SCL	VKH	..group..	..values..	..count..
TRUE	TRUE	TRUE	TRUE	AS∩BD∩SCL∩VKH		0
FALSE	TRUE	TRUE	TRUE	(BD∩SCL∩VKH)∖(AS)		0
TRUE	FALSE	TRUE	TRUE	(AS∩SCL∩VKH)∖(BD)		0
FALSE	FALSE	TRUE	TRUE	(SCL∩VKH)∖(AS∪BD)	SAA1, ABRACL, DENND4C, JCHAIN, FBXL8	5
TRUE	TRUE	FALSE	TRUE	(AS∩BD∩VKH)∖(SCL)		0
FALSE	TRUE	FALSE	TRUE	(BD∩VKH)∖(AS∪SCL)	BLVRA, GNG2, TMOD3, GLCCI1, SIRT2, MTM1, AMBP, ENDOD1	8
TRUE	FALSE	FALSE	TRUE	(AS∩VKH)∖(BD∪SCL)	IGKV1D-17, IRAK3, AAGAB, ABCE1, DDAH2, SLC11A2, RNASEL, IMMT, SHMT1, PAWR, ARRB1, VDAC1	12
FALSE	FALSE	FALSE	TRUE	(VKH)∖(AS∪BD∪SCL)	DEFA1, LTBP1, PCCB, LY6G6F, ARHGEF6, ATP1B3, GIGYF2, RAB1A, OCIAD1, PFDN4, SLC16A7, RBCK1, SYNJ1, TGFB1, SPN, CD82, UBE2N, SRC, TC2N, ADGRE2, TFG, TSPAN33, SEPTIN5, SLC27A4, FAM98A, SPPL2A, PSMA5, MYO5A, PIN1, TMEM68, SLC3A2, CUL3, AP2A1, RAB10, PICALM, TNIK, STIM1, TMX3, PODXL, PAPSS2, HSPH1, CTSD, HLA-E, CKAP4, DAD1, METAP1, PSMD11, EIF2B5, GNA13, PON1, ABI1, GEMIN5, CHMP3, C16orf54, EXOC3L4, I…	109
TRUE	TRUE	TRUE	FALSE	(AS∩BD∩SCL)∖(VKH)		0
FALSE	TRUE	TRUE	FALSE	(BD∩SCL)∖(AS∪VKH)	IGHG4, UPF2, ETFDH, CCL5	4
TRUE	FALSE	TRUE	FALSE	(AS∩SCL)∖(BD∪VKH)	C1orf198, DNAJC9, BAK1, PLEKHO2, SLC9A9, HEG1	6
FALSE	FALSE	TRUE	FALSE	(SCL)∖(AS∪BD∪VKH)	LAMP1, PM20D1, CD40, SLC12A6, VPS35L, UQCC1, EEA1, ATE1, VPS45, AQP1, HSP90B1, EHD4, TAOK3, EMC4, LRG1, CARS, WASHC5, STXBP5, UGGT1, MYO1D, TMED10, FLOT2, SAR1B, PLA2G12A, TM9SF4, CAT, EMC2, CASP7, CALR, BAG5, CPNE1, ATG2A, NUCB2, PIGN, RASGRP2, IDE, ZNF185, NECTIN2, PDXDC1, IGHV4-28, PLOD2, ZC3H7B, AZGP1, EIF2S1, PSMD14, PROSER2, IGHV1-69D, NT5DC1, GNPDA2, HSPA5, NIT1, LMAN2, PLS3, LXN, ITIH2, A…	58
TRUE	TRUE	FALSE	FALSE	(AS∩BD)∖(SCL∪VKH)	RGL2, HDHD2, PREB, TRIM4, TRIP10, NEXN, DTYMK, DOK2	8
FALSE	TRUE	FALSE	FALSE	(BD)∖(AS∪SCL∪VKH)	CYLD, EFEMP1, NT5C3A, MAPK8IP3, MAT2A, ATP6V0A2, GP2, PPP3CA, SNX24, PPP1R2, MPST, EML2, SARS, GNPTG, SCYL2, CHCHD4, HECTD3, TRIM21, CTSW, RAPGEF2, F8A1, MYO9B, COMMD3, NAPRT, ARMC10, GCN1, CPOX, FMO5, NBEAL2, PKHD1L1, DHRS7, RAB2A, CCT3, TMC8, ACSL3, MMAB, TXNL1, GART, SEC62, CNDP1, TIMP2, ADIPOQ, TIMM44, FAM234A, MICU2, C11orf54, DOCK10, ECM1, PAFAH1B1, GRK5, SCARF1, TM6SF1, MCEE, PDIA5, PRDX1,…	66
TRUE	FALSE	FALSE	FALSE	(AS)∖(BD∪SCL∪VKH)	NME1, PKN2, PPP1R11, FSTL1, TRIM40, OPTN, SHC1, VAPA, KIAA2013, FAM91A1, UBQLN1, ATP8B1, COMT, ACADS, MVD, GCSAML, LMNA, C2orf88, RAB27A, ATG4B, GIPC1, IGHV1-58, COX5B, TRAPPC13, PLXDC2, CSE1L, C2CD2L, NFKB1, UBAP2L, RPLP2, TRAF6, CFB, YWHAH, ATP2B4, EHBP1L1, GSDMD, HPSE, UBAC2, PPIB, LRRC47, MAP4K2, ETFA, PRKCB, STK39, XIAP, BROX, CMPK1, PIP5K1C, PDIA6, PSME4, ARHGAP4, TRIP12, DMBT1, VPS18, PFKL…	69

## Sheet: DEPs in lEVs
Additional file 9: Table S4. Related to Figure 4A. Differentially expressed proteins between one disease set and the other three sets in lEVs.
(AS)/ (BD∩SCL∩VKH)	(BD)/ (AS∩SCL∩VKH)	(SCL)/ (AS∩BD∩VKH)	(VKH)/ (AS∩BD∩SCL)
ABHD12	ASPH	ALG11	ADRM1
ABHD14B	ATP5PD	ALG6	AKR1A1
ACAP2	CBL	ANXA1	APOB
ACTB	CCDC47	APOF	APOBEC3C
ADGRG1	CD55	ARFIP1	APOC2
AGTRAP	CEP41	ARPC3	ARF6
AP1M1	CLN6	ATP6V1E1	ATP6V1E1
AP2M1	CPT1A	B4GALT1	BCAM
ARFIP1	CXCL5	BLOC1S4	BLVRA
ASAP1	DDAH2	BSG	BRCC3
ATG9A	EIF4G3	C1RL	BZW2
AZGP1	ELP1	C2	C1R
BSG	ERC1	CA2	C6
C12orf10	ERGIC1	CBL	C8A
CALCOCO1	ERLIN1	CD46	C8B
CAMLG	ERO1A	CD68	CASP3
CCDC124	FBN1	CDC42BPB	CD40
CDC42BPA	FYCO1	CHMP4B	CFI
CDS2	GOPC	CNOT1	CKAP4
CEP41	GRK6	CRLF3	COPS2
CHCHD4	GUSB	DCP1A	COPZ1
CISD1	HDAC6	DEFA1	CRYL1
CNBP	HDGF	DEGS1	CYTH2
CNOT1	HEXA	DNAJC3	DAPP1
COG6	IGLV1-36	DTYMK	DEGS1
COG8	IGLV4-60	EEF2	DPYD
COX5B	IL6ST	EIF1AX	ECE1
CRLF3	IPO11	EIF2S2	ECHS1
CRTC2	LCN1	EIF3G	EEA1
CSNK1A1	LMBRD2	EMC1	EIF3K
CYLD	LPGAT1	ERC1	EIF4EBP1
DECR1	LSM2	ESYT2	ERMP1
DEFA1	LST1	FBXO3	EVI2B
DNAJC10	LTN1	FKBP3	EXTL2
DYNLL1	MAP2K2	GC	F13B
EIF2S2	MAP4K5	GCN1	FAM160B1
EIF4G3	MCCC1	GIT1	FBXO3
ELMO1	NECAP2	GNG8	GAN
ELMOD2	OCIAD1	GNPDA2	GFPT1
ELP1	PDAP1	HADHA	GMPR2
EMB	PGM2L1	HBA1	GNAS
EMC1	PIK3C3	HBB	HLA-B
ESYT2	PIP4P1	HINT1	HLA-DRB5
FCHSD1	PITPNM2	HM13	HPX
FOCAD	PPIL3	IGF2BP2	HTT
GAN	PPM1L	IGHV3-43	IDH3A
GIGYF2	PRKCB	IGLC2	IFITM2
GLOD4	PRSS1	ITCH	IGLV2-18
GLS	PTDSS1	ITPR2	ILVBL
GNG2	PYGM	IVL	IPO9
GPLD1	RGS19	JAM3	ITIH1
GSDMD	RGS6	KIAA2013	ITIH2
H2AFJ	RPS17	LAT	ITIH4
H4C1	RPS2	LETM1	KDELR1
HCLS1	SDC4	LMNA	KHSRP
HEXIM1	SEL1L	LPP	KSR1
HLA-B	TBC1D5	LRMP	LCN1
HM13	TOR1AIP2	MAN2C1	LRRC8D
HSPA14	TRAPPC10	MCCC1	MAN2A2
ICAM1	UBAP2L	MON1A	MAN2B1
IGHV3-43	UNC45A	MTM1	MARCKS
IGKV1-33	USO1	MYCBP	MBL2
IGKV1-9	WIPI1	MYCBP2	MGP
IGKV2D-40	ZADH2	NDUFB10	MPRIP
IGLV2-18	ZC3H7B	NFU1	NAA15
IL18		NUP93	NDUFS8
ITIH2		PPP3CA	NUDT1
KNG1		PRMT1	NUDT3
LAMTOR5		PSAP	NUMB
LHFPL2		PSMB8	ORM2
LMAN1		PXK	OSTC
M6PR		RAB35	OSTF1
MAN2A1		RABGAP1	PGLYRP2
MAP2K2		RABGEF1	PIK3C3
MARCKS		RGL2	PIP4P1
MBP		RIPK1	PON1
MESP2		RNASE1	PPM1L
METTL7A		RNPEP	PPP2R5A
MFGE8		RPL30	PRNP
MICU1		RPLP0	PSMD4
MON1A		RPS3	RAB27A
MTM1		RPTOR	RALGAPB
MYADM		S100A8	RBP4
MYCBP		SCARF1	REEP3
MYCBP2		SDF2	SERPINC1
MYO5A		SEPTIN6	SERPINF2
NAA10		SERINC3	SHBG
NDE1		SERPINA1	SLAIN2
NDUFAB1		SLC12A6	SLC35A4
NDUFB11		SLC12A7	SLC6A6
NDUFS8		SLC25A1	SNF8
NME1		SLC25A24	SPRYD4
NT5DC1		STK38	SUGT1
NUCB1		STX8	TBC1D9B
NUMB		TAOK1	TK2
NUTF2		TBC1D23	TM9SF3
OCIAD1		TBK1	TMEM179B
ORM2		THNSL1	TMX1
PDIA4		TNPO2	TRADD
PEA15		TRIM40	TRAF2
PGM2		TSNAX	TRPC6
PIP4K2A		TTC37	TYK2
PITRM1		UBAP1	VARS1
PLXDC2		UBE2N	VNN1
PON2		UBR4	VPS37B
PPP1R14A		UQCRFS1	VPS54
PPP1R9B		VMA21	WDR61
PPP2R5A		WDR45B	XIAP
PPP2R5D		XPO4
PRKAG1
PRKCA
PROS1
PSMB1
PTPRB
RAB3IP
RASA1
RBCK1
RBP4
ROCK1
SDC4
SDF2
SDF2L1
SEC24C
SERPINA5
SERPIND1
SH3GL1
SLC12A6
SLC12A7
SLC16A7
SLC25A10
SLC25A24
SLC35A4
SLC35D1
SLC6A6
SLMAP
SMAD2
SNAP29
SNX6
SQSTM1
SSR3
STX4
TECPR1
TF
TIA1
TMEM167A
TMEM179B
TMX4
TNFAIP8L2
TRAM1
TRAP1
TSPAN18
TUBG1
UBAP2L
UBR4
UBXN4
VKORC1
VPS25
VPS33B
VPS54
ZFAND1

## Sheet: Venn diagram for lEVs
Additional file 9: Table S4. Related to Figure 4A. Results of Venn diagram analysis in lEVs.
AS	BD	SCL	VKH	..group..	..values..	..count..
TRUE	TRUE	TRUE	TRUE	AS∩BD∩SCL∩VKH		0
FALSE	TRUE	TRUE	TRUE	(BD∩SCL∩VKH)∖(AS)		0
TRUE	FALSE	TRUE	TRUE	(AS∩SCL∩VKH)∖(BD)		0
FALSE	FALSE	TRUE	TRUE	(SCL∩VKH)∖(AS∪BD)	ATP6V1E1, DEGS1, FBXO3	3
TRUE	TRUE	FALSE	TRUE	(AS∩BD∩VKH)∖(SCL)		0
FALSE	TRUE	FALSE	TRUE	(BD∩VKH)∖(AS∪SCL)	LCN1, PIK3C3, PIP4P1, PPM1L	4
TRUE	FALSE	FALSE	TRUE	(AS∩VKH)∖(BD∪SCL)	GAN, HLA-B, IGLV2-18, ITIH2, MARCKS, NDUFS8, NUMB, ORM2, PPP2R5A, RBP4, SLC35A4, SLC6A6, TMEM179B, VPS54	14
FALSE	FALSE	FALSE	TRUE	(VKH)∖(AS∪BD∪SCL)	ADRM1, AKR1A1, APOB, APOBEC3C, APOC2, ARF6, BCAM, BLVRA, BRCC3, BZW2, C1R, C6, C8A, C8B, CASP3, CD40, CFI, CKAP4, COPS2, COPZ1, CRYL1, CYTH2, DAPP1, DPYD, ECE1, ECHS1, EEA1, EIF3K, EIF4EBP1, ERMP1, EVI2B, EXTL2, F13B, FAM160B1, GFPT1, GMPR2, GNAS, HLA-DRB5, HPX, HTT, IDH3A, IFITM2, ILVBL, IPO9, ITIH1, ITIH4, KDELR1, KHSRP, KSR1, LRRC8D, MAN2A2, MAN2B1, MBL2, MGP, MPRIP, NAA15, NUDT1, NUDT3, OSTC,…	87
TRUE	TRUE	TRUE	FALSE	(AS∩BD∩SCL)∖(VKH)		0
FALSE	TRUE	TRUE	FALSE	(BD∩SCL)∖(AS∪VKH)	CBL, ERC1, MCCC1	3
TRUE	FALSE	TRUE	FALSE	(AS∩SCL)∖(BD∪VKH)	ARFIP1, BSG, CNOT1, CRLF3, DEFA1, EIF2S2, EMC1, ESYT2, HM13, IGHV3-43, MON1A, MTM1, MYCBP, MYCBP2, SDF2, SLC12A6, SLC12A7, SLC25A24, UBR4	19
FALSE	FALSE	TRUE	FALSE	(SCL)∖(AS∪BD∪VKH)	ALG11, ALG6, ANXA1, APOF, ARPC3, B4GALT1, BLOC1S4, C1RL, C2, CA2, CD46, CD68, CDC42BPB, CHMP4B, DCP1A, DNAJC3, DTYMK, EEF2, EIF1AX, EIF3G, FKBP3, GC, GCN1, GIT1, GNG8, GNPDA2, HADHA, HBA1, HBB, HINT1, IGF2BP2, IGLC2, ITCH, ITPR2, IVL, JAM3, KIAA2013, LAT, LETM1, LMNA, LPP, LRMP, MAN2C1, NDUFB10, NFU1, NUP93, PPP3CA, PRMT1, PSAP, PSMB8, PXK, RAB35, RABGAP1, RABGEF1, RGL2, RIPK1, RNASE1, RNPEP, RPL…	84
TRUE	TRUE	FALSE	FALSE	(AS∩BD)∖(SCL∪VKH)	CEP41, EIF4G3, ELP1, MAP2K2, OCIAD1, SDC4, UBAP2L	7
FALSE	TRUE	FALSE	FALSE	(BD)∖(AS∪SCL∪VKH)	ASPH, ATP5PD, CCDC47, CD55, CLN6, CPT1A, CXCL5, DDAH2, ERGIC1, ERLIN1, ERO1A, FBN1, FYCO1, GOPC, GRK6, GUSB, HDAC6, HDGF, HEXA, IGLV1-36, IGLV4-60, IL6ST, IPO11, LMBRD2, LPGAT1, LSM2, LST1, LTN1, MAP4K5, NECAP2, PDAP1, PGM2L1, PITPNM2, PPIL3, PRKCB, PRSS1, PTDSS1, PYGM, RGS19, RGS6, RPS17, RPS2, SEL1L, TBC1D5, TOR1AIP2, TRAPPC10, UNC45A, USO1, WIPI1, ZADH2, ZC3H7B	51
TRUE	FALSE	FALSE	FALSE	(AS)∖(BD∪SCL∪VKH)	ABHD12, ABHD14B, ACAP2, ACTB, ADGRG1, AGTRAP, AP1M1, AP2M1, ASAP1, ATG9A, AZGP1, C12orf10, CALCOCO1, CAMLG, CCDC124, CDC42BPA, CDS2, CHCHD4, CISD1, CNBP, COG6, COG8, COX5B, CRTC2, CSNK1A1, CYLD, DECR1, DNAJC10, DYNLL1, ELMO1, ELMOD2, EMB, FCHSD1, FOCAD, GIGYF2, GLOD4, GLS, GNG2, GPLD1, GSDMD, H2AFJ, H4C1, HCLS1, HEXIM1, HSPA14, ICAM1, IGKV1-33, IGKV1-9, IGKV2D-40, IL18, KNG1, LAMTOR5, LHFPL2, LMA…	120

## Sheet: DEPs in plasma
Additional file 9: Table S4. Related to Figure 4A. Differentially expressed proteins between one disease set and the other three sets in plasma.
ARFGEF1	GLOD4	SERPINA5	ITIH2
GLO1	VAMP7	HBD	PON1
PGLS	PFDN1	GPLD1	CRP
MTM1	CTSB	SERPINA10	GRK2
ADPRHL2	RPL30	ABHD14B	APOA2
SIAE	PPP6C	PROS1	CDV3
CRP	SUGT1	AMBP	RELN
CPNE3	DYNLL2	RBP4	INPPL1
HDHD2	GGA3	NXN	MVB12B
EIF3H	VPS36	LGALS1	PF4V1
MYH9	EIF4G3	SEC63	IARS
SERPINC1	GSN	ITPA	DYNC1LI1
NRAS	ABAT	SERPINA7	MAP3K5
IGFALS	HBG1	BCHE	HDHD2
MPO	TBC1D24	TREML1	SERPINA4
ARHGAP35	PIP4K2A	PGLYRP2	IDH3A
NNT	RAB38	OGA	RAD23A
CALM3	NXN	TMBIM1	TGFB1I1
PFKM	ZPR1	A1BG	MCAM
PKP1	CDH5	DCTN2	IGF2
CUL1	ANGPT1	RAE1	TNS1
C4B	KIAA2013	ICOSLG	CFB
EIF4G1	MAP1B	FKBP3	HPCAL1
DYNC1LI2	MAPKAPK3	DOK1	APOD
ABHD14B	HNRNPA3	APOF	C17orf75
VPS35L	PSME2	APOC2	IGLV1-47
FRYL	STAT1	SOD1	HABP2
TECPR1	MOSPD2	FYCO1	CCNY
LBP	LYST	IGLV1-47	RBP4
PRPS1	SRPRA	ASAP2	SNTB1
ATP1B3	HPRT1	SERPINB6	PGLYRP2
NUDT5	IARS	ACY1	MAN2A2
WASF3	PI4KA	RHEB	TPD52L2
SMAP2	RPGRIP1	HADHB	IGHA1
BAK1	SELENOO	TRIP10	RAB7A
QARS	C2CD5	PROC	AKR1B1
DCTD	ATP1B3	TSC22D4	UNC45A
PSMD5	CST6	ABCB7	DAAM1
CTSW	DAG1	ARMCX3	C11orf54
GALK1	EIF2S3	ABCD1	PON3
A2M	MTM1	IGKV1D-39	GPR107
DYNC1LI1	ABCB7	GSPT1	DYNLL2
USP9X	SPAST	APOC3	AHCY
PRG4	TECPR1	CDK5	TBC1D10B
PSMB9	KPNB1	RAD23B	ATG2B
BTN3A3	HS2ST1	IRAK1	PTPRJ
TAPT1	IGLV5-37	ANKRD10	ACTN4
PURB	PLA2G4A	CD44	APAF1
RPL30	PLS3	DENND3	MFN1
PMVK	RNF213	CAD	CCDC6
PDAP1	SPARC	RHOA	SEC24B
EMC1	TUBA8	ASNA1	LRRC32
RIC8A	DPM1	KALRN	GPLD1
ZPR1	UBE2V2	IGLV3-10	SYNCRIP
EDC4	CRTAP	C2	KIF13B
ARAP1	STIP1	VPS26C	LAT
RAC1	AZGP1	WNK1	SEC24C
TMED10	MTMR14	CAMK1	FABP5
SERPINA3	SMIM13	LARS	PPP3R1
LCN1	TRPM4	SUGT1	TREML1
RAB7A	ACAD8	NUDT4	PDGFB
C3	C4BPA	AGPS	PSMA3
ERP44	RENBP	PON1	USP9X
PTPN7	KSR1	AMPD2	ATL3
C9	SAA2	FAM126A	EIF2S3
ITIH2	UPF1	NNT	REPS1
P2RX1	MCU	FAM20B	ARFGEF1
HDHD3	RARS	UBA7	CDH5
ASAP2	CXCL5	ACSF2	UPF1
TUBB6	CALM3	SERPINA4	CD37
FAM20B	LAMC1	CAND1	LBP
SSR3	ATL3	F10	APOC2
RCN2	XPO1	AP1M1	SCFD1
KIAA0513	PRKCSH	TIMP3	DOCK10
GLIPR2	HIBADH	XPNPEP1	RNF213
CNPY2	RAB33A	PRDX2	STAT3
SCAMP2	OXSM	SMAP2	CMTM6
IGKV1D-37	NDUFS5	TM9SF4	PIGR
APOD	ABCD3	GRK2	FBXL20
MRVI1	EPB41L3	NUDT5	SNX9
MASP1	DDX19A	IGKV1D-12	EDC4
F9	GMPPA	ARG1	SDHB
SCFD2	ATP2C1	SARG	GPRC5C
CDV3	LACTB	CPN2	RASA1
IGKV1D-8	UBQLN1	HBG1	DNM3
NPC1	GSS	NIBAN2	LMBRD2
CMC2	FAM126A	SDHC	DOK1
MCRIP1	SLC2A1	MTPN	GNAI1
ABCF1	STX18	RBM8A	SARG
ANKRD34B	MTHFR	ERMAP	SMIM13
FYCO1	PRDX6	SDF2	GNB2
CFB	LTF	SNAP29	C9
BTK	SYAP1	HRG	GNG8
GSTM2	IGLV2-18	KLKB1	COMMD3
FADD	APOOL	CERS2	ZMPSTE24
TAOK3	WASF2	ROCK2	SPNS1
LRRC47	AMBP	CA1	MICU2
UCHL5	NIBAN2	ACOT8	FGFR1OP2
HECTD3	SLC44A1	PPM1B	STK39
CD58	SERPINA7	IPO7	PPP3CA
PMPCB	PGM2	TAOK3	PSMD5
EPS8	SPTLC1	PTPN11	EIF3H
CCM2	SULT1A4	NINJ1	GPR180
ERO1A	ATP5PO	VTI1B	APOF
GSTP1	EPS15	PLCG2	AMBP
HECTD1	HYOU1	DNM2	ANGPTL6
APCS	UBA52	USP47	HGFAC
PTRH2	BTN3A3	ATRN	MTSS1
RNF167	SDF2L1	CFP	APPL2
CMPK1	CALU	MAT2A	TBC1D1
VAMP7	ARHGAP6	C4BPB	RAB12
MTURN	DAP	ROCK1	TRAPPC9
IPO7	ACTBL2	MYO6	ADPRHL2
NDUFA2	MAT2A	YWHAH	GAPVD1
KRT14	APOC1	FABP4	STEAP3
ARMCX3	SERBP1	SELENOO	GLIPR2
MVB12B	SRSF2	NRP1	A2M
CD300A	RTN4	TGFB1I1	CCDC88A
UBE2V2	MAP3K5	UBQLN1	PTRH2
LARS	SERPINA10	CLIP1	ASAH1
TMEM9	WDR13	MGMT	RNF31
MBOAT4	HADHA	NT5C	MCEE
TBC1D13	GBE1	PIGB	TOM1L2
CDH13	EIF3L	TNFAIP8L2	MADD
TMBIM1	GPRC5C	RPA2	PPA1
COL6A3	CUL5	HBB	SSR3
GPR107	IARS2	NARS2	ALG2
EPB42	ATXN3	BDH1	FKBP3
BID	EIF1	SEPTIN5	WASF3
NUDC	PPP1R3E	ANPEP	SAA1
FABP5	MFN2	MAP1B	NDUFV2
TSPAN32	WASF1	SLC7A1	DOK2
NAPRT	PRUNE1	ALG1	AGTRAP
GGPS1	ALCAM	DDX19A	HACD1
XPO1	CYB5R3	CCNY	NPC1
LMNA	CRAT	OPHN1	MTPN
TOMM22	ATPAF2	C3	XPNPEP1
PDGFB	YTHDF2	EIF3G	MT-ND3
YARS		CTSD	MYO5A
IPO9		MT-ND4	SLC2A3
		NAGLU	GNPAT
		PPP6C	PRKAA1
		UNC45A	NAGLU
		LCAT	IGSF8
		HBA1	TM9SF3
		GFM1	VTI1B
		KRT14	IGFBP3
		CDSN	FCGR2A
		PSMA5	GYS1
		APOB	IKBKB
		HECTD1	PLXDC2
		TUBA8	C7
		ITGB3	MCU
		PMPCB	PIP4K2A
		SCIMP	FRYL
		KIAA1109	ELOC
		ENO2	DENND4A
		C1orf50	IGHA2
		NCKIPSD	SQSTM1
		DAP	APOE
		KIDINS220	TMEM41A
		LSS	ATP5PF
		PFDN4	SHMT1
		SLC30A1	HNRNPA3
		ANKIB1	ACAD9
		HLA-B	SVEP1
		C2orf88	NDUFAB1
		MSN	ARHGAP35
		KPNA3
		KCNN4
		TMEM9
		ITGA2B
		ME2
		SERPIND1
		BET1
		TTR
		GCDH
		MTMR3
		ANGPTL6
		IGKV1-9
		NCOA7
		SERPING1
		ATP6V1E1
		IGFBP2
		IGF2
		MINPP1
		ACTN1
		ERP29
		STOM
		CIB1
		UBE2M
		SPAST
		VIL1
		SEPTIN9
		WDR44
		ARL3
		DDX6
		FGB
		TMEM175
		YARS
		SEC13
		NAGK
		C17orf75
		FLNA
		YWHAB
		ADAM10
		ACACA
		FUCA1
		PRKCA
		FAM234A
		PDHB
		TMEM43
		EIF2S2
		CPPED1
		SLC6A6
		ATP8B1
		MBL2
		MYO5A

## Sheet: Venn diagram for plasma
Additional file 9: Table S4. Related to Figure 4A. Results of Venn diagram analysis in plasma.
AS	BD	SCL	VKH	..group..	..values..	..count..
TRUE	TRUE	TRUE	TRUE	AS∩BD∩SCL∩VKH		0
FALSE	TRUE	TRUE	TRUE	(BD∩SCL∩VKH)∖(AS)	AMBP	1
TRUE	FALSE	TRUE	TRUE	(AS∩SCL∩VKH)∖(BD)		0
FALSE	FALSE	TRUE	TRUE	(SCL∩VKH)∖(AS∪BD)	GPLD1, RBP4, TREML1, PGLYRP2, FKBP3, DOK1, APOF, APOC2, IGLV1-47, PON1, SERPINA4, XPNPEP1, GRK2, SARG, MTPN, VTI1B, TGFB1I1, CCNY, NAGLU, UNC45A, ANGPTL6, IGF2, C17orf75, MYO5A	24
TRUE	TRUE	FALSE	TRUE	(AS∩BD∩VKH)∖(SCL)		0
FALSE	TRUE	FALSE	TRUE	(BD∩VKH)∖(AS∪SCL)	DYNLL2, PIP4K2A, CDH5, HNRNPA3, IARS, EIF2S3, RNF213, SMIM13, UPF1, MCU, ATL3, MAP3K5, GPRC5C	13
TRUE	FALSE	FALSE	TRUE	(AS∩VKH)∖(BD∪SCL)	ARFGEF1, ADPRHL2, CRP, HDHD2, EIF3H, ARHGAP35, FRYL, LBP, WASF3, PSMD5, A2M, DYNC1LI1, USP9X, EDC4, RAB7A, C9, ITIH2, SSR3, GLIPR2, APOD, CDV3, NPC1, CFB, PTRH2, MVB12B, GPR107, FABP5, PDGFB	28
FALSE	FALSE	FALSE	TRUE	(VKH)∖(AS∪BD∪SCL)	APOA2, RELN, INPPL1, PF4V1, IDH3A, RAD23A, MCAM, TNS1, HPCAL1, HABP2, SNTB1, MAN2A2, TPD52L2, IGHA1, AKR1B1, DAAM1, C11orf54, PON3, AHCY, TBC1D10B, ATG2B, PTPRJ, ACTN4, APAF1, MFN1, CCDC6, SEC24B, LRRC32, SYNCRIP, KIF13B, LAT, SEC24C, PPP3R1, PSMA3, REPS1, CD37, SCFD1, DOCK10, STAT3, CMTM6, PIGR, FBXL20, SNX9, SDHB, RASA1, DNM3, LMBRD2, GNAI1, GNB2, GNG8, COMMD3, ZMPSTE24, SPNS1, MICU2, FGFR1OP2,…	102
TRUE	TRUE	TRUE	FALSE	(AS∩BD∩SCL)∖(VKH)		0
FALSE	TRUE	TRUE	FALSE	(BD∩SCL)∖(AS∪VKH)	PPP6C, SUGT1, HBG1, NXN, MAP1B, SELENOO, ABCB7, SPAST, TUBA8, DDX19A, UBQLN1, FAM126A, NIBAN2, SERPINA7, DAP, MAT2A, SERPINA10	17
TRUE	FALSE	TRUE	FALSE	(AS∩SCL)∖(BD∪VKH)	NNT, ABHD14B, NUDT5, SMAP2, C3, ASAP2, FAM20B, FYCO1, TAOK3, PMPCB, HECTD1, IPO7, KRT14, ARMCX3, LARS, TMEM9, TMBIM1, YARS	18
FALSE	FALSE	TRUE	FALSE	(SCL)∖(AS∪BD∪VKH)	SERPINA5, HBD, PROS1, LGALS1, SEC63, ITPA, BCHE, OGA, A1BG, DCTN2, RAE1, ICOSLG, SOD1, SERPINB6, ACY1, RHEB, HADHB, TRIP10, PROC, TSC22D4, ABCD1, IGKV1D-39, GSPT1, APOC3, CDK5, RAD23B, IRAK1, ANKRD10, CD44, DENND3, CAD, RHOA, ASNA1, KALRN, IGLV3-10, C2, VPS26C, WNK1, CAMK1, NUDT4, AGPS, AMPD2, UBA7, ACSF2, CAND1, F10, AP1M1, TIMP3, PRDX2, TM9SF4, IGKV1D-12, ARG1, CPN2, SDHC, RBM8A, ERMAP, SDF2, S…	158
TRUE	TRUE	FALSE	FALSE	(AS∩BD)∖(SCL∪VKH)	MTM1, CALM3, TECPR1, ATP1B3, BTN3A3, RPL30, ZPR1, VAMP7, UBE2V2, XPO1	10
FALSE	TRUE	FALSE	FALSE	(BD)∖(AS∪SCL∪VKH)	GLOD4, PFDN1, CTSB, GGA3, VPS36, EIF4G3, GSN, ABAT, TBC1D24, RAB38, ANGPT1, KIAA2013, MAPKAPK3, PSME2, STAT1, MOSPD2, LYST, SRPRA, HPRT1, PI4KA, RPGRIP1, C2CD5, CST6, DAG1, KPNB1, HS2ST1, IGLV5-37, PLA2G4A, PLS3, SPARC, DPM1, CRTAP, STIP1, AZGP1, MTMR14, TRPM4, ACAD8, C4BPA, RENBP, KSR1, SAA2, RARS, CXCL5, LAMC1, PRKCSH, HIBADH, RAB33A, OXSM, NDUFS5, ABCD3, EPB41L3, GMPPA, ATP2C1, LACTB, GSS, SLC…	97
TRUE	FALSE	FALSE	FALSE	(AS)∖(BD∪SCL∪VKH)	GLO1, PGLS, SIAE, CPNE3, MYH9, SERPINC1, NRAS, IGFALS, MPO, PFKM, PKP1, CUL1, C4B, EIF4G1, DYNC1LI2, VPS35L, PRPS1, BAK1, QARS, DCTD, CTSW, GALK1, PRG4, PSMB9, TAPT1, PURB, PMVK, PDAP1, EMC1, RIC8A, ARAP1, RAC1, TMED10, SERPINA3, LCN1, ERP44, PTPN7, P2RX1, HDHD3, TUBB6, RCN2, KIAA0513, CNPY2, SCAMP2, IGKV1D-37, MRVI1, MASP1, F9, SCFD2, IGKV1D-8, CMC2, MCRIP1, ABCF1, ANKRD34B, BTK, GSTM2, FADD, LR…	84

## Sheet: Diagnostic performance
Additional file 9: Table S4. Related to Figure 4C. Diagnostic performance of biomarker panels for AS, BD, SCL, and VKH.
Biomarker	AUC	(95% CI)	p-value	Cutoff point	Sensitivity (%)	Specificity (%)	PLR (%)	NLR (%)	PPVa (%)	NPV (%)	DOR
AS vs. HC
plasma-MASP1	0.929	0.792-0.988	<0.0001	>1.321	88.89	83.33	5.33	0.13	84.2	88.2	41
sEVs-FSTL1	0.84	0.679-0.940	<0.0001	>73.54	94.44	61.11	2.43	0.091	70.8	91.7	26.7
plasma-MASP1+ sEVs-FSTL1	0.975	0.860-1.000	<0.0001	Prob >0.1053	100	88.89	9	0	90	100	107.67b
AS vs. BSV
plasma-MASP1	0.722	0.604-0.821	0.0002	>1.3316	88.89	57.41	2.09	0.19	41	93.9	11
sEVs-FSTL1	0.699	0.579-0.801	0.0021	>78.7256	94.44	44.44	1.7	0.13	36.2	96	13.0769
plasma-MASP1+ sEVs-FSTL1	0.759	0.644-0.852	<0.0001	Prob ≤0.7927	88.89	62.96	2.4	0.18	44.4	94.4	13.3333
BD vs. HC
plasma-ALCAM	0.84	0.679-0.940	<0.0001	>0.6023	100	72.22	3.6	0	78.3	100	44.33b
sEVs-TRIM21	0.843	0.683-0.942	<0.0001	>13.948	100	61.11	2.57	0	72	100	28.50b
plasma-ALCAM+sEVs-TRIM21	0.938	0.805-0.991	<0.0001	Prob >0.4635	88.89	94.44	16	0.12	94.1	89.5	133.33
BD vs. ASV
plasma-ALCAM	0.703	0.583-0.805	0.0018	>0.5971	100	38.89	1.64	0	35.3	100	12.29b
sEVs-TRIM21	0.767	0.652-0.859	<0.0001	>30.324	83.33	61.11	2.14	0.27	41.7	91.7	7.92593
plasma-ALCAM+sEVs-TRIM21	0.842	0.736-0.917	<0.0001	Prob ≤0.7958	88.89	70.37	3	0.16	50	95	18.75
SCL vs. HC
plasma-TIMP3	0.778	0.608-0.899	0.0003	>1.6372	72.22	72.22	2.6	0.38	72.2	72.2	6.84211
lEVs-TBK1	0.781	0.612-0.901	0.0003	>286.18	83.33	61.11	2.14	0.27	68.2	78.6	7.92593
plasma-TIMP3+lEVs-TBK1	0.833	0.672-0.936	<0.0001	Prob >0.5641	66.67	94.44	12	0.35	92.3	73.9	34.2857
SCL vs. ABV
plasma-TIMP3	0.64	0.518-0.750	0.0814	>3.6848	44.44	85.19	3	0.65	50	82.1	4.61538
lEVs-TBK1	0.845	0.740-0.919	<0.0001	>249.291	100	64.81	2.84	0	48.6	100	34.20b
plasma-TIMP3+lEVs-TBK1	0.845	0.740-0.919	<0.0001	Prob ≤0.8589	100	64.81	2.84	0	48.6	100	34.20b
VKH vs. HC
plasma-PTPRJ	0.941	0.809-0.992	<0.0001	≤2.4611	100	77.78	4.5	0	81.8	100	57.00b
lEVs-MBL2	0.556	0.381-0.721	0.5809	>1.2489	100	27.78	1.38	0	58.1	100	8.14b
plasma-PTPRJ+ lEVs-MBL2	0.941	0.809-0.992	<0.0001	Prob >0.1325	100	77.78	4.5	0	81.8	100	57.00b
VKH vs. ABS
plasma-PTPRJ	0.852	0.748-0.925	<0.0001	≤1.3283	72.22	83.33	4.33	0.33	59.1	90	13.1212
lEVs-MBL2	0.727	0.610-0.826	0.0004	>1.5129	100	50	2	0	40	100	19.00b
plasma-PTPRJ+ lEVs-MBL2	0.909	0.818-0.964	<0.0001	Prob ≤0.6336	77.78	87.04	6	0.26	66.7	92.2	23.0769
Abbreviations: AUC, Area under the curve; CI, Confidence interval; PLR, Positive likelihood ratio; NLR, Negative likelihood ratio; PPV, Positive predictive value; NPV, Negative predictive value; DOR, Diagnostic odds ratio; Prob, Probability. aPrevalence = 50% (a single-disease group versus the HCs) / 25% (a single-disease group versus the others); bAn appropriate continuity correction (addition o…
