# Supplementary material for: Comprehensive profiling of extracellular vesicles in uveitis and scleritis enables biomarker discovery and mechanism exploration
Source: J Transl Med. 2023 Jun 15;21:388. doi: 10.1186/s12967-023-04228-x (PMC10273650; doi:10.1186/s12967-023-04228-x)
Supplement: Supplementary file 10 — Additional file 10: Table S5. Related to Fig. 5A. Clinical parameters of the discovery cohort. [file 12967_2023_4228_MOESM10_ESM.xlsx]

## Sheet: Clinical parameters
Additional file 10: Table S5. Related to Figure 5A. Clinical parameters of the discovery cohort.
Variables	Groups
	HC (N=32)	DG (N=59)	AS (N=16)	BD (N=16)	SCL (N=16)	VKH (N=11)
Ocular parameters
IOP, mmHg			10.7±7.65a	12.73±3.30	13.28±3.36	15.39±5.65
BSVA			0.60±0.35	0.46±0.30	0.825±0.38a	0.52±0.21
ACCs			1.75±0.91	2.05±1.11	0.93±0.78	1.15±0.67
OCT-ctr, μm			249.00±66.50a	282.42±54.91	248.46±56.58	459.56±240.09
OCT-ave, μm			311.40±24.03a	318.91±46.16	292.70±23.51	386.09±100.80
Biochemical parameters (Blood glucose)
GLU, mmol/L		5.30±0.81a	5.73±0.88	5.04±0.59	5.35±0.95a	5.57±0.63
Biochemical parameters (Blood Lipid)
TC, mmol/L		4.89±0.98	5.05±0.97	4.62±0.82	4.68±0.95	5.37±1.16
TG, mmol/L		1.34±0.75a	1.97±1.86a	1.46±0.57	1.70±1.04a	1.38±0.49
LDL, mmol/L		2.90±0.82	3.03±0.58a	2.69±0.76	2.81±0.96a	3.09±0.98
HDL, mmol/L		1.21±0.47a	1.13±0.23	1.32±0.39a	1.30±0.38	1.46±0.24
APOAI, g/L		1.19±0.33	1.09±0.25	1.30±0.38	1.05±0.31	1.38±0.27
ApoB, g/L		0.89±0.68a	0.98±0.39	0.89±0.43	0.87±0.44	0.97±0.52
LPa, mg/L		275.30±322.03a	236.69±128.90	556.04±624.98	496.13±419.81a	501.15±507.93a
Biochemical parameters (Hepatic function indices)
ALT, U/L	21.00±14.00a	18.00±12.00a	22.75±8.81	17.50±7.46	31.19±26.14a	26.46±12.03a
p-value		0.557	0.392	0.233	0.444	0.152
AST, U/L	20.00±5.00a	18.00±7.00a	18.63±3.32	16.00±2.61	20.44±6.76	20.46±5.32
p-value		0.004**	0.067	0.000**	0.269	0.751
ALP, U/L	69.16±14.48	77.00±28.00a	88.06±24.60	75.69±17.93	91.75±36.14a	72.64±14.40
p-value		0.013*	0.013*	0.184b	0.021*	0.497b
GGT, U/L	20.00±11.00a	26.00±20.00a	33.38±13.57a	30.19±18.32a	35.44±27.85a	27.73±12.59
p-value		0.009**	0.004**	0.163	0.076	0.276
TBIL, umol/L	18.50±3.70a	15.36±4.43	15.12±4.43	17.03±4.96	14.78±3.04	14.13±5.19
p-value		0.001**	0.023*	0.101	0.001**	0.027*
TP, g/L	69.00±3.90a	71.43±4.99	72.67±6.17	71.09±4.10	70.57±4.55	71.36±5.22
p-value		0.136	0.257	0.144	0.439	0.466
ALB, g/L	43.85±2.22	42.80±4.90a	40.57±8.90a	44.41±2.86	40.98±3.81	42.05±2.98
p-value		0.059	0.088	0.461b	0.012*	0.041*b
Biochemical parameters (Renal function indices)
UA, umol	302.03±76.85	285.53±72.19	302.06±61.21	306.88±90.33	279.75±58.62	238.82±59.98
p-value		0.316b	0.999b	0.848b	0.315b	0.018*b
URE, mmol	4.31±0.86	3.90±1.80a	4.54±1.01	5.01±1.62a	4.11±1.46a	3.86±0.94a
p-value		0.724	0.427b	0.276	0.208	0.091
CRE, umol	78.15±15.65	72.70±18.50a	79.43±13.98	80.25±14.75	70.83±8.71	71.55±15.72
p-value		0.619	0.786b	0.659b	0.174	0.237b
Complete blood count (White blood cells)
WBC, 10^9/L	6.40±1.37	8.47±3.19a	9.31±3.65a	8.17±2.18	9.28±3.43	8.65±2.77
p-value		0.000**	0.001**	0.001**b	0.003**	0.012*
NEUT, 10^9/L	3.60±0.98	5.14±3.11a	5.84±2.66a	5.12±1.73	5.82±2.76	5.77±2.86
p-value		0.000**	0.000**	0.002**	0.005**	0.007**
LYMPH, 10^9/L	2.17±0.56	2.10±1.15a	2.65±1.28a	2.31±0.85	2.56±1.19a	2.24±1.02
p-value		0.596	0.323	0.491b	0.575	0.731
MONO, 10^9/L	0.47±0.15	0.56±0.40a	0.66±0.23	0.62±0.24	1.11±1.81a	0.54±0.30
p-value		0.004**	0.003**	0.030*	0.022*	0.764
EO, 10^9/L	0.10±0.09a	0.08±0.08a	0.14±0.11a	0.10±0.08a	0.44±1.46a	0.07±0.06
p-value		0.276	0.295	0.301	0.067	0.178
BASO, 10^9/L	0.01±0.01a	0.02±0.02a	0.02±0.01a	0.02±0.02a	0.04±0.07a	0.02±0.01a
p-value		0.177	0.27	0.398	0.226	0.564
NEUT%	55.91±6.85	62.14±13.10a	61.94±8.55a	61.96±9.22	59.28±16.70a	64.40±13.51
p-value		0.007**	0.025*	0.014*b	0.151	0.081
LYMPH%	33.31±7.84	28.52±9.35	28.78±7.01	28.90±8.76	28.36±11.17	27.82±11.41
p-value		0.017*b	0.058b	0.086b	0.092	0.086b
MONO%	7.34±1.77	7.40±1.84a	7.37±1.84	7.55±2.51a	6.61±1.88a	6.54±2.67
p-value		0.939	0.951b	0.849	0.425	0.267b
EO%	2.20±2.26a	1.00±1.26a	1.69±1.22	1.36±1.42a	2.76±7.19a	0.99±0.79
p-value		0.013*	0.678	0.051	0.009**	0.042*
BASO%	0.29±0.24a	0.20±0.16a	0.25±0.12	0.27±0.18	2.11±7.44a	0.26±0.22
p-value		0.896	0.963	0.973	0.936	0.815
Complete blood count (Red blood cells)
RBC, 10^12/L	4.63±0.41	4.69±0.48	4.83±0.51	4.83±0.35	4.57±0.48	4.49±0.50
p-value		0.511b	0.146b	0.100b	0.648b	0.347b
HGB, g/L	143.50±16.75a	141.51±15.58	145.00±15.59	146.06±10.21	136.63±15.66	136.91±20.13
p-value		0.92	0.615	0.288	0.242	0.403
HCT	0.41±0.04	0.41±0.04	0.42±0.05	0.43±0.03	0.40±0.04	0.40±0.05
p-value		0.942b	0.507b	0.214b	0.228b	0.341b
MCV, fL	89.50±3.69	88.24±4.57	87.56±4.77	88.49±4.24	87.99±4.74	89.24±4.93
p-value		0.185b	0.127b	0.403b	0.231b	0.854b
MCH, pg	31.00±2.08a	30.30±2.40a	30.09±1.81	30.29±1.37	29.91±1.55	30.46±2.24a
p-value		0.233	0.437	0.309	0.115	0.77
MCHC, g/L	341.00±13.75a	341.83±8.93	343.69±9.25	342.38±5.97	340.13±7.68	340.82±13.44
p-value		0.721	0.518	0.784	0.751	0.666
RDW-SD, fL	40.80±1.99	41.22±2.72	40.66±2.97	41.25±2.82	41.95±2.72	40.91±2.32
p-value		0.501	0.861	0.524b	0.102b	0.881b
RDW-CV, %	12.65±0.68a	13.00±1.20a	12.97±0.83	13.02±0.78	13.60±1.20	12.74±0.67
p-value		0.035*	0.264	0.136	0.005**	0.889
PDW, fL	11.50±2.23a	10.32±1.42	10.45±1.46	10.18±1.47	10.23±1.61	10.46±1.16
p-value		0.003**	0.115	0.022*	0.013*	0.084
Complete blood count (Platelets)
PLT, 10^9/L	242.50±74.50a	269.54±70.06	308.13±85.11	251.88±44.99	256.88±80.87	257.55±38.17
p-value		0.156	0.018*	0.686	0.81	0.366
P-LCR, %	24.88±6.24	20.46±6.27	20.76±6.50	19.95±6.18a	20.23±7.17	21.09±5.42
p-value		0.002**b	0.039*b	0.014*	0.025*b	0.08b
MPV, fL	9.97±0.89	9.33±0.88	9.37±0.99	9.25±0.88	9.29±0.96a	9.43±0.71
p-value		0.001**b	0.038*b	0.011*b	0.004**	0.074b
PCT, %	0.25±0.04	0.24±0.10a	0.28±0.07	0.23±0.05	0.23±0.06	0.24±0.04
p-value		0.963	0.055	0.352b	0.482b	0.859b
Inflammatory markers
NLR	1.74±0.54	2.28±1.40a	2.52±1.85a	2.45±1.16	2.61±1.44	3.46±3.56a
p-value		0.003**	0.027*	0.020*	0.043*	0.091
PLR	119.93±36.56	120.09±66.91a	131.35±52.36	119.77±38.89	113.49±44.05	137.67±64.05
p-value		0.822	0.387b	0.989b	0.596b	0.269b
LMR	4.96±1.51	3.76±2.04a	3.97±0.84	4.19±1.81	4.01±1.80	4.67±2.00
p-value		0.028*b	0.012*	0.132	0.063	0.619
Abbreviations: HC, healthy control; DG, diseased group; AS, ankylosing spondylitis-related acute anterior uveitis; BD, Behcet's disease uveitis; SCL, posterior scleritis; VKH, Vogt-Koyanagi-Harada syndrome; BMI, body mass index; IOP, intraocular pressure; BSVA, best-corrected visual acuity; ACCs, anterior chamber cells; OCT-ctr, central retinal thickness values measured by OCT; OCT-ave, average r…
