# Supplementary material for: Comprehensive profiling of extracellular vesicles in uveitis and scleritis enables biomarker discovery and mechanism exploration
Source: J Transl Med. 2023 Jun 15;21:388. doi: 10.1186/s12967-023-04228-x (PMC10273650; doi:10.1186/s12967-023-04228-x)
Supplement: Supplementary file 11 — Additional file 11: Table S6. Related to Fig. 6B-C. List of predicted drugs by CMap and terms in the drug-protein interaction network by CTD. [file 12967_2023_4228_MOESM11_ESM.xlsx]

## Sheet: BD-CMap-sEVs
Additional file 11: Table S6. Related to Figure 6B. Identification of potential drugs for BD in sEVs by CMap.
pert_iname	moa	fdr	ncs
AM-24	Lipoxygenase inhibitor	0	-1.89289
mepazine	Mucus protecting agent	0	-1.88641
MG-132	Proteasome inhibitor	0	-1.86683
L-690330	Inositol monophosphatase inhibitor	2.22045e-16	-1.81924
mirodenafil	Phosphodiesterase inhibitor	2.22045e-16	-1.80168
bortezomib	NFKB inhibitor|Proteasome inhibitor	2.22045e-16	-1.79841

## Sheet: BD-CMap-lEVs
Additional file 11: Table S6. Related to Figure 6B. Identification of potential drugs for BD in lEVs by CMap.
pert_iname	moa	fdr	ncs
kakonein	GABA receptor antagonist|Serotonin receptor antagonist	0	-1.80113
PHA-665752	MET inhibitor	0	-1.7957
apocynin	NADPH inhibitor	0	-1.78755
mocetinostat	HDAC inhibitor	0	-1.77061
PAC-1	Caspase activator	0	-1.76684
GSK-1070916	Aurora kinase inhibitor	0	-1.76383
piribedil	Dopamine receptor agonist	0	-1.74394
felodipine	Calcium channel blocker	0	-1.72301
PFI-1	Bromodomain inhibitor	0	-1.72178
duloxetine	Norepinephrine inhibitor|Serotonin reuptake inhibitor	0	-1.72017
fexofenadine	Histamine receptor antagonist	0	-1.71783
IOX2	HIF Inhibitor	0	-1.70663
BRD-K73261812	Beta catenin inhibitor	0	-1.70191
meloxicam	Cyclooxygenase inhibitor	0	-1.70049
nitrazepam	Benzodiazepine receptor agonist	0	-1.69815
BRD-K59058747	Mucolytic	0	-1.69181
vorinostat	HDAC inhibitor	0	-1.68644
LY-288513	CCK receptor antagonist	0	-1.68486
sulfamethizole	Bacterial antifolate	0	-1.67801
obatoclax	BCL inhibitor	0	-1.67602
artesunate	DNA synthesis inhibitor	0	-1.67573
procainamide	Sodium channel inhibitor	0	-1.67456
I-BET-762	Bromodomain inhibitor	0	-1.67157
HA-1004	Calcium channel blocker	0	-1.66814
ACY-1215	HDAC inhibitor	0	-1.66752
cinepazide	Calcium channel activator	0	-1.66447
lomerizine	Calcium channel blocker	0	-1.66146
LY-2603618	CHK inhibitor	0	-1.66109
fipronil	Chloride channel blocker|GABA gated chloride channel blocker	0	-1.65731
ASC-J9	Androgen receptor agonist	0	-1.65303
entinostat	HDAC inhibitor	0	-1.65276
DL-PDMP	Glucosyltransferase inhibitor	0	-1.65256
taltirelin	Thyrotropin releasing hormone receptor agonist	0	-1.65148
pramipexole	Dopamine receptor agonist	0	-1.65097
LY-294002	MTOR inhibitor|DNA dependent protein kinase inhibitor|Phosphodiesterase inhibitor|PLK inhibitor	0	-1.64984
lonidamine	Glucokinase inhibitor	0	-1.64742
tacedinaline	HDAC inhibitor	0	-1.64663
CGP-37157	Calcium channel blocker|Mitochondrial Na+/Ca2+ exchanger antagonist|Sodium/calcium exchange inhibitor	0	-1.64531
SU-014813	PDGFR inhibitor|VEGFR inhibitor	0	-1.64506
vorinostat	HDAC inhibitor	0	-1.64033
AEE-788	EGFR inhibitor|VEGFR inhibitor	0	-1.6397
mazindol	Dopamine receptor antagonist|Serotonin reuptake inhibitor	0	-1.63563
methylstat	Histone demethylase inhibitor	0	-1.63283
metaxalone	Muscle relaxant	0	-1.63185
BMS-509744	ITK inhibitor	0	-1.63121
AZ-628	RAF inhibitor	0	-1.63099
olaparib	PARP inhibitor	0	-1.63041
moxonidine	Imidazoline receptor agonist	0	-1.6293
balapiravir	RNA polymerase inhibitor	0	-1.62844
levcromakalim	Potassium channel activator	0	-1.62808
sasapyrine	NFKB inhibitor	0	-1.62733
chlorpropamide	ATP channel blocker	0	-1.62696
PF-573228	Focal adhesion kinase inhibitor	0	-1.62695
scriptaid	HDAC inhibitor	0	-1.6252
piroxicam	Cyclooxygenase inhibitor	0	-1.62433
cytochalasin-d	Tubulin inhibitor	0	-1.62321
BRD-K73261812	Beta catenin inhibitor	0	-1.62115
loxoprofen	Cyclooxygenase inhibitor|Prostanoid receptor antagonist	0	-1.62
dabrafenib	RAF inhibitor	0	-1.61889
CI-966	GAT inhibitor	0	-1.61798
sobetirome	Thyroid hormone inhibitor	0	-1.61795
ZM-447439	Aurora kinase inhibitor	0	-1.61646
cinnarizine	Calcium channel blocker	0	-1.61634
sirolimus	MTOR inhibitor	0	-1.61534
ibuprofen	Cyclooxygenase inhibitor	0	-1.61375
maraviroc	CC chemokine receptor antagonist	0	-1.61361
NVP-AUY922	HSP inhibitor	0	-1.61288
ramelteon	Melatonin receptor agonist	0	-1.61286
BRD-K74305673	IKK inhibitor|NFKB inhibitor	0	-1.61261
procainamide	Sodium channel inhibitor	0	-1.61253
tanaproget	Progesterone receptor agonist	0	-1.61101
GDC-0349	PIM inhibitor	0	-1.60965
ZM-323881	VEGFR inhibitor	0	-1.60682
calcipotriol	Vitamin D receptor agonist	0	-1.60552
TW-37	BCL inhibitor	0	-1.60539
tamibarotene	Retinoid receptor agonist	0	-1.60473
thioridazine	Dopamine receptor antagonist	0	-1.60438
cyclophosphamide	DNA alkylating agent	0	-1.60399
etamivan	Respiratory stimulant	0	-1.60218
PMSF	Serine protease inhibitor	0	-1.60204
rifabutin	Bacterial protein synthesis inhibitor	0	-1.6015
tedizolid	Bacterial 50S ribosomal subunit inhibitor	0	-1.6014
VU-0418947-2	HIF modulator	0	-1.60127
PF-750	FAAH inhibitor	0	-1.60124
PF-04691502	MTOR inhibitor|PI3K inhibitor	0	-1.5998
ORG-9768	Adrenergic receptor antagonist	0	-1.59906
GW-842166	Cannabinoid receptor agonist	0	-1.59889
fusidic-acid	Bacterial 30S ribosomal subunit inhibitor	0	-1.59603
BI-2536	PLK inhibitor	0	-1.59548
tacalcitol	Vitamin D receptor agonist	0	-1.5954
medetomidine	Adrenergic receptor agonist	0	-1.59464
gossypol	BCL inhibitor|MCL1 inhibitor	0	-1.59453
cytarabine	Ribonucleotide reductase inhibitor	0	-1.59267
nisoldipine	Calcium channel blocker	0	-1.59224
sulforaphane	Carcinogen|Aryl hydrocarbon receptor antagonist	0	-1.59192
rufinamide	Voltage-gated sodium channel blocker	0	-1.5901
catechin	Beta secretase inhibitor|Fatty acid synthase inhibitor|LDL antioxidants	0	-1.58986
mestinon	Cholinesterase inhibitor	0	-1.58942
JWE-035	Aurora kinase inhibitor	0	-1.58911
ixazomib	Proteasome inhibitor	0	-1.58547
phloretin	Sodium channel inhibitor	0	-1.58539
levothyroxine	Thyroid hormone stimulant	0	-1.58327
grazoprevir	HCV inhibitor	0	-1.58324
orciprenaline	Adrenergic receptor agonist	0	-1.58303
VU-0418946-1	Hypoxia inducible factor activator	0	-1.58269
WYE-125132	MTOR inhibitor	0	-1.58232
tipifarnib	Farnesyltransferase inhibitor	0	-1.58054
safinamide	Dopamine receptor antagonist|Glutamate inhibitor|Monoamine oxidase inhibitor	0	-1.57952
digoxin	Na/K-ATPase inhibitor	0	-1.57785
droperidol	Dopamine receptor antagonist	0	-1.5751
tipifarnib	Farnesyltransferase inhibitor	0	-1.5749
MK-2206	AKT inhibitor	0	-1.57459
dorzolamide	Carbonic anhydrase inhibitor	0	-1.5744
mepyramine	Histamine receptor antagonist	0	-1.57373
YM-976	Phosphodiesterase inhibitor	0	-1.57306
asenapine	Dopamine receptor antagonist|Serotonin receptor antagonist	0	-1.5728
asymmetrical-dimethylarginine	Nitric oxide synthase inhibitor	0	-1.57268
fluspirilene	Dopamine receptor antagonist	0	-1.57252
piretanide	Glucocorticoid receptor agonist	0	-1.57235
pargyline	Monoamine oxidase inhibitor	0	-1.5722
avasimibe	ACAT inhibitor	0	-1.57217
fadrozole	Aromatase inhibitor	0	-1.57186
masitinib	KIT inhibitor|PDGFR inhibitor|Src inhibitor	0	-1.57143
mifobate	PPAR receptor antagonist	0	-1.57074
phloretin	Sodium channel inhibitor	0	-1.57058
tacalcitol	Vitamin D receptor agonist	0	-1.56874
COL-3	Matrix metalloprotease inhibitor	0	-1.5683
MDL-73005EF	Serotonin receptor antagonist	0	-1.56752
sirolimus	MTOR inhibitor	0	-1.56703
AZ-628	RAF inhibitor	0	-1.56696
moxonidine	Imidazoline receptor agonist	0	-1.56691
PF-02545920	Phosphodiesterase inhibitor	0	-1.56658
neratinib	EGFR inhibitor	0	-1.56597
diflunisal	Prostanoid receptor antagonist	0	-1.56525
diosmin	Aryl hydrocarbon receptor agonist|Capillary stabilizing agent	0	-1.56444
rhodomyrtoxin-b	Carcinogen|DNA intercalating agent	0	-1.56396
CHEMBL-374350	NFKB inhibitor	0	-1.56357
aminolevulinic-acid	Oxidizing agent	0	-1.56348
suvorexant	Orexin receptor antagonist	0	-1.56327
alfuzosin	Adrenergic receptor antagonist	0	-1.56297
nafamostat	Serine protease inhibitor	0	-1.56265
riluzole	Glutamate inhibitor	0	-1.56165
BRD-K55591206	Bacterial DNA inhibitor	0	-1.56137
cimetidine	Histamine receptor antagonist	0	-1.56128
bemegride	Chemoreceptor agonist	0	-1.56072
indapamide	Thiazide diuretic	0	-1.56006
alaproclate	Serotonin receptor antagonist	0	-1.55863
talazoparib	PARP inhibitor	0	-1.55681
nefazodone	Serotonin receptor antagonist|Adrenergic receptor antagonist|Norepinephrine reuptake inhibitor|Serotonin reuptake inhibitor	0	-1.55645
SB-743921	Kinesin inhibitor	0	-1.55624
lonidamine	Glucokinase inhibitor	0	-1.55605
toremifene	Selective estrogen receptor modulator (SERM)|Estrogen receptor antagonist	0	-1.5559
lamotrigine	Serotonin receptor antagonist|Sodium channel inhibitor	0	-1.55574
PF-04217903	MET inhibitor	0	-1.5553
YM-201636	PI3K inhibitor	0	-1.55463
CEP-37440	ALK inhibitor	0	-1.55434
clofazimine	Bacterial DNA inhibitor	0	-1.55321
LXR-623	LXR agonist	0	-1.55303
nikethamide	Immunostimulant	0	-1.55266
Y-27152	Potassium channel activator	0	-1.5509
VX-222	HCV inhibitor	0	-1.55069
buflomedil	Adrenergic receptor antagonist|Calcium channel blocker	0	-1.55046
tiratricol	Thyroid hormone stimulant	0	-1.54997
methiopril	ACE inhibitor	0	-1.54898
NVP-BEZ235	MTOR inhibitor|PI3K inhibitor	0	-1.54838
imiquimod	Interferon inducer|TLR agonist	0	-1.54783
vorinostat	HDAC inhibitor	0	-1.54724
bithionol	Autotaxin inhibitor	0	-1.54694
BRD-A20131130	Adenylyl cyclase inhibitor	0	-1.5469
talampanel	Glutamate receptor antagonist	0	-1.54678
purpurogallin	Catechol O methyltransferase inhibitor	0	-1.54674
ramipril	ACE inhibitor	0	-1.54641
iloprost	Platelet aggregation inhibitor|Prostanoid receptor agonist	0	-1.54635
PHA-767491	CDC inhibitor	0	-1.54616
TAK-733	MEK inhibitor	0	-1.5458
BRD-K74305673	IKK inhibitor|NFKB inhibitor	0	-1.54539
ibutilide	Potassium channel antagonist	0	-1.54409
ondansetron	Serotonin receptor antagonist	0	-1.54375
CNQX	Glutamate receptor antagonist	0	-1.543
fluspirilene	Dopamine receptor antagonist	0	-1.54298
bortezomib	NFKB inhibitor|Proteasome inhibitor	0	-1.54232
UBP-302	Glutamate receptor antagonist	0	-1.54198
ecabet	Gastrin inhibitor|Urease inhibitor	0	-1.54175
CPI-613	PDK inhibitor	0	-1.54121
metaxalone	Muscle relaxant	0	-1.5412
nefopam	Cyclooxygenase inhibitor	0	-1.54086
pentoxifylline	Phosphodiesterase inhibitor	0	-1.54059
torin-1	MTOR inhibitor|PI3K inhibitor	0	-1.53961
artesunate	DNA synthesis inhibitor	0	-1.53943
aristolochic-acid	Phospholipase inhibitor	0	-1.53935
trimipramine	Norepinephrine inhibitor|Tricyclic antidepressant	0	-1.53867
cytochalasin-d	Tubulin inhibitor	0	-1.53859
solifenacin-succinate	Acetylcholine receptor antagonist	0	-1.53792
ecabet	Gastrin inhibitor|Urease inhibitor	0	-1.53717
BRD-K72166146	Serotonin receptor agonist	0	-1.53651
esculin	Antioxidant	0	-1.53643
cyproheptadine	Histamine receptor antagonist	0	-1.53623
prednisone	Glucocorticoid receptor agonist	0	-1.53582
AT-406	IAP antagonist	0	-1.53573
zaldaride	Calmodulin inhibitor	0	-1.53401
RAF-265	RAF inhibitor|VEGFR inhibitor	0	-1.53372
APD-668	Glucose dependent insulinotropic receptor agonist	0	-1.53351
varenicline	Acetylcholine receptor agonist	0	-1.53344
MK-2206	AKT inhibitor	0	-1.53319
propylthiouracil	Thyroid peroxidase inhibitor	0	-1.53255
ACY-1215	HDAC inhibitor	0	-1.53171
formestane	Aromatase inhibitor	0	-1.53162
olaparib	PARP inhibitor	0	-1.53153
TH-302	DNA alkylating agent	0	-1.5314
guanethidine	Adrenergic receptor antagonist	0	-1.53136
pamidronate	Bone resorption inhibitor	0	-1.53112
vorinostat	HDAC inhibitor	0	-1.5305
sirolimus	MTOR inhibitor	0	-1.53031
CYT-387	JAK inhibitor	0	-1.5299
deferasirox	Chelating agent	0	-1.52985
CI-976	ACAT inhibitor	0	-1.52859
pazopanib	VEGFR inhibitor|KIT inhibitor|PDGFR inhibitor	0	-1.52857
erastin	Ion channel antagonist	0	-1.52851
GSK-256066	Phosphodiesterase inhibitor	0	-1.5283
AG-14361	PARP inhibitor	0	-1.52822
olaparib	PARP inhibitor	0	-1.52811
phenylbutazone	Cyclooxygenase inhibitor|Prostanoid receptor antagonist	0	-1.52811
PHA-665752	MET inhibitor	0	-1.528
YM-201636	PI3K inhibitor	0	-1.52799
trifluoperazine	Dopamine receptor antagonist	0	-1.52755
fiacitabine	DNA inhibitor	0	-1.52748
triamterene	Sodium channel inhibitor	0	-1.52735
pitavastatin	HMGCR inhibitor	0	-1.52733
artesunate	DNA synthesis inhibitor	0	-1.5272
AM-580	Retinoid receptor agonist	0	-1.52718
EMD-386088	Serotonin receptor agonist	0	-1.52689
sunitinib	FLT3 inhibitor|KIT inhibitor|PDGFR inhibitor|RET inhibitor|VEGFR inhibitor	0	-1.52669
TIC-10	AKT inhibitor|TRAIL modulator	0	-1.52634
CGS-20625	Benzodiazepine receptor agonist	0	-1.52608
climbazole	Enzyme inducer	0	-1.52591
sildenafil	Phosphodiesterase inhibitor	0	-1.52564
BRD-K74305673	IKK inhibitor|NFKB inhibitor	0	-1.52538
RG-13022	PDGFR inhibitor	0	-1.52525
fusidic-acid	Bacterial 30S ribosomal subunit inhibitor	0	-1.525
WYE-125132	MTOR inhibitor	0	-1.52486
letermovir	CMV terminase inhibitor	0	-1.52478
sirolimus	MTOR inhibitor	0	-1.52418
sorbinil	Aldose reductase inhibitor	0	-1.52374
meprylcaine	Anesthetic - local	0	-1.52353
inhibitor-BEC	Arginase inhibitor	0	-1.52344
glasdegib	Hedgehog pathway inhibitor	0	-1.52283
torin-1	MTOR inhibitor|PI3K inhibitor	0	-1.52235
carbachol	Cholinergic receptor agonist	0	-1.52219
CS-110266	Dopamine receptor agonist	0	-1.52164
sirolimus	MTOR inhibitor	0	-1.52163
YM-90709	IL5 inhibitor	0	-1.52131
tacrine	Acetylcholinesterase inhibitor	0	-1.52113
carvedilol	Adrenergic receptor antagonist	0	-1.52102
linopirdine	Potassium channel antagonist	0	-1.52087
O6-benzylguanine	O6-alkylguanine-DNA alkyltransferase inhibitor	0	-1.52076
Y-39983	Rho associated kinase inhibitor	0	-1.52065
alvespimycin	HSP inhibitor	0	-1.52064
riluzole	Glutamate inhibitor	0	-1.52053
nesbuvir	RNA polymerase inhibitor	0	-1.52007
nimodipine	Calcium channel blocker	0	-1.51949
ZSTK-474	PI3K inhibitor	0	-1.51924
masitinib	KIT inhibitor|PDGFR inhibitor|Src inhibitor	0	-1.51894
moxisylyte	Adrenergic receptor antagonist	0	-1.5187
niclosamide	DNA inhibitor|STAT inhibitor	0	-1.51817
NVP-BEZ235	MTOR inhibitor|PI3K inhibitor	0	-1.5175
amantadine	Glutamate receptor antagonist	0	-1.51742
BRD-A01593789	5-alpha reductase inhibitor	0	-1.51736
golvatinib	VEGFR inhibitor	0	-1.51703
GDC-0941	PI3K inhibitor	0	-1.51669
NVP-DPP728	Dipeptidyl peptidase inhibitor	0	-1.51658
GSK-J4	Histone lysine demethylase inhibitor	0	-1.51656
telatinib	KIT inhibitor|PDGFR inhibitor|VEGFR inhibitor	0	-1.51609
gabapentin	Calcium channel blocker	0	-1.51565
VU-0404997-2	Glutamate receptor antagonist	0	-1.51503
alvocidib	CDK inhibitor	0	-1.51475
BIBX-1382	EGFR inhibitor|Tyrosine kinase inhibitor	0	-1.51472
buparlisib	PI3K inhibitor	0	-1.51471
PF-431396	Focal adhesion kinase inhibitor	0	-1.51437
GSK-J4	Histone lysine demethylase inhibitor	0	-1.51429
mammea-a	Antibiotic	0	-1.51425
mefexamide	Psychoactive drug	0	-1.51408
otenzepad	Acetylcholine receptor antagonist	0	-1.51371
TPCA-1	IKK inhibitor	0	-1.51367
cyanoquinoline-11	Kinase inhibitor	0	-1.5135
ursolic-acid	11-beta-HSD1 inhibitor|Acetylcholinesterase inhibitor|ATPase inhibitor|Caspase inhibitor|HIV protease inhibitor|Lipid peroxidase inhibitor|NFKB inhibitor|Quorum sensing signaling modulator|STAT inhibitor|Steryl sulfatase inhibitor|Tyrosine phosphatase inhibitor	0	-1.51341
prazosin	Adrenergic receptor antagonist	0	-1.51325
quinidine	Sodium channel inhibitor	0	-1.51312
HA-1004	Calcium channel blocker	0	-1.51304
linsitinib	IGF-1 inhibitor	0	-1.51232
inositol	Insulin sensitizer	0	-1.51227
sirolimus	MTOR inhibitor	0	-1.51198
PD-184352	MEK inhibitor	0	-1.51197
meloxicam	Cyclooxygenase inhibitor	0	-1.51191
VU-0418946-1	Hypoxia inducible factor activator	0	-1.51189
TG-101209	JAK inhibitor	2.22045e-16	-1.51163
reboxetine	Adrenergic receptor antagonist	2.22045e-16	-1.51026
deferiprone	Chelating agent	2.22045e-16	-1.51016
crizotinib	ALK inhibitor	2.22045e-16	-1.51016
vandetanib	EGFR inhibitor|RET tyrosine kinase inhibitor|VEGFR inhibitor	2.22045e-16	-1.50991
BRD-K04877770	Farnesyltransferase inhibitor	2.22045e-16	-1.50986
suvorexant	Orexin receptor antagonist	2.22045e-16	-1.5097
clomifene	Estrogen receptor antagonist	2.22045e-16	-1.50939
RAF-265	RAF inhibitor|VEGFR inhibitor	2.22045e-16	-1.50917
crizotinib	ALK inhibitor	2.22045e-16	-1.50906
glasdegib	Hedgehog pathway inhibitor	2.22045e-16	-1.50873
ZK-811752	CC chemokine receptor antagonist	2.22045e-16	-1.50841
valsartan	Angiotensin receptor antagonist	2.22045e-16	-1.50831
doxapram	Potassium channel antagonist	2.22045e-16	-1.50831
BMS-599626	EGFR inhibitor|Receptor tyrosine protein kinase inhibitor	2.22045e-16	-1.508
UK-383367	Procollagen C-Endopeptidase Inhibitors	2.22045e-16	-1.50757
linsitinib	IGF-1 inhibitor	2.22045e-16	-1.50696
CX-4945	Casein kinase inhibitor	2.22045e-16	-1.50686
AVL-292	BTK inhibitor	2.22045e-16	-1.50686
dobutamine	Adrenergic receptor agonist	2.22045e-16	-1.50612
fenbendazole	Tubulin inhibitor	2.22045e-16	-1.50572
dasatinib	KIT inhibitor|Bcr-Abl inhibitor|Ephrin inhibitor|PDGFR inhibitor|Src inhibitor|Tyrosine kinase inhibitor	2.22045e-16	-1.50536
deferasirox	Chelating agent	2.22045e-16	-1.50534
phloretin	Sodium channel inhibitor	2.22045e-16	-1.5049
LY-294002	MTOR inhibitor|DNA dependent protein kinase inhibitor|Phosphodiesterase inhibitor|PLK inhibitor	2.22045e-16	-1.50489
AVA	Nucleophosmin inhibitor	2.22045e-16	-1.50484
XMD-885	MAP kinase inhibitor	2.22045e-16	-1.50481
atipamezole	Adrenergic receptor antagonist	2.22045e-16	-1.50426
ACY-1215	HDAC inhibitor	0.00762632	-1.50366

## Sheet: SCL-CMap-sEVs
Additional file 11: Table S6. Related to Figure 6B. Identification of potential drugs for SCL in sEVs by CMap.
pert_iname	moa	fdr	ncs
paricalcitol	Vitamin D receptor agonist	0	-2.0639
ampicillin	Bacterial cell wall synthesis inhibitor	0	-2.03744
enzastaurin	PKC inhibitor	2.22045e-16	-1.95671
hexachlorophene	Potassium channel activator	2.22045e-16	-1.94994
rilpivirine	Non-nucleoside reverse transcriptase inhibitor	2.22045e-16	-1.92319
ABT-737	BCL inhibitor	2.22045e-16	-1.89063
dexamethasone-acetate	Glucocorticoid receptor agonist|Corticosteroid agonist|Cytochrome P450 inhibitor	2.22045e-16	-1.89054
bropirimine	Interferon inducer	2.22045e-16	-1.86806
lopinavir	HIV inhibitor	2.22045e-16	-1.85802
everolimus	MTOR inhibitor	2.22045e-16	-1.85788
SR-27897	CCK receptor antagonist	2.22045e-16	-1.8553
L-690330	Inositol monophosphatase inhibitor	2.22045e-16	-1.85357
TW-37	BCL inhibitor	2.22045e-16	-1.84765
GDC-0152	XIAP inhibitor	2.22045e-16	-1.83293
nelfinavir	HIV inhibitor	2.22045e-16	-1.83275
niclosamide	DNA inhibitor|STAT inhibitor	2.22045e-16	-1.82661
WYE-125132	MTOR inhibitor	2.22045e-16	-1.82351
faropenem	Lactamase inhibitor	2.22045e-16	-1.82171
oseltamivir-carboxylate	Neuraminidase inhibitor	2.22045e-16	-1.81867
ABT-737	BCL inhibitor	2.22045e-16	-1.80378
nisoxetine	Norepinephrine inhibitor	2.22045e-16	-1.79664
carteolol	Adrenergic receptor antagonist	2.22045e-16	-1.77819
primaquine	Antimalarial|DNA inhibitor	2.22045e-16	-1.77413
fdcyd	DNA inhibitor	2.22045e-16	-1.7737
sirolimus	MTOR inhibitor	2.22045e-16	-1.77063
pimozide	Dopamine receptor antagonist	2.22045e-16	-1.7697
niclosamide	DNA inhibitor|STAT inhibitor	2.22045e-16	-1.76701
rilpivirine	Non-nucleoside reverse transcriptase inhibitor	0.0137884	-1.76637
tadalafil	Phosphodiesterase inhibitor	0.0494886	-1.7658

## Sheet: SCL-CMap-lEVs
Additional file 11: Table S6. Related to Figure 6B. Identification of potential drugs for SCL in lEVs by CMap.
pert_iname	moa	fdr	ncs
piketoprofen	Cyclooxygenase inhibitor	0	-1.86783
GDC-0941	PI3K inhibitor	0	-1.74691
OSI-930	KIT inhibitor|VEGFR inhibitor	0	-1.69551
dehydroepiandrosterone	Protein synthesis stimulant	0	-1.69372
ribavirin	Antiviral	0	-1.68734
levonorgestrel	Estrogen receptor agonist|Glucocorticoid receptor antagonist|Progesterone receptor agonist|Progesterone receptor antagonist	0	-1.66564
PF-573228	Focal adhesion kinase inhibitor	0	-1.65829
atovaquone	Mitochondrial inhibitor	0	-1.65755
fenigam	GABA receptor agonist	0	-1.65591
GP-2a	Cannabinoid receptor agonist	0	-1.65176
nafamostat	Serine protease inhibitor	0	-1.65164
rizatriptan	Serotonin receptor agonist	0	-1.64779
minocycline	Bacterial 30S ribosomal subunit inhibitor	0	-1.64169
JW-55	Tankyrase inhibitor	0	-1.63858
VX-745	P38 MAPK inhibitor	0	-1.63406
prazosin	Adrenergic receptor antagonist	0	-1.62947
rotenone	Mitochondrial inhibitor	0	-1.62659
levetiracetam	Calcium channel blocker	0.00165427	-1.61692
ICI-162846	Histamine receptor antagonist	0.00196212	-1.61673
rosuvastatin	HMGCR inhibitor	0.0116846	-1.61385
phenelzine	Monoamine oxidase inhibitor	0.01788	-1.61273
AGK-2	SIRT inhibitor	0.0430639	-1.60965
pifithrin-alpha	p53 inhibitor	0.0463841	-1.60927

## Sheet: VKH-CMap-sEVs
Additional file 11: Table S6. Related to Figure 6B. Identification of potential drugs for VKH in sEVs by CMap.
pert_iname	moa	fdr	ncs
clonazepam	GABA receptor agonist	0	-1.87164
birinapant	XIAP inhibitor	0	-1.81962
brivudine	DNA inhibitor	0	-1.81823
L-citrulline	Nitric oxide stimulant	0	-1.80127
voriconazole	Cytochrome P450 inhibitor	0	-1.80034
BRD-K33211335	Glutamate receptor antagonist|Sigma receptor agonist	0	-1.7857
gossypol	BCL inhibitor|MCL1 inhibitor	0	-1.78285
bivalirudin	Thrombin inhibitor	0	-1.77364
edaravone	Nootropic agent	0	-1.76989
idoxuridin	DNA synthesis inhibitor	0	-1.76801
alectinib	ALK inhibitor	0	-1.74782
ethylenediaminetetraacetic-acid	PKC inhibitor	0	-1.74294
AMG-487	CC chemokine receptor antagonist	0	-1.72768
BRD-K55591206	Bacterial DNA inhibitor	0	-1.72744
talinolol	Adrenergic receptor antagonist	2.22045e-16	-1.72538
alaproclate	Serotonin receptor antagonist	2.22045e-16	-1.71434
trifluoperazine	Dopamine receptor antagonist	2.22045e-16	-1.71161
raltegravir	HIV inhibitor	2.22045e-16	-1.70937
proglumide	CCK receptor antagonist	2.22045e-16	-1.70674
semaxanib	VEGFR inhibitor	2.22045e-16	-1.69591
BRD-K25079130	Nucleophosmin inhibitor	2.22045e-16	-1.69353
BRD-A20131130	Adenylyl cyclase inhibitor	2.22045e-16	-1.69222
lapatinib	EGFR inhibitor|ERBB2 inhibitor	2.22045e-16	-1.69075
O6-benzylguanine	O6-alkylguanine-DNA alkyltransferase inhibitor	2.22045e-16	-1.69025
darifenacin	Acetylcholine receptor antagonist	2.22045e-16	-1.68852
apafant	Platelet activating factor receptor antagonist	2.22045e-16	-1.68769
AGI-5198	Isocitrate dehydrogenase inhibitor	2.22045e-16	-1.68656
mercaptopurine	Immunosuppressant|Protein synthesis inhibitor|Purine antagonist	0.0216976	-1.68609

## Sheet: VKH-CMap-lEVs
Additional file 11: Table S6. Related to Figure 6B. Identification of potential drugs for VKH in lEVs by CMap.
pert_iname	moa	fdr	ncs
belinostat	HDAC inhibitor	0	-1.76824
AZD-9291	EGFR inhibitor	0	-1.72101
cytochalasin-d	Tubulin inhibitor	0	-1.71475
VU-0418946-1	Hypoxia inducible factor activator	0	-1.70024
erlotinib	EGFR inhibitor	0	-1.69518
KIN001-244	PDK1 Inhibitor	0	-1.68815
PD-0325901	MEK inhibitor|MAP kinase inhibitor|Protein kinase inhibitor	0	-1.68119
SGX-523	HGF receptor inhibitor	0	-1.67803
vorinostat	HDAC inhibitor	0	-1.67591
selumetinib	MEK inhibitor	0	-1.67381
BRD-K68552125	PKC activator	0	-1.66181
climbazole	Enzyme inducer	0	-1.65897
BVD-523	MAP kinase inhibitor	0	-1.6554
D-64131	Tubulin inhibitor	0	-1.65336
trifluoperazine	Dopamine receptor antagonist	0	-1.65127
cytochalasin-d	Tubulin inhibitor	0	-1.64999
vorinostat	HDAC inhibitor	0	-1.64714
SB-225002	CC chemokine receptor antagonist	0	-1.64408
chelidonine	Tubulin inhibitor	0	-1.64144
entinostat	HDAC inhibitor	0	-1.64109
resminostat	HDAC inhibitor	0	-1.6392
axitinib	VEGFR inhibitor|PDGFR inhibitor	0	-1.63636
NVP-BEZ235	MTOR inhibitor|PI3K inhibitor	0	-1.63221
diazepam	Benzodiazepine receptor agonist	0	-1.63176
calcipotriol	Vitamin D receptor agonist	0	-1.62444
calcipotriol	Vitamin D receptor agonist	0	-1.62002
PD-0325901	MEK inhibitor|MAP kinase inhibitor|Protein kinase inhibitor	0	-1.6133
PD-0325901	MEK inhibitor|MAP kinase inhibitor|Protein kinase inhibitor	0	-1.61241
iniparib	PARP inhibitor	0	-1.6106
KU-0063794	MTOR inhibitor	0	-1.60929
malotilate	Protein synthesis stimulant	0	-1.60719
MEK-162	MEK inhibitor	0	-1.60611
dacinostat	HDAC inhibitor	0	-1.60499
talampanel	Glutamate receptor antagonist	0	-1.60213
PD-0325901	MEK inhibitor|MAP kinase inhibitor|Protein kinase inhibitor	0	-1.59981
AZ-628	RAF inhibitor	0	-1.59752
Ro-4987655	MEK inhibitor	0	-1.59667
CAY-10618	NAMPT inhibitor	0	-1.5943
sirolimus	MTOR inhibitor	0	-1.59257
FR-180204	MAP kinase inhibitor	0	-1.59086
tamoxifen	Estrogen receptor antagonist|Selective estrogen receptor modulator (SERM)	0	-1.58973
GSK-1292263	Glucose dependent insulinotropic receptor agonist	2.22045e-16	-1.58958
tonabersat	Gap junction modulator|Nitric oxide production inhibitor	2.22045e-16	-1.58821
mocetinostat	HDAC inhibitor	2.22045e-16	-1.58812
vorinostat	HDAC inhibitor	2.22045e-16	-1.58742
epinephrine	Adrenergic receptor agonist|Neurotransmitter	2.22045e-16	-1.58547
parbendazole	Tubulin inhibitor	2.22045e-16	-1.58532
AVL-292	BTK inhibitor	2.22045e-16	-1.58518
MK-2461	FGFR inhibitor|VEGFR inhibitor	0.00263574	-1.58408
YM-201636	PI3K inhibitor	0.0106274	-1.58386
Ro-4987655	MEK inhibitor	0.0301794	-1.5833
resminostat	HDAC inhibitor	0.0471345	-1.5828

## Sheet: BD-CTD
Additional file 11: Table S6. Related to Figure 6C. Drug-protein interaction network of BD by CTD.
# Input	ChemicalName	ChemicalID	CasRN	GeneSymbol	GeneID	Organism	OrganismID	Interaction	InteractionActions	PubMedIDs
mg-132	benzyloxycarbonylleucyl-leucyl-leucine aldehyde	C072553		EIF2S1	1965	Homo sapiens	9606	benzyloxycarbonylleucyl-leucyl-leucine aldehyde results in increased expression of EIF2S1 protein modified form	increases^expression	22321511
mg-132	benzyloxycarbonylleucyl-leucyl-leucine aldehyde	C072553		FTL	2512	Homo sapiens	9606	benzyloxycarbonylleucyl-leucyl-leucine aldehyde inhibits the reaction [diallyl trisulfide results in increased degradation of and results in decreased expression of FTL protein]	decreases^expression|decreases^reaction|increases^degradation	16707465
mg-132	benzyloxycarbonylleucyl-leucyl-leucine aldehyde	C072553		GCLM	2730	Homo sapiens	9606	benzyloxycarbonylleucyl-leucyl-leucine aldehyde results in increased expression of GCLM protein	increases^expression	33434570
mg-132	benzyloxycarbonylleucyl-leucyl-leucine aldehyde	C072553		GSR	2936	Homo sapiens	9606	benzyloxycarbonylleucyl-leucyl-leucine aldehyde results in increased expression of GSR protein	increases^expression	33434570
mg-132	benzyloxycarbonylleucyl-leucyl-leucine aldehyde	C072553		HNRNPK	3190	Homo sapiens	9606	benzyloxycarbonylleucyl-leucyl-leucine aldehyde inhibits the reaction [NSC606985 results in decreased expression of HNRNPK protein]	decreases^expression|decreases^reaction	19747914
mg-132	benzyloxycarbonylleucyl-leucyl-leucine aldehyde	C072553		HSPA5	3309	Homo sapiens	9606	benzyloxycarbonylleucyl-leucyl-leucine aldehyde results in increased expression of HSPA5 protein	increases^expression	19139269|21692457
mg-132	benzyloxycarbonylleucyl-leucyl-leucine aldehyde	C072553		HTRA2	27429	Homo sapiens	9606	benzyloxycarbonylleucyl-leucyl-leucine aldehyde results in increased expression of HTRA2 protein	increases^expression	19763263
mg-132	benzyloxycarbonylleucyl-leucyl-leucine aldehyde	C072553		ICAM1	3383	Homo sapiens	9606	benzyloxycarbonylleucyl-leucyl-leucine aldehyde inhibits the reaction [TNF protein results in increased expression of ICAM1 protein]	decreases^reaction|increases^expression	11698246
mg-132	benzyloxycarbonylleucyl-leucyl-leucine aldehyde	C072553		IL18	3606	Homo sapiens	9606	[lipopolysaccharide, Escherichia coli O111 B4 co-treated with benzyloxycarbonylleucyl-leucyl-leucine aldehyde] results in increased expression of IL18 protein	affects^cotreatment|increases^expression	34920032
mg-132	benzyloxycarbonylleucyl-leucyl-leucine aldehyde	C072553		MTOR	2475	Homo sapiens	9606	benzyloxycarbonylleucyl-leucyl-leucine aldehyde results in increased expression of MTOR protein	increases^expression	25897075
mg-132	benzyloxycarbonylleucyl-leucyl-leucine aldehyde	C072553		PDCD6IP	10015	Homo sapiens	9606	benzyloxycarbonylleucyl-leucyl-leucine aldehyde results in increased expression of PDCD6IP protein	increases^expression	21692457
mg-132	benzyloxycarbonylleucyl-leucyl-leucine aldehyde	C072553		PIN1	5300	Homo sapiens	9606	benzyloxycarbonylleucyl-leucyl-leucine aldehyde inhibits the reaction [Arsenic Trioxide results in decreased expression of PIN1 protein]	decreases^expression|decreases^reaction	30093655
mg-132	benzyloxycarbonylleucyl-leucyl-leucine aldehyde	C072553		PRKCB	5579	Homo sapiens	9606	benzyloxycarbonylleucyl-leucyl-leucine aldehyde inhibits the reaction [Deoxycholic Acid results in increased expression of PRKCB protein]	decreases^reaction|increases^expression	17644113
mg-132	benzyloxycarbonylleucyl-leucyl-leucine aldehyde	C072553		RCN2	5955	Homo sapiens	9606	benzyloxycarbonylleucyl-leucyl-leucine aldehyde results in increased expression of RCN2 protein	increases^expression	21692457
mg-132	benzyloxycarbonylleucyl-leucyl-leucine aldehyde	C072553		RPTOR	57521	Homo sapiens	9606	benzyloxycarbonylleucyl-leucyl-leucine aldehyde results in increased expression of RPTOR protein	increases^expression	25897075
mg-132	benzyloxycarbonylleucyl-leucyl-leucine aldehyde	C072553		SET	6418	Homo sapiens	9606	benzyloxycarbonylleucyl-leucyl-leucine aldehyde results in decreased expression of SET protein	decreases^expression	21692457
mg-132	benzyloxycarbonylleucyl-leucyl-leucine aldehyde	C072553		TXNL1	9352	Homo sapiens	9606	benzyloxycarbonylleucyl-leucyl-leucine aldehyde inhibits the reaction [arsenite results in increased degradation of TXNL1 protein]	decreases^reaction|increases^degradation	19349280
mg-132	benzyloxycarbonylleucyl-leucyl-leucine aldehyde	C072553		VIM	7431	Homo sapiens	9606	benzyloxycarbonylleucyl-leucyl-leucine aldehyde inhibits the reaction [AHR protein results in decreased expression of VIM protein]	decreases^expression|decreases^reaction	27752740
bortezomib	Bortezomib	D000069286		AKR1B1	231	Homo sapiens	9606	Bortezomib results in increased expression of AKR1B1 protein	increases^expression	21215737
bortezomib	Bortezomib	D000069286		AKT1	207	Homo sapiens	9606	[Bortezomib co-treated with lonafarnib] results in decreased expression of AKT1 protein	affects^cotreatment|decreases^expression	16118318
bortezomib	Bortezomib	D000069286		B2M	567	Homo sapiens	9606	Bortezomib results in decreased expression of B2M protein	decreases^expression	17204182
bortezomib	Bortezomib	D000069286		BAK1	578	Homo sapiens	9606	Bortezomib results in increased expression of BAK1 protein	increases^expression	17326159
bortezomib	Bortezomib	D000069286		BCL2L1	598	Homo sapiens	9606	Bortezomib results in increased expression of BCL2L1 protein	increases^expression	17326159
bortezomib	Bortezomib	D000069286		CALR	811	Homo sapiens	9606	Bortezomib results in increased expression of and affects the localization of CALR protein	affects^localization|increases^expression	30482226
bortezomib	Bortezomib	D000069286		CASP3	836	Homo sapiens	9606	Bortezomib results in increased expression of CASP3 protein	increases^expression	17156654
bortezomib	Bortezomib	D000069286		HSPA5	3309	Homo sapiens	9606	Bortezomib results in increased expression of HSPA5 protein	increases^expression	15141013|15509775|16024631|16357177|18723477|20110775|20546536|24291039
bortezomib	Bortezomib	D000069286		ICAM1	3383	Homo sapiens	9606	[romidepsin co-treated with Bortezomib] results in decreased expression of ICAM1 protein	affects^cotreatment|decreases^expression	18223231
bortezomib	Bortezomib	D000069286		IGF2	3481	Homo sapiens	9606	Bortezomib inhibits the reaction [IGF2 protein results in increased expression of STS protein]	decreases^reaction|increases^expression	24055520
bortezomib	Bortezomib	D000069286		MAPK1	5594	Homo sapiens	9606	Bortezomib results in increased expression of MAPK1 protein modified form	increases^expression	15039284
bortezomib	Bortezomib	D000069286		MAPK3	5595	Homo sapiens	9606	[Bortezomib co-treated with Butyrates] results in decreased expression of MAPK3 protein	affects^cotreatment|decreases^expression	12893773
bortezomib	Bortezomib	D000069286		MAPK3	5595	Homo sapiens	9606	[Bortezomib co-treated with Vorinostat] results in decreased expression of MAPK3 protein	affects^cotreatment|decreases^expression	12893773
bortezomib	Bortezomib	D000069286		NFKB1	4790	Homo sapiens	9606	Bortezomib results in decreased expression of NFKB1 protein	decreases^expression	17626072
bortezomib	Bortezomib	D000069286		NFKB2	4791	Homo sapiens	9606	Bortezomib results in decreased expression of NFKB2 protein	decreases^expression	17626072
bortezomib	Bortezomib	D000069286		XIAP	331	Homo sapiens	9606	Bortezomib results in decreased expression of XIAP protein	decreases^expression	15543232|17626072|18850583|19636294
kakonein	puerarin	C033607	3681-99-0	CASP8	841	Homo sapiens	9606	puerarin results in increased expression of CASP8 protein	increases^expression	20416161
pha-665752	5-((2,6-dichlorobenzyl)sulfonyl)-3-((3,5-dimethyl-4-((2-(pyrrolidin-1-ylmethyl)pyrrolidin-1-yl)carbonyl)-1H-pyrrol-2-yl)methylene)-1,3-dihydro-2H-indol-2-one	C480541		XIAP	331	Homo sapiens	9606	5-((2,6-dichlorobenzyl)sulfonyl)-3-((3,5-dimethyl-4-((2-(pyrrolidin-1-ylmethyl)pyrrolidin-1-yl)carbonyl)-1H-pyrrol-2-yl)methylene)-1,3-dihydro-2H-indol-2-one results in decreased expression of XIAP protein	decreases^expression	20661229
apocynin	acetovanillone	C056165	498-02-2	CYBB	1536	Homo sapiens	9606	acetovanillone inhibits the reaction [Glucose results in increased expression of and results in increased activity of CYBB protein]	decreases^reaction|increases^activity|increases^expression	19878672
apocynin	acetovanillone	C056165	498-02-2	ITGA2B	3674	Homo sapiens	9606	acetovanillone inhibits the reaction [Tetradecanoylphorbol Acetate results in increased expression of ITGA2B protein]	decreases^reaction|increases^expression	20523355

## Sheet: SCL-CTD
Additional file 11: Table S6. Related to Figure 6C. Drug-protein interaction network of SCL by CTD.
# Input	ChemicalName	ChemicalID	CasRN	GeneSymbol	GeneID	Organism	OrganismID	Interaction	InteractionActions	PubMedIDs
paricalcitol	paricalcitol	C084656		SERPINE1	5054	Homo sapiens	9606	[Phosphorus co-treated with paricalcitol] results in decreased expression of SERPINE1 protein	affects^cotreatment|decreases^expression	17715259
hexachlorophene	Hexachlorophene	D006582		TARDBP	23435	Homo sapiens	9606	Hexachlorophene results in decreased expression of TARDBP protein	decreases^expression	25987361
abt-737	ABT-737	C501332		BAX	581	Homo sapiens	9606	[ABT-737 co-treated with hydroquinone] results in increased expression of BAX protein	affects^cotreatment|increases^expression	28843007
abt-737	ABT-737	C501332		BCL2L1	598	Homo sapiens	9606	ABT-737 results in increased expression of BCL2L1 protein alternative form	increases^expression	21256112
abt-737	ABT-737	C501332		SQSTM1	8878	Homo sapiens	9606	ABT-737 promotes the reaction [Silicon Dioxide results in decreased expression of SQSTM1 protein]	decreases^expression|increases^reaction	32061152
abt-737	ABT-737	C501332		SQSTM1	8878	Homo sapiens	9606	[Celecoxib co-treated with ABT-737] results in decreased expression of SQSTM1 protein	affects^cotreatment|decreases^expression	20104024
lopinavir	Lopinavir	D061466		ICAM1	3383	Homo sapiens	9606	Lopinavir results in increased expression of ICAM1 protein	increases^expression	26968795
everolimus	Everolimus	D000068338		PTK2	5747	Homo sapiens	9606	Everolimus results in decreased expression of PTK2 protein modified form	decreases^expression	28258630
everolimus	Everolimus	D000068338		RHOA	387	Homo sapiens	9606	Everolimus results in decreased expression of RHOA protein	decreases^expression	28258630
everolimus	Everolimus	D000068338		SRC	6714	Homo sapiens	9606	Everolimus results in decreased expression of SRC protein modified form	decreases^expression	28258630
dexamethasone	Dexamethasone	D003907	18296	ADIPOQ	9370	Homo sapiens	9606	[Dexamethasone co-treated with 1-Methyl-3-isobutylxanthine co-treated with INS protein] results in increased expression of and results in increased secretion of ADIPOQ protein	affects^cotreatment|increases^expression|increases^secretion	34864131
dexamethasone	Dexamethasone	D003907	18296	ADIPOQ	9370	Homo sapiens	9606	[Dexamethasone co-treated with 1-Methyl-3-isobutylxanthine co-treated with INS protein] results in increased secretion of ADIPOQ protein	affects^cotreatment|increases^secretion	31016361
dexamethasone	Dexamethasone	D003907	18296	ANXA1	301	Homo sapiens	9606	Dexamethasone results in increased expression of ANXA1 protein	increases^expression	10807665
dexamethasone	Dexamethasone	D003907	18296	B2M	567	Homo sapiens	9606	Dexamethasone results in decreased expression of B2M protein	decreases^expression	3047540
dexamethasone	Dexamethasone	D003907	18296	BDNF	627	Homo sapiens	9606	Dexamethasone results in decreased expression of BDNF protein	decreases^expression	15215491
dexamethasone	Dexamethasone	D003907	18296	BIRC2	329	Homo sapiens	9606	Dexamethasone inhibits the reaction [TNF protein results in decreased expression of BIRC2 protein]	decreases^expression|decreases^reaction	11399663
dexamethasone	Dexamethasone	D003907	18296	CASP3	836	Homo sapiens	9606	Dexamethasone results in increased expression of CASP3 protein	increases^expression	14633444|19064852
dexamethasone	Dexamethasone	D003907	18296	CCL5	6352	Homo sapiens	9606	Dexamethasone inhibits the reaction [Lipopolysaccharides results in increased expression of CCL5 protein]	decreases^reaction|increases^expression	27568862
dexamethasone	Dexamethasone	D003907	18296	CD68	968	Homo sapiens	9606	Dexamethasone results in increased expression of CD68 protein	increases^expression	10614771
dexamethasone	Dexamethasone	D003907	18296	CHID1	66005	Homo sapiens	9606	[Dexamethasone co-treated with IL4 protein] results in increased expression of CHID1 protein	affects^cotreatment|increases^expression	16357325
dexamethasone	Dexamethasone	D003907	18296	CRBN	51185	Homo sapiens	9606	[pomalidomide co-treated with Dexamethasone] results in increased expression of CRBN protein	affects^cotreatment|increases^expression	29928335
dexamethasone	Dexamethasone	D003907	18296	FKBP5	2289	Homo sapiens	9606	Dexamethasone results in increased expression of FKBP5 protein	increases^expression	15679045
dexamethasone	Dexamethasone	D003907	18296	HDAC5	10014	Homo sapiens	9606	Dexamethasone results in increased expression of HDAC5 protein	increases^expression	35246761
dexamethasone	Dexamethasone	D003907	18296	ITGAM	3684	Homo sapiens	9606	Dexamethasone inhibits the reaction [Dimethyl Sulfoxide results in increased expression of ITGAM protein]	decreases^reaction|increases^expression	7909661
dexamethasone	Dexamethasone	D003907	18296	LPL	4023	Homo sapiens	9606	Dexamethasone results in increased expression of LPL protein	increases^expression	27003841
dexamethasone	Dexamethasone	D003907	18296	MAPK1	5594	Homo sapiens	9606	Dexamethasone results in decreased expression of MAPK1 protein modified form	decreases^expression	18097517
dexamethasone	Dexamethasone	D003907	18296	MAPK3	5595	Homo sapiens	9606	Dexamethasone results in decreased expression of MAPK3 protein modified form	decreases^expression	18097517
dexamethasone	Dexamethasone	D003907	18296	OLFM4	10562	Homo sapiens	9606	Dexamethasone results in increased expression of OLFM4 protein	increases^expression	15679045
dexamethasone	Dexamethasone	D003907	18296	PIK3R1	5295	Homo sapiens	9606	Dexamethasone results in increased expression of PIK3R1 protein	increases^expression	15576458
dexamethasone	Dexamethasone	D003907	18296	PON1	5444	Homo sapiens	9606	Dexamethasone results in increased expression of PON1 protein	increases^expression	26434531
dexamethasone	Dexamethasone	D003907	18296	PTGS1	5742	Homo sapiens	9606	Dexamethasone inhibits the reaction [IL1A protein results in increased expression of PTGS1 protein]	decreases^reaction|increases^expression	15167967
dexamethasone	Dexamethasone	D003907	18296	ROCK1	6093	Homo sapiens	9606	Dexamethasone inhibits the reaction [lipopolysaccharide, Escherichia coli O111 B4 results in increased expression of ROCK1 protein]	decreases^reaction|increases^expression	30924981
dexamethasone	Dexamethasone	D003907	18296	SDHA	6389	Homo sapiens	9606	[acetyl methyl tetramethyl tetralin co-treated with Biotin co-treated with Pantothenic Acid co-treated with Dexamethasone co-treated with INS1 protein co-treated with 1-Methyl-3-isobutylxanthine co-treated with Thyroxine co-treated with TF protein] results in decreased expression of SDHA protein	affects^cotreatment|decreases^expression	34323617
dexamethasone	Dexamethasone	D003907	18296	SDHA	6389	Homo sapiens	9606	[quinoxyfen co-treated with Biotin co-treated with Pantothenic Acid co-treated with Dexamethasone co-treated with INS1 protein co-treated with 1-Methyl-3-isobutylxanthine co-treated with Thyroxine co-treated with TF protein] results in decreased expression of SDHA protein	affects^cotreatment|decreases^expression	34323617
dexamethasone	Dexamethasone	D003907	18296	SERPINA1	5265	Homo sapiens	9606	Dexamethasone results in decreased expression of SERPINA1 protein	decreases^expression	10380089
dexamethasone	Dexamethasone	D003907	18296	SQSTM1	8878	Homo sapiens	9606	Dexamethasone results in decreased expression of SQSTM1 protein	decreases^expression	33359579
dexamethasone	Dexamethasone	D003907	18296	STAT1	6772	Homo sapiens	9606	[INS protein co-treated with 1-Methyl-3-isobutylxanthine co-treated with Dexamethasone co-treated with Rosiglitazone] results in increased expression of STAT1 protein	affects^cotreatment|increases^expression	31596606
dexamethasone	Dexamethasone	D003907	18296	VCAM1	7412	Homo sapiens	9606	Dexamethasone results in decreased expression of VCAM1 protein	decreases^expression	11735124
dexamethasone	Dexamethasone	D003907	18296	XIAP	331	Homo sapiens	9606	Dexamethasone results in decreased expression of XIAP protein	decreases^expression	16144937
gdc-0941	2-(1H-indazol-4-yl)-6-(4-methanesulfonylpiperazin-1-ylmethyl)-4-morpholin-4-ylthieno(3,2-d)pyrimidine	C532162		ABCB11	8647	Homo sapiens	9606	2-(1H-indazol-4-yl)-6-(4-methanesulfonylpiperazin-1-ylmethyl)-4-morpholin-4-ylthieno(3,2-d)pyrimidine results in decreased activity of ABCB11 protein	decreases^activity	23956101
gdc-0941	2-(1H-indazol-4-yl)-6-(4-methanesulfonylpiperazin-1-ylmethyl)-4-morpholin-4-ylthieno(3,2-d)pyrimidine	C532162		CASP3	836	Homo sapiens	9606	2-(1H-indazol-4-yl)-6-(4-methanesulfonylpiperazin-1-ylmethyl)-4-morpholin-4-ylthieno(3,2-d)pyrimidine results in increased activity of CASP3 protein	increases^activity	23300809
gdc-0941	2-(1H-indazol-4-yl)-6-(4-methanesulfonylpiperazin-1-ylmethyl)-4-morpholin-4-ylthieno(3,2-d)pyrimidine	C532162		CASP3	836	Homo sapiens	9606	2-(1H-indazol-4-yl)-6-(4-methanesulfonylpiperazin-1-ylmethyl)-4-morpholin-4-ylthieno(3,2-d)pyrimidine results in increased cleavage of CASP3 protein	increases^cleavage	19411071|23318440
gdc-0941	2-(1H-indazol-4-yl)-6-(4-methanesulfonylpiperazin-1-ylmethyl)-4-morpholin-4-ylthieno(3,2-d)pyrimidine	C532162		CASP9	842	Homo sapiens	9606	2-(1H-indazol-4-yl)-6-(4-methanesulfonylpiperazin-1-ylmethyl)-4-morpholin-4-ylthieno(3,2-d)pyrimidine results in increased cleavage of CASP9 protein	increases^cleavage	23318440
gdc-0941	2-(1H-indazol-4-yl)-6-(4-methanesulfonylpiperazin-1-ylmethyl)-4-morpholin-4-ylthieno(3,2-d)pyrimidine	C532162		LDHA	3939	Homo sapiens	9606	2-(1H-indazol-4-yl)-6-(4-methanesulfonylpiperazin-1-ylmethyl)-4-morpholin-4-ylthieno(3,2-d)pyrimidine results in decreased expression of LDHA protein	decreases^expression	21994956
gdc-0941	2-(1H-indazol-4-yl)-6-(4-methanesulfonylpiperazin-1-ylmethyl)-4-morpholin-4-ylthieno(3,2-d)pyrimidine	C532162		MTOR	2475	Homo sapiens	9606	2-(1H-indazol-4-yl)-6-(4-methanesulfonylpiperazin-1-ylmethyl)-4-morpholin-4-ylthieno(3,2-d)pyrimidine results in decreased activity of MTOR protein	decreases^activity	23036488
gdc-0941	2-(1H-indazol-4-yl)-6-(4-methanesulfonylpiperazin-1-ylmethyl)-4-morpholin-4-ylthieno(3,2-d)pyrimidine	C532162		SLC2A1	6513	Homo sapiens	9606	2-(1H-indazol-4-yl)-6-(4-methanesulfonylpiperazin-1-ylmethyl)-4-morpholin-4-ylthieno(3,2-d)pyrimidine results in decreased expression of SLC2A1 protein	decreases^expression	21994956
dehydroepiandrosterone	Dehydroepiandrosterone	D003687	53-43-0	RACK1	10399	Homo sapiens	9606	Dehydroepiandrosterone results in increased expression of RACK1 protein	increases^expression	27239218
ribavirin	Ribavirin	D012254	36791-04-5	CARM1	10498	Homo sapiens	9606	Ribavirin results in decreased expression of CARM1 protein	decreases^expression	34919946
ribavirin	Ribavirin	D012254	36791-04-5	CASP3	836	Homo sapiens	9606	Ribavirin results in increased activity of CASP3 protein	increases^activity	12760867
ribavirin	Ribavirin	D012254	36791-04-5	CASP8	841	Homo sapiens	9606	Ribavirin promotes the reaction [FAS protein results in increased activity of CASP8 protein]	increases^activity|increases^reaction	12760867
ribavirin	Ribavirin	D012254	36791-04-5	EIF4E	1977	Homo sapiens	9606	Ribavirin results in decreased expression of EIF4E protein	decreases^expression	33577917|34919946
ribavirin	Ribavirin	D012254	36791-04-5	PRMT5	10419	Homo sapiens	9606	Ribavirin results in decreased expression of PRMT5 protein	decreases^expression	33577917|34919946
ribavirin	Ribavirin	D012254	36791-04-5	TXN	7295	Homo sapiens	9606	Ribavirin results in decreased expression of TXN protein	decreases^expression	16198661
levonorgestrel	Levonorgestrel	D016912	797-63-7	C4BPB	725	Homo sapiens	9606	[Ethinyl Estradiol co-treated with Levonorgestrel] results in decreased expression of C4BPB protein	affects^cotreatment|decreases^expression	14551147
levonorgestrel	Levonorgestrel	D016912	797-63-7	PLG	5340	Homo sapiens	9606	[Ethinyl Estradiol co-treated with Levonorgestrel] results in increased expression of PLG protein	affects^cotreatment|increases^expression	12618251|15157790
levonorgestrel	Levonorgestrel	D016912	797-63-7	PROS1	5627	Homo sapiens	9606	[Ethinyl Estradiol co-treated with Levonorgestrel] results in decreased expression of PROS1 protein	affects^cotreatment|decreases^expression	12618251
levonorgestrel	Levonorgestrel	D016912	797-63-7	SERPINC1	462	Homo sapiens	9606	[Ethinyl Estradiol co-treated with Levonorgestrel] results in decreased expression of SERPINC1 protein	affects^cotreatment|decreases^expression	12618251|14981370
levonorgestrel	Levonorgestrel	D016912	797-63-7	SHBG	6462	Homo sapiens	9606	[Ethinyl Estradiol co-treated with Levonorgestrel] results in increased expression of SHBG protein	affects^cotreatment|increases^expression	12586319|14981370|17519148

## Sheet: VKH-CTD
Additional file 11: Table S6. Related to Figure 6C. Drug-protein interaction network of VKH by CTD.
# Input	ChemicalName	ChemicalID	CasRN	GeneSymbol	GeneID	Organism	OrganismID	Interaction	InteractionActions	PubMedIDs
bivalirudin	bivalirudin	C074619	128270-60-0	CRP	1401	Homo sapiens	9606	bivalirudin results in decreased expression of CRP protein	decreases^expression	16118546
bivalirudin	bivalirudin	C074619	128270-60-0	SELP	6403	Homo sapiens	9606	bivalirudin inhibits the reaction [F2 protein results in increased expression of SELP protein]	decreases^reaction|increases^expression	16845256
azd-9291	osimertinib	C000596361		AKT1	207	Homo sapiens	9606	osimertinib results in decreased expression of and results in decreased phosphorylation of AKT1 protein	decreases^expression|decreases^phosphorylation	30145802|30993382
azd-9291	osimertinib	C000596361		CASP3	836	Homo sapiens	9606	osimertinib results in increased expression of CASP3 protein modified form	increases^expression	28237877
azd-9291	osimertinib	C000596361		MAPK1	5594	Homo sapiens	9606	osimertinib results in decreased expression of and results in increased phosphorylation of MAPK1 protein	decreases^expression|increases^phosphorylation	30993382
cytochalasin d	Cytochalasin D	D015638	22144-77-0	VCAM1	7412	Homo sapiens	9606	Cytochalasin D inhibits the reaction [TNF protein results in increased expression of VCAM1 protein]	decreases^reaction|increases^expression	15034928
erlotinib	Erlotinib Hydrochloride	D000069347		ATG5	9474	Homo sapiens	9606	Erlotinib Hydrochloride results in increased expression of ATG5 protein	increases^expression	21655094
erlotinib	Erlotinib Hydrochloride	D000069347		ATG7	10533	Homo sapiens	9606	Erlotinib Hydrochloride results in increased expression of ATG7 protein	increases^expression	21655094
erlotinib	Erlotinib Hydrochloride	D000069347		SQSTM1	8878	Homo sapiens	9606	Erlotinib Hydrochloride results in increased expression of SQSTM1 protein	increases^expression	30136359
erlotinib	Erlotinib Hydrochloride	D000069347		STAT3	6774	Homo sapiens	9606	Erlotinib Hydrochloride results in decreased expression of STAT3 protein modified form	decreases^expression	30136359
vorinostat	Vorinostat	D000077337		ACP1	52	Homo sapiens	9606	Vorinostat results in increased expression of ACP1 protein	increases^expression	20543569
vorinostat	Vorinostat	D000077337		ADK	132	Homo sapiens	9606	Vorinostat results in increased expression of ADK protein	increases^expression	20543569
vorinostat	Vorinostat	D000077337		AKT1	207	Homo sapiens	9606	Vorinostat results in decreased expression of AKT1 protein	decreases^expression	16144943
vorinostat	Vorinostat	D000077337		ANXA3	306	Homo sapiens	9606	Vorinostat results in decreased expression of ANXA3 protein	decreases^expression	17593366
vorinostat	Vorinostat	D000077337		ATG5	9474	Homo sapiens	9606	[Sorafenib co-treated with Vorinostat] results in increased expression of ATG5 protein	affects^cotreatment|increases^expression	18787411
vorinostat	Vorinostat	D000077337		ATG7	10533	Homo sapiens	9606	Vorinostat results in increased expression of ATG7 protein	increases^expression	20543569
vorinostat	Vorinostat	D000077337		BAK1	578	Homo sapiens	9606	[perifosine co-treated with Vorinostat] results in decreased expression of BAK1 protein	affects^cotreatment|decreases^expression	15781658
vorinostat	Vorinostat	D000077337		BCL2L1	598	Homo sapiens	9606	Vorinostat results in decreased expression of BCL2L1 protein	decreases^expression	15897598|16144943|19509267|20846458
vorinostat	Vorinostat	D000077337		BCR	613	Homo sapiens	9606	Vorinostat results in decreased expression of BCR protein mutant form	decreases^expression	12446442
vorinostat	Vorinostat	D000077337		BID	637	Homo sapiens	9606	Vorinostat results in increased expression of BID protein	increases^expression	20543569
vorinostat	Vorinostat	D000077337		CALR	811	Homo sapiens	9606	Vorinostat results in increased expression of CALR protein	increases^expression	20543569
vorinostat	Vorinostat	D000077337		CBX3	11335	Homo sapiens	9606	Vorinostat results in increased expression of CBX3 protein	increases^expression	20543569
vorinostat	Vorinostat	D000077337		CD44	960	Homo sapiens	9606	Vorinostat inhibits the reaction [Oxygen deficiency results in increased expression of CD44 protein]	decreases^reaction|increases^expression	26305601
vorinostat	Vorinostat	D000077337		CHUK	1147	Homo sapiens	9606	[Vorinostat co-treated with TNFSF10 protein] results in decreased expression of CHUK protein	affects^cotreatment|decreases^expression	16450389
vorinostat	Vorinostat	D000077337		CLIC4	25932	Homo sapiens	9606	Vorinostat results in increased expression of CLIC4 protein	increases^expression	20543569
vorinostat	Vorinostat	D000077337		COX5B	1329	Homo sapiens	9606	Vorinostat results in increased expression of COX5B protein	increases^expression	17593366|20543569
vorinostat	Vorinostat	D000077337		DNAJB11	51726	Homo sapiens	9606	Vorinostat results in increased expression of DNAJB11 protein	increases^expression	20543569
vorinostat	Vorinostat	D000077337		ECH1	1891	Homo sapiens	9606	Vorinostat results in increased expression of ECH1 protein	increases^expression	17593366|20543569
vorinostat	Vorinostat	D000077337		GMFB	2764	Homo sapiens	9606	Vorinostat results in decreased expression of GMFB protein	decreases^expression	20543569
vorinostat	Vorinostat	D000077337		GRN	2896	Homo sapiens	9606	Vorinostat results in increased expression of GRN protein	increases^expression	21454553
vorinostat	Vorinostat	D000077337		HSP90AA1	3320	Homo sapiens	9606	Vorinostat results in decreased expression of HSP90AA1 protein	decreases^expression	20543569
vorinostat	Vorinostat	D000077337		HSPB1	3315	Homo sapiens	9606	Vorinostat results in decreased expression of HSPB1 protein	decreases^expression	17593366
vorinostat	Vorinostat	D000077337		ITGB1	3688	Homo sapiens	9606	Vorinostat results in increased expression of ITGB1 protein	increases^expression	19911379
vorinostat	Vorinostat	D000077337		LASP1	3927	Homo sapiens	9606	Vorinostat results in decreased expression of LASP1 protein	decreases^expression	20543569
vorinostat	Vorinostat	D000077337		LDHB	3945	Homo sapiens	9606	Vorinostat results in decreased expression of LDHB protein	decreases^expression	20543569
vorinostat	Vorinostat	D000077337		LTA4H	4048	Homo sapiens	9606	Vorinostat results in decreased expression of LTA4H protein	decreases^expression	20543569
vorinostat	Vorinostat	D000077337		MAPK1	5594	Homo sapiens	9606	[Bortezomib co-treated with Vorinostat] results in decreased expression of MAPK1 protein	affects^cotreatment|decreases^expression	12893773
vorinostat	Vorinostat	D000077337		MAPK1	5594	Homo sapiens	9606	Vorinostat results in decreased expression of MAPK1 protein	decreases^expression	12893773
vorinostat	Vorinostat	D000077337		MTOR	2475	Homo sapiens	9606	Vorinostat results in decreased expression of MTOR protein	decreases^expression	18850582
vorinostat	Vorinostat	D000077337		NUDT5	11164	Homo sapiens	9606	Vorinostat results in decreased expression of NUDT5 protein	decreases^expression	20543569
vorinostat	Vorinostat	D000077337		PDK1	5163	Homo sapiens	9606	Vorinostat inhibits the reaction [Oxygen deficiency results in increased expression of PDK1 protein]	decreases^reaction|increases^expression	26305601
vorinostat	Vorinostat	D000077337		PMVK	10654	Homo sapiens	9606	Vorinostat results in increased expression of PMVK protein	increases^expression	17593366|20543569
vorinostat	Vorinostat	D000077337		PPIA	5478	Homo sapiens	9606	Vorinostat results in increased expression of PPIA protein	increases^expression	20543569
vorinostat	Vorinostat	D000077337		PRDX3	10935	Homo sapiens	9606	Vorinostat results in increased expression of PRDX3 protein	increases^expression	17593366|20543569
vorinostat	Vorinostat	D000077337		PRDX4	10549	Homo sapiens	9606	Vorinostat results in increased expression of PRDX4 protein	increases^expression	20543569
vorinostat	Vorinostat	D000077337		PRDX6	9588	Homo sapiens	9606	Vorinostat results in increased expression of PRDX6 protein	increases^expression	20543569
vorinostat	Vorinostat	D000077337		PSMB2	5690	Homo sapiens	9606	Vorinostat results in decreased expression of PSMB2 protein	decreases^expression	17593366|20543569
vorinostat	Vorinostat	D000077337		PSMB4	5692	Homo sapiens	9606	Vorinostat results in decreased expression of PSMB4 protein	decreases^expression	17593366
vorinostat	Vorinostat	D000077337		PTGES3	10728	Homo sapiens	9606	Vorinostat results in decreased expression of PTGES3 protein	decreases^expression	17593366|20543569
vorinostat	Vorinostat	D000077337		RAB11B	9230	Homo sapiens	9606	Vorinostat results in decreased expression of RAB11B protein	decreases^expression	17593366
vorinostat	Vorinostat	D000077337		RCN2	5955	Homo sapiens	9606	Vorinostat results in decreased expression of RCN2 protein	decreases^expression	20543569
vorinostat	Vorinostat	D000077337		RELA	5970	Homo sapiens	9606	[Vorinostat co-treated with TNFSF10 protein] results in decreased expression of RELA protein	affects^cotreatment|decreases^expression	19643600
vorinostat	Vorinostat	D000077337		RPL12	6136	Homo sapiens	9606	Vorinostat results in decreased expression of RPL12 protein	decreases^expression	20543569
vorinostat	Vorinostat	D000077337		RRAS	6237	Homo sapiens	9606	Vorinostat results in decreased expression of RRAS protein	decreases^expression	20543569
vorinostat	Vorinostat	D000077337		S100A9	6280	Homo sapiens	9606	Vorinostat results in decreased expression of S100A9 protein	decreases^expression	20543569
vorinostat	Vorinostat	D000077337		SCRN1	9805	Homo sapiens	9606	Vorinostat results in decreased expression of SCRN1 protein	decreases^expression	20543569
vorinostat	Vorinostat	D000077337		SDHA	6389	Homo sapiens	9606	Vorinostat results in increased expression of SDHA protein	increases^expression	20543569
vorinostat	Vorinostat	D000077337		SET	6418	Homo sapiens	9606	Vorinostat results in decreased expression of SET protein	decreases^expression	20543569
vorinostat	Vorinostat	D000077337		SOD2	6648	Homo sapiens	9606	Vorinostat results in increased expression of SOD2 protein	increases^expression	16153448|17593366
vorinostat	Vorinostat	D000077337		STRAP	11171	Homo sapiens	9606	Vorinostat results in decreased expression of STRAP protein	decreases^expression	20543569
vorinostat	Vorinostat	D000077337		TXN	7295	Homo sapiens	9606	Vorinostat results in decreased expression of TXN protein	decreases^expression	20543569
vorinostat	Vorinostat	D000077337		UQCRC2	7385	Homo sapiens	9606	Vorinostat results in decreased expression of UQCRC2 protein	decreases^expression	20543569
vorinostat	Vorinostat	D000077337		VAT1	10493	Homo sapiens	9606	Vorinostat results in decreased expression of VAT1 protein	decreases^expression	20543569
vorinostat	Vorinostat	D000077337		YWHAE	7531	Homo sapiens	9606	Vorinostat results in decreased expression of YWHAE protein	decreases^expression	20543569
